# Supplementary material for: Sphingomyelin(d35:1) as a novel predictor for lung adenocarcinoma recurrence after a radical surgery: a case-control study
Source: BMC Cancer. 2020 Aug 24;20:800. doi: 10.1186/s12885-020-07306-1 (PMC7446133; doi:10.1186/s12885-020-07306-1)
Supplement: Supplementary file 2 — Additional file 2. The full list of identified 2595 lipid species. [file 12885_2020_7306_MOESM2_ESM.xlsx]

## Sheet: Sheet1
Duplication: Molecules that are annotated as redundant lipid names with different calculated m/z and retention times were regarded as independent isomers.
Increased lipid species: indicated in red
Decreased lipid species: indicated in green
Thresholds
Folding change >2
Folding change <0.5
P-value < 0.05
									Monoisotopic peak area values of the non-recurrent group										Monoisotopic area values of the recurrent group
Identical number	Duplication	LipidIon	Fatty acid (FA)	FA1	FA2	Calculated m/z	Ion formula	Average retention time	non-recurrent case 1	non-recurrent case 2	non-recurrent case 3	non-recurrent case 4	non-recurrent case 5	non-recurrent case 6	non-recurrent case 7	non-recurrent case 8	non-recurrent case 9	non-recurrent case 10	recurrent case 1	recurrent case 2	recurrent case 3	recurrent case 4	recurrent case 5	recurrent case 6	recurrent case 7	recurrent case 8	recurrent case 9	recurrent case 10	Folding change	P-value
1	0	AEA(15:1)+NH4	(15:1)	(15:1)		301.285	C17 H37 O2 N2	4.2475	8151.02	12929.9	25434	10551.6	10830.1	3890	43382.7	2708.21	6308.65	9445.88	12507.9	0	618209	1292.97	15289.3	6719.41	8286.66	49245.9	0	5524.85	5.36605	0.351642
2	0	AcCa(12:1)+H	(12:1)	(12:1)		342.264	C19 H36 O4 N1	3.1205	814520	11410.5	449751	355584	2.85743e+06	683495	1.45138e+06	35776.5	16904.3	2.27682e+06	50252.4	1.29302e+06	62256.1	343508	1.22337e+06	3.49604e+06	277929	3.6463e+06	42263.3	81019.8	1.17456	0.777589
3	0	AcCa(13:0)+H	(13:0)	(13:0)		358.295	C20 H40 O4 N1	5.3527	395262	976061	807439	2.97676e+06	153486	466198	471053	252380	218999	2.2329e+06	330994	1.34218e+06	839074	371608	849853	1.69685e+06	1.00193e+06	225433	1.62496e+06	230816	0.951195	0.902061
4	0	AcCa(16:1)+H	(16:1)	(16:1)		398.326	C23 H44 O4 N1	10.9818	1.40976e+06	447185	111396	914832	133836	1.48095e+06	278434	178204	1.18892e+06	764077	304195	382505	610295	129207	655181	140976	376678	470997	631847	260772	0.573666	0.119473
5	0	AcCa(18:1)+H	(18:1)	(18:1)		426.358	C25 H48 O4 N1	15.3443	808643	560870	305562	936341	104715	1.12882e+06	231620	256884	387868	425678	277877	381226	1.12298e+06	190507	843439	640253	425634	286960	566764	449410	1.00739	0.978625
6	1	BiotinylPE(10:1_16:0)+Na	(10:1_16:0)	(10:1)	(16:0)	854.472	C41 H74 O10 N3 S1 P1 Na1	32.9044	1.48337e+06	1.02074e+07	1.41746e+06	2.12492e+07	2.45289e+06	3.18868e+06	3.75437e+06	1.09765e+06	1.98185e+06	5.68803e+06	4.93402e+06	3.29464e+06	8.84148e+06	7.92152e+06	2.91749e+07	3.07276e+07	3.58766e+07	2.17187e+06	1.39608e+07	1.37067e+07	2.86762	0.0381383
7	0	BiotinylPE(10:1_16:0)+Na	(10:1_16:0)	(10:1)	(16:0)	854.472	C41 H74 O10 N3 S1 P1 Na1	33.0946	2.33968e+06	2.83663e+06	447856	1.52925e+06	805628	1.23802e+07	394805	2.43391e+06	5.91328e+06	1.6386e+06	1.20891e+06	219168	1.47801e+06	4.17615e+06	8.6904e+06	2.0264e+06	1.5457e+07	866846	2.5906e+07	4.10919e+07	3.29171	0.132537
8	0	BiotinylPE(10:1_18:1)+Na	(10:1_18:1)	(10:1)	(18:1)	880.488	C43 H76 O10 N3 S1 P1 Na1	33.6059	4.83726e+06	442927	1.12879e+07	1.08903e+07	7.41619e+06	3.26297e+06	3.95388e+06	225633	1.08032e+07	435093	4.97579e+06	9.04408e+06	1.58413e+06	3.83875e+07	1.14517e+07	1.16035e+07	6.72601e+06	4.11869e+06	1.19501e+06	4.3972e+06	1.74555	0.295988
9	0	BiotinylPE(30:3)+Na	(30:3)	(30:3)		906.504	C45 H78 O10 N3 S1 P1 Na1	33.8353	3.78246e+06	3.15966e+06	3.43988e+06	2.93936e+06	2.62e+06	2.37988e+06	2.64127e+06	3.08679e+06	3.25801e+06	4.20607e+06	2.35515e+06	2.67204e+06	6.18556e+06	1.15581e+07	1.69705e+07	1.53385e+07	8.24945e+06	8.58059e+06	9.19408e+06	9.54188e+06	2.87642	0.00103377
10	0	BiotinylPE(30:4)+Na	(30:4)	(30:4)		904.488	C45 H76 O10 N3 S1 P1 Na1	33.3419	5.88901e+06	8.18904e+06	4.09913e+06	7.01696e+06	5.39921e+06	8.62646e+06	8.02759e+06	8.56915e+06	5.09741e+06	4.75665e+06	4.49747e+06	3.90716e+06	8.28958e+06	1.97701e+07	1.78028e+07	1.91445e+07	9.78049e+06	1.37054e+07	1.24541e+07	1.03347e+07	1.82252	0.0101059
11	0	BisMePA(16:2e_16:1)+NH4	(16:2e_16:1)	(16:2e)	(16:1)	674.512	C37 H73 O7 N1 P1	34.6941	1.16814e+06	1.17648e+07	1.26193e+06	1.61125e+06	621420	277535	2.18142e+06	158866	5.11693e+06	5.91015e+06	367325	2.36399e+06	1.72386e+06	5.97322e+06	1.86986e+07	3.93824e+06	2.63541e+07	1.35712e+06	1.46173e+07	8.46321e+06	2.78849	0.0894374
12	0	BisMePA(18:2e_16:0)+NH4	(18:2e_16:0)	(18:2e)	(16:0)	704.559	C39 H79 O7 N1 P1	38.4222	2.50181e+06	1.04382e+06	962928	1.29238e+06	1.51816e+06	3.96695e+06	1.29516e+06	1.61587e+06	1.79702e+06	2.34353e+06	1.60619e+06	2.20003e+06	2.66082e+06	2.26547e+06	4.80104e+06	6.92708e+06	1.68307e+06	873449	2.91851e+06	2.83085e+06	1.56871	0.113716
13	0	BisMePA(18:3e_16:0)+NH4	(18:3e_16:0)	(18:3e)	(16:0)	702.543	C39 H77 O7 N1 P1	36.7644	1.20213e+08	1.37709e+08	4.61784e+07	5.64025e+07	5.57053e+07	7.04516e+07	6.93098e+07	4.00743e+07	1.69462e+08	1.33146e+08	7.63743e+07	8.62405e+07	1.14496e+08	1.05627e+08	2.06033e+08	2.43277e+08	1.88427e+08	6.81357e+07	1.59258e+08	1.97972e+08	1.6089	0.0379727
14	0	BisMePA(16:2e_18:2)+NH4	(16:2e_18:2)	(16:2e)	(18:2)	700.528	C39 H75 O7 N1 P1	35.2813	4.97135e+07	1.14778e+08	1.57953e+07	1.51761e+07	7.11372e+06	1.39816e+07	1.07732e+07	7.51569e+06	7.23582e+07	2.12864e+07	1.43671e+07	2.72865e+07	2.84907e+07	1.01104e+08	6.89181e+07	5.51894e+07	7.72879e+07	1.71432e+07	4.91798e+07	3.89757e+07	1.45496	0.312098
15	0	BisMePA(16:2e_18:3)+NH4	(16:2e_18:3)	(16:2e)	(18:3)	698.512	C39 H73 O7 N1 P1	34.0108	138264	1.58049e+06	53243.7	118397	28932.3	239406	118613	53562.6	785384	148927	101624	52667	0	673458	289318	281286	2.22312e+06	33304.1	2.33374e+06	1.26719e+06	2.22212	0.236172
16	1	BisMePA(36:3e)+NH4	(36:3e)	(36:3e)		730.575	C41 H81 O7 N1 P1	38.6424	2.90965e+07	2.02516e+07	1.63158e+07	1.27046e+07	2.03577e+07	2.49757e+07	2.0244e+07	7.53714e+06	3.09452e+07	3.96951e+07	1.75303e+07	2.4576e+07	2.58701e+07	2.98641e+07	5.01448e+07	1.11237e+08	3.45873e+07	1.47866e+07	3.80667e+07	3.29874e+07	1.70919	0.105507
17	0	BisMePA(18:2_18:2)+NH4	(18:2_18:2)	(18:2)	(18:2)	742.538	C41 H77 O8 N1 P1	34.4219	2.71501e+07	1.12541e+08	7.92022e+07	4.22716e+07	1.2901e+07	6.82254e+07	2.09341e+07	3.0561e+07	6.69204e+07	5.58139e+07	2.89057e+07	2.7873e+07	1.49068e+08	4.63181e+07	2.0823e+08	1.03312e+08	1.02535e+08	2.64546e+07	1.59298e+08	7.25974e+07	1.79004	0.084507
18	0	BisMePA(18:3e_18:1)+NH4	(18:3e_18:1)	(18:3e)	(18:1)	728.559	C41 H79 O7 N1 P1	36.9902	2.61661e+07	3.23502e+07	1.37721e+07	8.79796e+06	1.8723e+07	1.34705e+07	1.55063e+07	6.87729e+06	3.84123e+07	3.74605e+07	1.48338e+07	1.09597e+07	3.70569e+07	3.50928e+07	5.69449e+07	6.5301e+07	3.0968e+07	2.20701e+07	4.43075e+07	4.48319e+07	1.71302	0.0354946
19	0	BisMePA(18:3e_18:1)+NH4	(18:3e_18:1)	(18:3e)	(18:1)	728.559	C41 H79 O7 N1 P1	37.3163	2.70021e+07	2.31453e+07	1.21727e+07	7.72068e+06	9.6276e+06	1.48878e+07	8.3891e+06	5.08845e+06	2.20142e+07	2.464e+07	8.92632e+06	1.85246e+07	1.86405e+07	6.09821e+07	3.87284e+07	7.07324e+07	2.87357e+07	1.04104e+07	2.95964e+07	2.54246e+07	2.00857	0.0381696
20	0	BisMePA(16:0_20:5)+NH4	(16:0_20:5)	(16:0)	(20:5)	740.522	C41 H75 O8 N1 P1	33.933	5.10826e+07	7.83031e+07	3.39932e+07	8.35085e+07	2.69626e+07	1.62165e+08	4.89251e+07	1.00501e+08	6.6224e+07	5.46321e+07	3.65459e+07	3.88511e+07	1.38741e+08	1.20567e+08	1.63934e+08	1.14191e+08	6.07718e+07	3.49114e+07	1.21997e+08	9.25472e+07	1.3069	0.276497
21	0	BisMePA(18:3e_18:2)+NH4	(18:3e_18:2)	(18:3e)	(18:2)	726.543	C41 H77 O7 N1 P1	35.4524	240880	2.18441e+07	341637	2.23491e+07	2.62503e+06	1.2421e+07	6.65204e+06	1.29238e+06	8.05452e+06	9.00552e+06	6.54537e+06	2.21283e+06	5.55847e+07	3.11745e+07	2.17718e+07	1.99798e+07	4.83823e+07	1.14075e+07	1.57644e+07	7.59128e+06	2.59843	0.0435795
22	0	BisMePA(16:2e_20:3)+NH4	(16:2e_20:3)	(16:2e)	(20:3)	726.543	C41 H77 O7 N1 P1	35.9092	2.246e+07	2.64573e+07	1.06072e+07	1.47176e+07	3.64702e+06	1.0707e+07	8.18569e+06	1.31191e+07	2.23445e+07	1.82668e+07	7.95388e+06	1.21798e+07	1.85408e+07	4.79274e+07	2.37411e+07	4.33471e+07	2.55135e+07	7.38197e+06	3.29384e+07	1.31727e+08	2.3337	0.10659
23	0	BisMePA(16:1_20:5)+NH4	(16:1_20:5)	(16:1)	(20:5)	738.507	C41 H73 O8 N1 P1	31.9349	538499	1.3871e+06	1.15805e+06	2.8635e+06	333410	2.5534e+06	364172	1.06367e+06	996025	1.25837e+06	753015	634917	3.59928e+06	2.40989e+06	3.81335e+06	2.53147e+06	1.59825e+06	660452	4.01464e+06	2.83859e+06	1.82594	0.0518359
24	0	BisMePA(16:2e_20:4)+NH4	(16:2e_20:4)	(16:2e)	(20:4)	724.528	C41 H75 O7 N1 P1	35.0553	5.34466e+08	4.01804e+08	1.37669e+08	3.51175e+08	1.4157e+08	2.97115e+08	2.70261e+08	3.72602e+08	4.68386e+08	2.28146e+08	2.29298e+08	2.01668e+08	6.3377e+08	7.33968e+08	6.14206e+08	7.61126e+08	3.75827e+08	2.51192e+08	4.6446e+08	4.22852e+08	1.46365	0.0726236
25	0	BisMePA(17:0_20:5)+NH4	(17:0_20:5)	(17:0)	(20:5)	754.538	C42 H77 O8 N1 P1	35.0521	3.55302e+06	4.47021e+06	2.91249e+06	5.31603e+06	1.1584e+06	1.46075e+07	4.35855e+06	9.61158e+06	4.12739e+06	5.41681e+06	3.96307e+06	5.35514e+06	2.81106e+07	9.18324e+06	1.8047e+07	1.52603e+07	5.35429e+06	3.65333e+06	1.01471e+07	1.00369e+07	1.96483	0.0644956
26	0	BisMePA(20:3e_18:1)+NH4	(20:3e_18:1)	(20:3e)	(18:1)	756.59	C43 H83 O7 N1 P1	39.1033	706994	290293	858526	192406	252645	534145	122685	201800	708183	2.42037e+06	625179	269819	1.68036e+06	883392	2.64171e+06	2.46782e+06	673751	164601	1.24916e+06	1.78386e+06	1.9783	0.0962181
27	0	BisMePA(18:0_20:5)+NH4	(18:0_20:5)	(18:0)	(20:5)	768.554	C43 H79 O8 N1 P1	36.0951	2.26083e+08	1.7456e+08	1.47467e+08	2.33632e+08	1.28148e+08	5.68613e+08	2.08221e+08	6.96923e+08	2.5008e+08	2.24573e+08	1.38186e+08	1.56551e+08	9.68662e+08	3.26337e+08	8.59546e+08	1.02341e+09	2.23975e+08	1.77608e+08	4.39792e+08	4.55496e+08	1.66867	0.14348
28	0	BisMePA(18:2e_20:3)+NH4	(18:2e_20:3)	(18:2e)	(20:3)	754.575	C43 H81 O7 N1 P1	37.8708	9.91332e+06	4.27381e+06	6.29706e+06	5.3752e+06	2.37538e+06	1.01529e+07	4.84012e+06	5.29576e+06	5.6732e+06	6.49867e+06	3.7681e+06	7.02207e+06	6.22263e+06	2.45938e+07	9.99745e+06	4.97318e+07	7.58303e+06	3.24019e+06	9.66351e+06	4.23594e+07	2.70501	0.0697222
29	0	BisMePA(18:1_20:5)+NH4	(18:1_20:5)	(18:1)	(20:5)	766.538	C43 H77 O8 N1 P1	34.2276	4.00878e+07	7.43288e+07	6.50938e+07	5.86419e+07	2.96217e+07	1.91448e+08	4.7404e+07	1.42265e+08	6.78038e+07	7.36296e+07	3.66617e+07	3.27785e+07	1.93056e+08	8.81689e+07	2.2643e+08	2.04902e+08	6.14545e+07	4.46398e+07	1.50794e+08	1.3987e+08	1.49148	0.187177
30	0	BisMePA(18:3e_20:3)+NH4	(18:3e_20:3)	(18:3e)	(20:3)	752.559	C43 H79 O7 N1 P1	36.1512	2.29523e+06	7.25273e+06	2.68663e+06	3.49129e+06	1.06954e+06	840773	1.76293e+06	2.24264e+06	2.86625e+06	4.41488e+06	1.94182e+06	186610	3.69792e+06	1.7331e+07	1.34523e+06	1.7795e+07	6.85394e+06	2.22557e+06	7.4498e+06	2.94061e+07	3.05063	0.0712175
31	0	BisMePA(16:2e_22:4)+NH4	(16:2e_22:4)	(16:2e)	(22:4)	752.559	C43 H79 O7 N1 P1	36.5669	2.82095e+07	2.56902e+07	1.30522e+07	4.22647e+07	2.00899e+07	6.25034e+07	3.74963e+07	4.15871e+07	4.81911e+07	2.11861e+07	2.45308e+07	1.07805e+07	9.5125e+07	2.02895e+07	6.23177e+07	1.57468e+08	4.18063e+07	2.54086e+07	4.11048e+07	5.12856e+07	1.55793	0.213686
32	0	BisMePA(18:2e_20:4)+NH4	(18:2e_20:4)	(18:2e)	(20:4)	752.559	C43 H79 O7 N1 P1	37.1123	3.72167e+08	1.12568e+08	1.11165e+08	1.09653e+08	1.58269e+08	4.37354e+08	1.09881e+08	1.73549e+08	1.63163e+08	1.19352e+08	1.11253e+08	1.69466e+08	2.6283e+08	5.74269e+08	3.21192e+08	6.53593e+08	1.60889e+08	1.04656e+08	1.96399e+08	1.62518e+08	1.45522	0.250051
33	1	BisMePA(20:5_18:2)+NH4	(20:5_18:2)	(20:5)	(18:2)	764.522	C43 H75 O8 N1 P1	32.5761	1.02187e+07	6.81567e+06	3.47189e+06	6.17061e+06	2.0718e+06	2.70389e+07	4.02303e+06	3.25182e+07	8.45121e+06	6.1992e+06	4.19871e+06	4.75443e+06	5.48346e+07	1.10323e+07	4.88983e+07	2.86213e+07	8.12334e+06	5.3966e+06	1.35756e+07	1.73832e+07	1.83978	0.197805
34	1	BisMePA(18:3e_20:4)+NH4	(18:3e_20:4)	(18:3e)	(20:4)	750.543	C43 H77 O7 N1 P1	35.3048	2.69418e+08	1.93949e+08	9.55401e+07	1.36023e+08	1.41599e+08	2.15296e+08	1.32573e+08	1.20122e+08	2.20556e+08	1.67893e+08	1.15119e+08	1.05446e+08	4.52531e+08	4.00473e+08	3.72339e+08	4.34624e+08	1.66506e+08	1.59132e+08	2.81631e+08	2.20095e+08	1.59949	0.0408824
35	0	BisMePA(18:3e_22:3)+NH4	(18:3e_22:3)	(18:3e)	(22:3)	780.59	C45 H83 O7 N1 P1	38.0893	622153	435390	253983	894494	507293	977089	833399	459639	1.09918e+06	622108	423070	195480	2.29496e+06	476288	1.13353e+06	2.97161e+06	1.38294e+06	822819	764750	4.3343e+06	2.20736	0.0752325
36	0	BisMePA(18:2e_22:4)+NH4	(18:2e_22:4)	(18:2e)	(22:4)	780.59	C45 H83 O7 N1 P1	38.4349	7.6742e+06	5.19695e+06	4.32969e+06	6.86303e+06	8.83793e+06	2.6354e+07	9.15356e+06	1.22481e+07	7.39815e+06	6.81631e+06	5.99479e+06	3.82581e+06	1.89903e+07	4.45861e+06	1.64646e+07	5.68079e+07	7.97617e+06	5.15286e+06	1.08952e+07	8.2271e+06	1.46296	0.427884
37	0	BisMePA(40:7e)+NH4	(40:7e)	(40:7e)		778.575	C45 H81 O7 N1 P1	37.3001	1.89994e+07	1.57364e+07	1.66941e+07	1.80603e+07	2.13114e+07	5.8084e+07	1.95963e+07	2.22325e+07	2.01737e+07	3.35716e+07	1.33044e+07	3.07996e+07	5.50645e+07	2.53298e+07	8.6456e+07	1.63668e+08	2.64743e+07	1.31325e+07	4.09113e+07	3.78166e+07	2.01652	0.114629
38	0	BisMePA(40:7e)+NH4	(40:7e)	(40:7e)		778.575	C45 H81 O7 N1 P1	37.8811	1.45446e+06	1.30536e+06	1.18527e+06	1.1744e+06	1.37101e+06	5.82265e+06	1.59276e+06	3.64825e+06	1.44696e+06	1.5958e+06	1.08184e+06	931734	3.37953e+06	2.3769e+06	4.43133e+06	1.51129e+07	2.44702e+06	714198	2.37555e+06	4.18349e+06	1.79806	0.260395
39	0	BisMePA(20:3_20:5)+NH4	(20:3_20:5)	(20:3)	(20:5)	790.538	C45 H77 O8 N1 P1	33.3443	214921	179448	154088	342058	101944	1.22412e+06	116767	4.70506e+06	269774	107387	95682.2	146732	735527	520738	802356	1.34755e+06	352285	190625	438716	1.16594e+06	0.781618	0.735936
40	0	BisMePA(40:8e)+NH4	(40:8e)	(40:8e)		776.559	C45 H79 O7 N1 P1	36.7394	3.04225e+07	4.09866e+07	5.91892e+07	3.73846e+07	5.08936e+07	1.77345e+08	4.30551e+07	5.89407e+07	3.57159e+07	6.68413e+07	2.78091e+07	8.67996e+07	1.58188e+08	1.10589e+08	1.92271e+08	3.58138e+08	6.07743e+07	2.16866e+07	7.04613e+07	4.91963e+07	1.89075	0.142948
41	0	BisMePA(40:9e)+NH4	(40:9e)	(40:9e)		774.543	C45 H77 O7 N1 P1	34.8552	4.03015e+07	7.01885e+07	4.05502e+07	5.59988e+07	5.73083e+07	8.74492e+07	4.30484e+07	5.70877e+07	5.34084e+07	9.21674e+07	4.77267e+07	4.90406e+07	2.21359e+08	1.15318e+08	1.68719e+08	1.95587e+08	5.74278e+07	5.51215e+07	1.11913e+08	8.65147e+07	1.85559	0.0262843
42	0	BisMePA(42:11)+NH4	(42:11)	(42:11)		812.522	C47 H75 O8 N1 P1	31.867	226280	348390	71743.3	235383	163802	868303	84106.1	901873	304795	201121	106059	313003	1.37145e+06	224708	1.96688e+06	582882	144356	96305.9	751398	465538	1.76833	0.243633
43	0	BisMePA(20:4e_22:4)+NH4	(20:4e_22:4)	(20:4e)	(22:4)	804.59	C47 H83 O7 N1 P1	37.5786	539066	586946	87282.7	563998	498810	1.31923e+06	316329	630699	886627	165245	360734	114613	3.37139e+06	732552	901705	6.83031e+06	850902	373318	373132	3.52979e+06	3.11722	0.106377
44	0	BisMePA(49:2)+NH4	(49:2)	(49:2)		928.773	C54 H107 O8 N1 P1	47.1845	336716	62286.4	8709.79	31677	76543.3	42495.1	127129	404731	20517.2	1.15581e+06	3725.29	224026	661372	421542	1.42549e+06	1.0823e+06	90700.2	6125.66	138664	373786	1.95345	0.267047
45	0	BisMePE(20:2e_18:1)+H	(20:2e_18:1)	(20:2e)	(18:1)	784.621	C45 H87 O7 N1 P1	40.3322	143356	758228	111255	622672	562642	261280	239893	27134.8	809073	2.25769e+06	898501	411350	2.78579e+06	816381	2.17331e+06	5.28526e+06	454499	610750	1.48663e+06	6.51785e+06	3.70093	0.0404602
46	1	CL(67:11)-H	(67:11)	(67:11)		1371.84	C76 H125 O17 P2	23.6126	4.82687e+06	9.41843e+06	5.05309e+06	6.73479e+06	6.49469e+06	6.99563e+06	7.63037e+06	5.8954e+06	6.65731e+06	7.0416e+06	6.79012e+06	5.53136e+06	6.29636e+06	9.79071e+06	9.29865e+06	9.69301e+06	7.76531e+06	8.66265e+06	9.11759e+06	7.76197e+06	1.20914	0.038886
47	1	CL(18:2_18:2_18:2_16:1)-H	(18:2_18:2_18:2_16:1)	(18:2)	(18:2)	1421.95	C79 H139 O17 P2	43.5708	42797.3	296376	115740	216176	146471	373266	44297.6	75169.9	185146	126754	18185	36793.1	3.38361e+06	108500	767888	902752	226512	101225	521251	3772.12	3.74215	0.190449
48	0	CL(18:2_18:1_18:2_18:1)-H	(18:2_18:1_18:2_18:1)	(18:2)	(18:1)	1452	C81 H145 O17 P2	45.1118	78214.6	264596	360536	139684	168105	583230	88244.5	594198	257611	458424	43758.2	79033.2	2.53611e+06	452730	1.71257e+06	1.37904e+06	65232.4	84577.2	409461	1.24172e+06	2.67446	0.0918736
49	0	CL(72:6)+Na	(18:2_18:1_18:2_18:1)	(18:2)	(18:1)	1475.99	C81 H146 O17 P2 Na1	45.0556	12046.1	0	87872.5	50124.4	39039.8	384902	0	317622	126289	103826	0	24449.3	1.21709e+06	90599.6	1.35891e+06	1.33595e+06	0	0	115995	542351	4.17693	0.0831443
50	0	CL(18:2_18:1_18:2_18:2)-H	(18:2_18:1_18:2_18:2)	(18:2)	(18:1)	1449.98	C81 H143 O17 P2	44.4562	559190	852325	796589	346180	601121	1.29576e+06	215676	970424	707751	524563	112204	307823	2.46571e+06	1.02006e+06	2.5107e+06	3.42162e+06	344705	472361	1.2632e+06	1.20487e+06	1.91035	0.107759
51	0	CL(18:2_18:2_18:2_18:2)-H	(18:2_18:2_18:2_18:2)	(18:2)	(18:2)	1447.96	C81 H141 O17 P2	43.7633	810240	1.09481e+06	1.48733e+06	536317	1.16343e+06	1.36457e+06	325205	785758	1.72821e+06	1.17639e+06	306234	846755	8.31803e+06	1.12403e+06	4.65784e+06	3.32737e+06	569862	1.20922e+06	2.45078e+06	677010	2.24279	0.124803
52	0	CL(18:2_18:2_18:2_18:2)-H	(18:2_18:2_18:2_18:2)	(18:2)	(18:2)	1447.96	C81 H141 O17 P2	44.0874	64349.3	67640.4	104389	10509.7	45177	120343	99877.3	77120.1	36740.9	101177	63762.1	95618.3	490631	23811.1	288089	98984.6	88401	118107	78760.9	98507.6	1.98629	0.133066
53	1	CL(20:5_18:2_18:2_18:2)-H	(20:5_18:2_18:2_18:2)	(20:5)	(18:2)	1469.95	C83 H139 O17 P2	43.7651	142062	146375	203946	25901.9	101271	152251	0	55981.9	191547	132530	17763.3	69833.6	1.24746e+06	121354	591476	568708	28893.2	105947	301533	21844.9	2.66942	0.147061
54	1	Cer(d16:1_16:0)+HCOO	(d16:1_16:0)	(d16:1)	(16:0)	554.479	C33 H64 O5 N1	32.8171	932709	1.82226e+06	1.05476e+06	4.60284e+06	596798	4.90386e+06	1.66699e+06	1.35243e+06	1.46059e+06	6.27748e+06	1.45338e+06	973070	1.82756e+07	2.14465e+06	1.68156e+07	3.24462e+06	1.71109e+06	1.09374e+06	4.51614e+06	4.1188e+06	2.20288	0.18502
55	0	Cer(d16:1_16:0)+H	(d16:1_16:0)	(d16:1)	(16:0)	510.488	C32 H64 O3 N1	32.8034	827247	1.4966e+06	954128	3.72038e+06	362452	5.02831e+06	2.12562e+06	1.37243e+06	1.36231e+06	6.17039e+06	1.65596e+06	970876	2.63133e+07	1.59506e+06	1.7772e+07	3.28004e+06	1.58932e+06	1.08864e+06	3.72101e+06	4.51314e+06	2.66865	0.180226
56	0	Cer(d17:1_16:0)+HCOO	(d17:1_16:0)	(d17:1)	(16:0)	568.495	C34 H66 O5 N1	34.072	628750	1.37598e+06	824960	2.25242e+06	502675	2.95773e+06	972964	687613	1.0225e+06	3.98099e+06	1.05804e+06	680531	7.2556e+06	2.9476e+06	5.67264e+06	1.35434e+06	1.06294e+06	1.02928e+06	3.03672e+06	1.58841e+06	1.68914	0.204863
57	0	Cer(d17:1_16:0)+H	(d17:1_16:0)	(d17:1)	(16:0)	524.504	C33 H66 O3 N1	34.0733	542295	1.23632e+06	785821	2.03511e+06	509712	3.94041e+06	950712	692375	1.15472e+06	4.27512e+06	1.05745e+06	740354	9.36842e+06	2.22485e+06	5.5741e+06	841067	802790	840736	2.63699e+06	1.42379e+06	1.58229	0.357068
58	0	Cer(d18:0_16:0)+HCOO	(d18:0_16:0)	(d18:0)	(16:0)	584.526	C35 H70 O5 N1	36.0778	899541	2.52724e+06	1.72904e+06	3.28298e+06	1.55127e+06	4.88381e+06	3.35328e+06	4.29108e+06	2.14153e+06	1.09073e+07	2.15937e+06	1.07069e+06	7.13453e+06	3.67748e+06	1.83043e+07	5.69468e+06	2.62545e+06	1.34965e+06	4.89096e+06	3.05786e+07	2.17858	0.196477
59	0	Cer(d18:0_16:0)+H	(d18:0_16:0)	(d18:0)	(16:0)	540.535	C34 H70 O3 N1	36.0802	1.28056e+06	2.94535e+06	1.87555e+06	4.08208e+06	1.70618e+06	7.8422e+06	4.38895e+06	8.26376e+06	3.02956e+06	1.47181e+07	2.65134e+06	1.40012e+06	1.245e+07	3.79025e+06	2.44072e+07	9.29706e+06	3.1627e+06	1.11529e+06	5.74058e+06	3.96919e+07	2.06866	0.214687
60	0	Cer(d18:0_16:0)+HCOO	(d18:0_16:0)	(d18:0)	(16:0)	584.526	C35 H70 O5 N1	36.5004	580412	626692	212662	436606	239723	432006	374127	749953	442520	661749	174123	189023	3.20125e+06	1.53823e+06	3.51122e+06	1.58049e+06	1.04071e+06	549850	1.17931e+06	1.3432e+06	3.008	0.0171148
61	1	Cer(d18:0_16:0)+H	(d18:0_16:0)	(d18:0)	(16:0)	540.535	C34 H70 O3 N1	36.5	980178	1.21333e+06	434604	829899	574715	942847	480129	1.47541e+06	896063	1.23433e+06	348422	412684	5.94799e+06	2.3458e+06	5.33539e+06	2.67949e+06	1.7199e+06	900420	2.09722e+06	2.69141e+06	2.7014	0.0208598
62	1	Cer(d18:1_16:0)+HCOO	(d18:1_16:0)	(d18:1)	(16:0)	582.51	C35 H68 O5 N1	35.2574	2.45959e+07	4.57568e+07	3.51449e+07	4.81028e+07	3.02458e+07	1.1418e+08	3.8274e+07	4.1116e+07	3.4748e+07	1.03431e+08	3.18436e+07	2.33993e+07	6.54482e+07	8.62753e+07	1.83624e+08	4.47123e+07	2.84544e+07	3.40118e+07	6.69176e+07	6.90397e+07	1.22911	0.51689
63	0	Cer(d18:1_16:0)+H	(d18:1_16:0)	(d18:1)	(16:0)	538.519	C34 H68 O3 N1	35.2565	2.91787e+07	5.27546e+07	3.60602e+07	5.29047e+07	3.23632e+07	1.47611e+08	3.72909e+07	4.72671e+07	4.35268e+07	1.22952e+08	3.50716e+07	2.58636e+07	9.45652e+07	9.14747e+07	2.11672e+08	4.8293e+07	2.77448e+07	2.97797e+07	7.17544e+07	8.40834e+07	1.1967	0.596038
64	0	Cer(d18:2_16:0)+HCOO	(d18:2_16:0)	(d18:2)	(16:0)	580.495	C35 H66 O5 N1	33.3423	2.02319e+06	4.52748e+06	1.27083e+06	4.42444e+06	1.23259e+06	4.52295e+06	2.64023e+06	1.90363e+06	4.13682e+06	3.9806e+06	3.12005e+06	2.59872e+06	9.71311e+06	2.55932e+06	8.51698e+06	2.93373e+06	3.25885e+06	3.06878e+06	4.64404e+06	3.1924e+06	1.42212	0.179964
65	0	Cer(d18:1_17:0)+HCOO	(d18:1_17:0)	(d18:1)	(17:0)	596.526	C36 H70 O5 N1	36.3817	480954	780604	922916	780578	844694	4.03766e+06	586122	656881	455193	2.30523e+06	584038	728069	2.40086e+06	1.9059e+06	3.79064e+06	1.55732e+06	600581	695956	1.65265e+06	895003	1.24979	0.548349
66	0	Cer(d18:1_17:0)+H	(d18:1_17:0)	(d18:1)	(17:0)	552.535	C35 H70 O3 N1	36.3847	410310	876652	879654	745587	817275	5.42355e+06	692087	741509	628364	2.808e+06	626963	859506	3.27279e+06	1.87922e+06	3.78964e+06	1.67652e+06	607546	569184	1.45338e+06	1.04993e+06	1.12563	0.776171
67	0	Cer(d18:0_18:0)+HCOO	(d18:0_18:0)	(d18:0)	(18:0)	612.557	C37 H74 O5 N1	38.1546	173862	368393	205717	341480	399427	1.24016e+06	452580	500471	200010	705547	334683	264901	519314	871429	1.39627e+06	1.19922e+06	562409	213716	1.05715e+06	4.16192e+06	2.30641	0.133823
68	0	Cer(d18:0_18:0)+H	(d18:0_18:0)	(d18:0)	(18:0)	568.566	C36 H74 O3 N1	38.1504	240485	583780	286197	498284	547567	1.80855e+06	724892	669513	287200	839191	538362	341785	796631	861536	1.58676e+06	1.20096e+06	530303	243600	1.13068e+06	5.34934e+06	1.93966	0.233633
69	1	Cer(d18:0_18:0)+H	(d18:0_18:0)	(d18:0)	(18:0)	568.566	C36 H74 O3 N1	38.5267	124257	295712	86954.6	99774.3	64969.5	47785.4	39229.3	49784.7	83748	165795	63958	63657.1	675861	562130	287651	144175	599072	66122.5	126411	115400	2.55615	0.0587517
70	0	Cer(d18:1_18:0)+HCOO	(d18:1_18:0)	(d18:1)	(18:0)	610.542	C37 H72 O5 N1	37.4387	3.35477e+06	7.84858e+06	3.5674e+06	5.28579e+06	8.84727e+06	2.67966e+07	4.36371e+06	2.41983e+06	4.13196e+06	8.5616e+06	4.44532e+06	3.09462e+06	7.30193e+06	1.65613e+07	1.55692e+07	7.12885e+06	6.86962e+06	5.89167e+06	1.17759e+07	8.34864e+06	1.15709	0.664053
71	1	Cer(d18:1_18:0)+H	(d18:1_18:0)	(d18:1)	(18:0)	566.551	C36 H72 O3 N1	37.4361	3.61622e+06	8.08799e+06	4.07533e+06	5.30739e+06	9.02111e+06	2.98515e+07	4.21584e+06	2.80553e+06	4.10825e+06	8.67366e+06	4.91566e+06	3.63723e+06	9.02358e+06	1.35963e+07	1.41542e+07	7.04878e+06	5.9357e+06	4.61394e+06	1.16226e+07	8.67957e+06	1.04344	0.902873
72	0	Cer(d18:2_18:0)+H	(d18:2_18:0)	(d18:2)	(18:0)	564.535	C36 H70 O3 N1	35.7396	1.11797e+06	2.74011e+06	678288	1.82585e+06	612941	4.58548e+06	1.04733e+06	293733	1.75372e+06	1.35655e+06	1.77412e+06	1.01481e+06	4.95199e+06	1.81472e+06	3.22419e+06	286610	1.37462e+06	1.36958e+06	2.42328e+06	675512	1.18096	0.628713
73	0	Cer(d18:1_19:0)+H	(d18:1_19:0)	(d18:1)	(19:0)	580.566	C37 H74 O3 N1	38.4429	92612.1	501714	304223	212320	426535	1.95903e+06	158459	103126	136381	884018	218087	181155	431940	759332	586096	214963	218921	304375	475453	240925	0.759927	0.557139
74	0	Cer(d37:1)+HCOO	(d18:1_19:0)	(d18:1)	(19:0)	624.557	C38 H74 O5 N1	38.4404	101470	369732	258548	216907	403899	1.80599e+06	169148	100711	115396	818531	214745	158672	525659	1.02383e+06	687788	260706	246963	379064	562357	307810	1.00167	0.996947
75	0	Cer(d37:8)+CH3COO	(d37:8)	(d37:8)		624.463	C39 H62 O5 N1	29.5532	0	0.0749889	0	0	0	15580.5	0	0	0	0	0	0	785251	18756.1	0	0	0	0	51019	0	54.8777	0.295672
76	0	Cer(d18:0_20:0)+H	(d18:0_20:0)	(d18:0)	(20:0)	596.598	C38 H78 O3 N1	39.9936	225846	396202	356088	339551	385034	1.48445e+06	480954	436451	233615	638322	312268	267627	395709	477906	751367	571918	297184	176784	611549	1.65035e+06	1.10774	0.765979
77	0	Cer(d38:0)+HCOO	(d18:0_20:0)	(d18:0)	(20:0)	640.589	C39 H78 O5 N1	39.9905	141829	250022	205307	212830	260866	867702	339967	275317	187266	546493	244082	157943	286060	593022	698398	599717	318456	237211	586356	1.47219e+06	1.57971	0.191219
78	0	Cer(d18:0_20:0)+H	(d18:0_20:0)	(d18:0)	(20:0)	596.598	C38 H78 O3 N1	40.3361	54060.2	229205	102354	45099.1	35552.5	164619	67752.3	23184.3	69885.4	64724.9	123456	22318	113904	392823	212708	83883.6	285133	56768.5	102614	62271.5	1.69992	0.171523
79	0	Cer(d18:1_20:0)+HCOO	(d18:1_20:0)	(d18:1)	(20:0)	638.573	C39 H76 O5 N1	39.3569	2.35441e+06	4.81112e+06	2.66969e+06	2.76769e+06	3.46303e+06	2.31042e+07	2.33484e+06	1.38345e+06	2.21156e+06	5.6715e+06	2.76691e+06	1.78969e+06	5.19554e+06	1.67815e+07	8.6929e+06	3.94677e+06	5.5131e+06	3.63535e+06	8.25959e+06	3.86592e+06	1.19058	0.699554
80	0	Cer(d18:1_20:0)+H	(d18:1_20:0)	(d18:1)	(20:0)	594.582	C38 H76 O3 N1	39.3584	2.60999e+06	5.37439e+06	3.11663e+06	3.35631e+06	4.05948e+06	2.53541e+07	2.42886e+06	1.62963e+06	2.52925e+06	6.41161e+06	3.50195e+06	2.29779e+06	6.34234e+06	1.2885e+07	8.37671e+06	3.68818e+06	4.58893e+06	2.82927e+06	7.7559e+06	4.1496e+06	0.992007	0.985457
81	0	Cer(d38:1+O)+HCOO	(d38:1+O)	(d38:1+O)		654.568	C39 H76 O6 N1	38.4996	44041.1	237161	169436	7494.49	60622.4	1.01525e+06	111196	20791.3	42398.9	208341	66354.5	97184.8	563508	489214	1.47777e+06	512663	113805	44857.6	184981	124831	1.91742	0.309394
82	0	Cer(d18:2_20:0)+HCOO	(d18:2_20:0)	(d18:2)	(20:0)	636.557	C39 H74 O5 N1	37.8611	761252	2.05649e+06	607523	570413	338626	5.47641e+06	673032	242518	697623	852584	781069	586042	2.80598e+06	2.54529e+06	1.78617e+06	853742	1.4843e+06	1.03492e+06	1.98359e+06	819045	1.19579	0.670618
83	1	Cer(d18:2_20:0)+H	(d18:2_20:0)	(d18:2)	(20:0)	592.566	C38 H74 O3 N1	37.8624	918154	2.37938e+06	733484	661383	391220	6.46225e+06	605559	349338	912179	819363	939353	826512	3.06286e+06	2.19129e+06	1.79509e+06	711758	1.2801e+06	871413	1.70905e+06	599901	0.982787	0.969829
84	0	Cer(d38:8)+CH3COO	(d38:8)	(d38:8)		638.479	C40 H64 O5 N1	31.1422	13579	27815.8	25864.9	234048	0	139918	52435.2	0	21577	194132	62837.1	15249.2	3.04214e+06	276364	54991.5	280612	124498	0	297525	53433.1	5.93153	0.250738
85	0	Cer(d18:1_21:0)+HCOO	(d18:1_21:0)	(d18:1)	(21:0)	652.589	C40 H78 O5 N1	40.2535	578558	879103	503140	983069	380943	4.51957e+06	565625	233767	399992	1.53554e+06	576079	630586	2.85605e+06	3.32499e+06	2.60884e+06	1.26177e+06	1.15384e+06	638323	1.94506e+06	759198	1.4892	0.331637
86	0	Cer(d18:1_21:0)+H	(d18:1_21:0)	(d18:1)	(21:0)	608.598	C39 H78 O3 N1	40.2592	617979	1.00193e+06	617382	1.09089e+06	490069	4.85323e+06	573059	276967	380673	1.62603e+06	599182	713524	3.36111e+06	2.71322e+06	2.03292e+06	846122	767619	457150	1.66936e+06	531983	1.18771	0.692811
87	0	Cer(d16:1_23:0+O)+H	(d16:1_23:0+O)	(d16:1)	(23:0+O)	624.593	C39 H78 O4 N1	39.4384	0	25709.3	60686.7	49232.2	0	171977	30405.7	0	0	61752.1	0	0	81140.5	90853.3	587303	28633.2	0	0	0	0	1.97099	0.52558
88	0	Cer(d18:2_21:0+O)+H	(d18:2_21:0+O)	(d18:2)	(21:0+O)	622.577	C39 H76 O4 N1	39.7148	96305.5	145399	24217.2	78385.7	0	25106.9	0	19179	73439.2	342089	39782.8	27899.9	1.09838e+06	119541	159479	48796.7	63534.8	92298	33740.9	38805.6	2.14179	0.409818
89	0	Cer(d18:0_22:0)+HCOO	(d18:0_22:0)	(d18:0)	(22:0)	668.62	C41 H82 O5 N1	41.5958	453166	706764	570394	942866	744736	1.70804e+06	1.26943e+06	1.06183e+06	531527	1.27987e+06	793626	555349	1.05515e+06	1.73157e+06	3.48024e+06	2.69302e+06	1.48022e+06	487084	1.94186e+06	5.65581e+06	2.14422	0.0574049
90	0	Cer(d18:0_22:0)+H	(d18:0_22:0)	(d18:0)	(22:0)	624.629	C40 H82 O3 N1	41.6037	567285	898394	659053	1.02736e+06	917563	2.24681e+06	1.29699e+06	1.3726e+06	642423	1.81412e+06	925845	776831	1.42683e+06	1.56376e+06	2.90659e+06	2.12038e+06	1.42302e+06	450234	1.90595e+06	5.23017e+06	1.63683	0.136816
91	0	Cer(d18:0_22:0)+H	(d18:0_22:0)	(d18:0)	(22:0)	624.629	C40 H82 O3 N1	41.9333	164174	91919.3	27771.7	150481	3908.48	246921	33055	87014.4	162360	106898	41771.2	115309	461206	711960	338480	338629	569249	53461.5	248527	172748	2.83977	0.0164062
92	0	Cer(d18:0_22:1)+H	(d18:0_22:1)	(d18:0)	(22:1)	622.613	C40 H80 O3 N1	39.9908	13904.2	103275	25701.9	89979.5	43217.4	108683	37973.7	60790.5	41323.2	301357	43339.7	47398.1	239734	24397.2	511064	311404	14631	20880.9	246716	1.22524e+06	3.24956	0.142956
93	0	Cer(d40:1)+HCOO	(d18:0_22:1)	(d18:0)	(22:1)	666.604	C41 H80 O5 N1	39.9993	40874.4	47020.4	10555.2	34457.8	43014.5	27602.9	75805.9	41148.9	18888.9	241626	82369.5	44113.7	93319	249323	619798	218581	194284	23756.8	222065	1.25702e+06	5.17153	0.0603829
94	0	Cer(d18:1_22:0)+HCOO	(d18:1_22:0)	(d18:1)	(22:0)	666.604	C41 H80 O5 N1	41.0401	9.05194e+06	9.57148e+06	4.65611e+06	9.48651e+06	5.67649e+06	4.09698e+07	7.71508e+06	5.29006e+06	7.27832e+06	9.90703e+06	7.91524e+06	6.09518e+06	1.57493e+07	3.99092e+07	2.761e+07	2.24566e+07	2.04309e+07	7.15662e+06	2.27057e+07	1.14617e+07	1.65589	0.15049
95	0	Cer(d18:1_22:0)+H	(d18:1_22:0)	(d18:1)	(22:0)	622.613	C40 H80 O3 N1	41.0395	9.66316e+06	1.04678e+07	4.82846e+06	1.03092e+07	6.08719e+06	4.56676e+07	7.53967e+06	5.41496e+06	6.84988e+06	1.1836e+07	8.92182e+06	7.04697e+06	1.96972e+07	3.34083e+07	2.49788e+07	1.88321e+07	1.76559e+07	5.33664e+06	2.12595e+07	1.10781e+07	1.41758	0.309136
96	0	Cer(d18:1_22:0+O)+HCOO	(d18:1_22:0+O)	(d18:1)	(22:0+O)	682.599	C41 H80 O6 N1	40.2421	233693	756925	532743	314666	62646.9	1.82565e+06	629069	124017	197433	820200	180255	278824	941883	2.14409e+06	1.15314e+07	1.71296e+06	425281	74822.7	1.21281e+06	744012	3.50122	0.227779
97	0	Cer(d16:1_24:1)+HCOO	(d16:1_24:1)	(d16:1)	(24:1)	664.589	C41 H78 O5 N1	39.3972	942749	1.78482e+06	347273	1.59304e+06	620592	2.14271e+06	1.04767e+06	469602	1.00721e+06	3.0354e+06	906001	511436	8.70989e+06	1.95853e+06	7.37723e+06	2.84558e+06	1.58971e+06	1.92959e+06	3.58726e+06	2.37787e+06	2.44731	0.0518477
98	1	Cer(d16:1_24:1)+H	(d16:1_24:1)	(d16:1)	(24:1)	620.598	C40 H78 O3 N1	39.4006	1.14863e+06	2.44153e+06	437334	1.9323e+06	754264	2.73825e+06	1.19574e+06	724544	1.36782e+06	3.71688e+06	1.19124e+06	566755	1.10405e+07	1.46603e+06	7.15879e+06	2.39085e+06	1.22113e+06	1.40569e+06	3.39559e+06	2.52745e+06	1.96655	0.165931
99	1	Cer(d18:2_22:0)+HCOO	(d18:2_22:0)	(d18:2)	(22:0)	664.589	C41 H78 O5 N1	39.7112	2.4691e+06	3.43926e+06	800858	1.7057e+06	753415	8.17648e+06	1.38669e+06	678296	1.73178e+06	1.65734e+06	1.63751e+06	1.92132e+06	6.12109e+06	5.91852e+06	5.42564e+06	4.2959e+06	5.1606e+06	2.09844e+06	4.13118e+06	1.36691e+06	1.67013	0.115464
100	0	Cer(d18:2_22:0)+H	(d18:2_22:0)	(d18:2)	(22:0)	620.598	C40 H78 O3 N1	39.7115	3.02267e+06	4.07505e+06	974000	2.20829e+06	812383	9.88217e+06	1.46874e+06	811081	2.26438e+06	2.04525e+06	2.2582e+06	2.89541e+06	6.98446e+06	5.07115e+06	4.41392e+06	3.16372e+06	4.70352e+06	1.72747e+06	3.96453e+06	1.46643e+06	1.32959	0.381182
101	0	Cer(d18:1_22:1)+H	(d18:1_22:1)	(d18:1)	(22:1)	620.598	C40 H78 O3 N1	40.1956	11629.1	63509.1	57422.8	64232.9	23315.2	308789	61237.7	8093.82	16478.5	38829.4	9207.15	9374.33	105226	176380	1.17136e+06	122007	97123.4	0	85987.3	69695.2	2.82518	0.311421
102	0	Cer(d40:2+O)+HCOO	(d40:2+O)	(d40:2+O)		680.583	C41 H78 O6 N1	38.8242	17146.7	371669	36477.5	25067	0	446036	71642.3	10368.5	0	104810	0.228838	81140.1	691391	417517	1.5476e+06	529807	46380.8	0	148082	63809.6	3.25487	0.148654
103	1	Cer(d16:1_24:2)+HCOO	(d16:1_24:2)	(d16:1)	(24:2)	662.573	C41 H76 O5 N1	37.9809	299574	462221	137067	307131	168091	611723	225050	184150	344877	490914	282565	153055	3.1066e+06	679630	1.76585e+06	869760	306447	648327	703028	409091	2.76228	0.0644924
104	0	Cer(d16:1_24:2)+H	(d16:1_24:2)	(d16:1)	(24:2)	618.582	C40 H76 O3 N1	37.9825	356728	593817	157553	396596	205636	917396	294796	235760	437006	675175	390126	209259	4.09836e+06	652946	1.87728e+06	765660	263441	515120	696554	393743	2.30947	0.162811
105	1	Cer(d18:0_23:0)+HCOO	(d18:0_23:0)	(d18:0)	(23:0)	682.635	C42 H84 O5 N1	42.3421	176516	355898	279912	508695	262992	959765	558781	668622	216763	634259	252852	368215	847198	741509	1.82765e+06	1.23274e+06	545210	232884	788936	3.69302e+06	2.27818	0.0994136
106	0	Cer(d18:0_23:0)+H	(d18:0_23:0)	(d18:0)	(23:0)	638.645	C41 H84 O3 N1	42.3475	333989	495956	382198	661316	369194	1.52548e+06	798870	855970	325402	834244	454304	416970	1.31233e+06	687485	1.65866e+06	1.04607e+06	524278	128714	1.12034e+06	4.10479e+06	1.74003	0.215204
107	0	Cer(d18:0_23:0)+H	(d18:0_23:0)	(d18:0)	(23:0)	638.645	C41 H84 O3 N1	42.6533	78585.5	138842	40320.5	72992.5	20261.6	86583.6	54154.6	58034.8	79365	44187.2	57785.9	54398.7	644351	251832	256223	119162	147700	16986.8	103837	163048	2.69605	0.0651336
108	0	Cer(d41:1)+HCOO	(d41:1)	(d41:1)		680.62	C42 H82 O5 N1	40.7762	4654.97	40334.4	5726.72	9243.33	9174.46	66043.3	26283.5	27839	22666.1	262266	17711.3	36401.8	171373	107949	407321	173912	55901.3	2983.64	140139	623264	3.66267	0.0753369
109	0	Cer(d18:1_23:0)+HCOO	(d18:1_23:0)	(d18:1)	(23:0)	680.62	C42 H82 O5 N1	41.8115	4.05643e+06	3.95513e+06	2.71955e+06	7.59043e+06	1.46538e+06	2.03731e+07	3.67862e+06	2.88818e+06	2.39374e+06	4.80631e+06	2.77273e+06	3.25374e+06	1.24542e+07	1.7644e+07	1.77991e+07	1.31898e+07	7.78833e+06	2.58866e+06	1.1385e+07	7.00021e+06	1.77788	0.114738
110	0	Cer(d18:1_23:0)+H	(d18:1_23:0)	(d18:1)	(23:0)	636.629	C41 H82 O3 N1	41.8114	5.05452e+06	4.65744e+06	3.26738e+06	9.76766e+06	1.79246e+06	2.46017e+07	4.41202e+06	3.32399e+06	3.15495e+06	6.31494e+06	3.7051e+06	4.0904e+06	1.70426e+07	1.51515e+07	1.68087e+07	1.14971e+07	6.57311e+06	2.15008e+06	1.0595e+07	7.14297e+06	1.4282	0.315154
111	0	Cer(d18:1_23:0+O)+H	(d18:1_23:0+O)	(d18:1)	(23:0+O)	652.624	C41 H82 O4 N1	39.2849	31768.2	52346.5	63912.3	74127	76503	67392.5	29195.4	13683.2	22533.8	1.23327e+06	52137.1	18131.2	106910	160936	0	0	0	0	63971.6	0.140656	0.241532	0.306879
112	1	Cer(d18:1_23:0+O)+HCOO	(d18:1_23:0+O)	(d18:1)	(23:0+O)	696.615	C42 H82 O6 N1	41.0525	183116	455652	385134	207778	54955.4	1.18779e+06	574326	116091	83117.3	488343	131574	280316	542019	1.4467e+06	1.0939e+07	889690	216345	74745.8	1.11366e+06	515773	4.32241	0.253016
113	1	Cer(d18:1_23:0+O)+H	(d18:1_23:0+O)	(d18:1)	(23:0+O)	652.624	C41 H82 O4 N1	41.0547	140900	233353	267676	187688	47318.8	797351	392936	98699.7	44371	312237	77137.9	223819	375545	738956	7.34658e+06	457557	53037.8	0	734434	191124	4.04284	0.294864
114	1	Cer(d17:1_24:1)+HCOO	(d17:1_24:1)	(d17:1)	(24:1)	678.604	C42 H80 O5 N1	40.2239	644745	1.22749e+06	276946	1.16106e+06	351874	2.05068e+06	741457	381019	765321	3.86248e+06	764481	352464	4.6009e+06	1.72008e+06	4.21707e+06	2.08176e+06	1.10654e+06	1.43488e+06	2.98779e+06	1.60713e+06	1.8209	0.11419
115	1	Cer(d17:1_24:1)+H	(d17:1_24:1)	(d17:1)	(24:1)	634.613	C41 H80 O3 N1	40.2204	675639	1.47371e+06	309367	1.35342e+06	393942	2.00446e+06	956704	422359	820340	4.7327e+06	880316	359625	6.22681e+06	1.45405e+06	3.55114e+06	1.36061e+06	880694	1.07994e+06	2.62831e+06	1.56139e+06	1.52046	0.336748
116	0	Cer(d18:2_23:0)+HCOO	(d18:2_23:0)	(d18:2)	(23:0)	678.604	C42 H80 O5 N1	40.5508	1.26076e+06	1.34827e+06	431083	1.22611e+06	239281	4.06599e+06	553029	304134	746817	1.02131e+06	635154	1.34477e+06	4.5861e+06	2.63481e+06	2.72924e+06	2.8949e+06	2.07193e+06	829007	1.91727e+06	853314	1.83057	0.0917879
117	0	Cer(d18:2_23:0)+H	(d18:2_23:0)	(d18:2)	(23:0)	634.613	C41 H80 O3 N1	40.5469	1.56652e+06	1.7655e+06	544310	1.57069e+06	209638	4.97823e+06	558545	384196	777415	1.01817e+06	654752	1.78325e+06	5.71909e+06	2.22243e+06	2.59517e+06	2.29649e+06	1.56406e+06	604932	1.75395e+06	792076	1.4945	0.317374
118	1	Cer(d17:1_24:2)+H	(d17:1_24:2)	(d17:1)	(24:2)	632.598	C41 H78 O3 N1	38.8835	210117	233308	50139.7	122665	8022.31	369339	0	38507.6	42330.6	321988	28443.5	35024	1.58952e+06	355930	547468	220952	74263.7	197230	202722	60681.8	2.37195	0.232162
119	0	Cer(d18:0_24:0)+HCOO	(d18:0_24:0)	(d18:0)	(24:0)	696.651	C43 H86 O5 N1	43.0423	690379	1.11721e+06	762018	1.03369e+06	839251	2.68953e+06	1.48915e+06	1.82808e+06	804453	1.50547e+06	1.0602e+06	637339	1.92934e+06	2.34845e+06	5.5125e+06	5.59993e+06	2.24099e+06	702473	2.45266e+06	1.10535e+07	2.62848	0.0609599
120	1	Cer(d18:0_24:0)+H	(d18:0_24:0)	(d18:0)	(24:0)	652.66	C42 H86 O3 N1	43.0377	1.03799e+06	1.62231e+06	907733	1.82028e+06	1.29257e+06	4.18152e+06	1.91757e+06	2.60727e+06	1.18534e+06	2.19025e+06	1.58189e+06	1.06987e+06	3.37328e+06	2.14494e+06	6.02918e+06	5.46951e+06	2.30836e+06	678339	2.17677e+06	1.15048e+07	1.93664	0.121468
121	0	Cer(d18:0_24:0)+H	(d18:0_24:0)	(d18:0)	(24:0)	652.66	C42 H86 O3 N1	43.3551	538746	323677	52265.4	133669	215109	190836	174777	30882.7	192005	122953	154754	154689	1.33309e+06	836803	606608	938104	806583	278874	679041	521666	3.19517	0.00304138
122	1	Cer(d42:0)+HCOO	(d18:0_24:0)	(d18:0)	(24:0)	696.651	C43 H86 O5 N1	43.3598	143460	123522	89549.3	163073	113671	240403	102845	20378.6	112848	32816.1	127504	118713	678115	645079	579227	413694	573477	158271	229008	382106	3.41792	0.00131165
123	0	Cer(d18:0_24:1)+H	(d18:0_24:1)	(d18:0)	(24:1)	650.645	C42 H84 O3 N1	41.5737	912815	2.03292e+06	372545	1.53057e+06	1.45624e+06	2.00849e+06	1.51899e+06	2.0988e+06	963718	3.98101e+06	1.40912e+06	573076	4.97167e+06	1.47332e+06	7.35888e+06	4.57591e+06	1.65102e+06	573344	2.81594e+06	2.18872e+07	2.80216	0.155779
124	1	Cer(d42:1)+HCOO	(d18:0_24:1)	(d18:0)	(24:1)	694.635	C43 H84 O5 N1	41.572	501667	1.37059e+06	272731	1.00638e+06	1.02612e+06	1.48213e+06	1.2073e+06	1.52176e+06	649777	2.68598e+06	985793	467244	2.52769e+06	3.31401e+06	6.71966e+06	5.57927e+06	1.12663e+06	609996	2.71143e+06	2.23806e+07	3.95945	0.114294
125	0	Cer(d18:0_24:1)+H	(d18:0_24:1)	(d18:0)	(24:1)	650.645	C42 H84 O3 N1	41.889	301650	738988	427375	155049	342002	1.03814e+06	622900	247141	662726	281682	203412	119496	1.59132e+06	299652	689887	1.17433e+06	553160	362930	639434	699755	1.31462	0.379115
126	0	Cer(d42:1)+HCOO	(d18:0_24:1)	(d18:0)	(24:1)	694.635	C43 H84 O5 N1	41.8767	140583	315192	267340	138089	78864.5	571820	313233	112293	359101	326944	116181	110589	956558	371069	404953	949449	531625	268358	612996	960531	2.01349	0.0339558
127	0	Cer(d18:1_24:0)+HCOO	(d18:1_24:0)	(d18:1)	(24:0)	694.635	C43 H84 O5 N1	42.5397	2.50963e+07	1.60607e+07	8.37971e+06	2.0774e+07	1.01565e+07	5.87747e+07	1.45215e+07	1.18359e+07	1.81937e+07	1.39613e+07	1.48414e+07	1.25092e+07	3.86515e+07	6.49725e+07	5.61501e+07	8.22317e+07	4.53472e+07	1.33882e+07	3.76198e+07	2.83049e+07	1.99245	0.0371918
128	0	Cer(d18:1_24:0)+H	(d18:1_24:0)	(d18:1)	(24:0)	650.645	C42 H84 O3 N1	42.5397	2.91796e+07	1.88652e+07	9.81381e+06	2.19599e+07	1.1731e+07	6.8654e+07	1.70044e+07	1.35209e+07	2.06836e+07	1.72747e+07	1.68645e+07	1.4183e+07	4.67079e+07	5.99475e+07	5.02936e+07	7.49216e+07	3.75265e+07	1.04522e+07	3.54736e+07	2.73824e+07	1.63434	0.10664
129	0	Cer(d18:1_24:0+O)+H	(d18:1_24:0+O)	(d18:1)	(24:0+O)	666.639	C42 H84 O4 N1	40.1298	1.06251e+06	1.73257e+06	832691	1.55921e+06	1.6004e+06	2.8868e+06	508672	1.40873e+06	635961	1.01535e+07	750030	252429	1.76938e+06	2.7965e+06	1.85819e+06	747401	446251	589824	941893	1.28951e+06	0.511209	0.259333
130	0	Cer(d18:1_24:0+O)+HCOO	(d18:1_24:0+O)	(d18:1)	(24:0+O)	710.63	C43 H84 O6 N1	41.8028	731253	999446	687918	632241	272791	2.39805e+06	1.28387e+06	288819	537857	651898	285740	661627	1.04058e+06	3.1405e+06	2.87999e+07	2.26779e+06	994762	336122	1.96207e+06	1.24918e+06	4.8017	0.259297
131	0	Cer(d18:1_24:0+O)+H	(d18:1_24:0+O)	(d18:1)	(24:0+O)	666.639	C42 H84 O4 N1	41.8017	584766	938943	509947	585545	211003	2.11269e+06	1.03388e+06	295882	400817	484006	285048	513069	881633	1.67525e+06	1.78736e+07	1.15936e+06	556124	100734	1.19764e+06	808873	3.50002	0.312745
132	0	Cer(d18:0_24:2)+H	(d18:0_24:2)	(d18:0)	(24:2)	648.629	C42 H82 O3 N1	40.3434	325969	686696	386854	415620	269611	522718	960522	377417	549795	450717	544655	358326	2.41957e+06	371948	1.56837e+06	1.12262e+06	466206	169827	504096	1.3168e+06	1.78782	0.113035
133	0	Cer(d42:2)+HCOO	(d18:0_24:2)	(d18:0)	(24:2)	692.62	C43 H82 O5 N1	40.3443	151444	532175	158047	222936	108897	255810	560853	395103	512856	381122	170944	62155	1.44221e+06	622797	1.22314e+06	1.64097e+06	647942	226350	348191	1.72443e+06	2.47287	0.0330941
134	1	Cer(d18:1_24:1)+H	(d18:1_24:1)	(d18:1)	(24:1)	648.629	C42 H82 O3 N1	40.7269	32038.1	147771	9192.45	129658	28489	119851	49546.9	15648	54928.4	31147.7	68940.8	33453.8	162970	60525.3	57855.6	62117.4	60052.4	19414.8	5.61141e+07	42940.7	91.679	0.330458
135	1	Cer(d18:1_24:1)+HCOO	(d18:1_24:1)	(d18:1)	(24:1)	692.62	C43 H82 O5 N1	41.0032	1.93851e+07	3.09402e+07	8.07003e+06	2.48003e+07	1.72766e+07	4.53867e+07	1.9453e+07	2.1319e+07	2.79882e+07	3.92564e+07	2.19561e+07	9.82871e+06	6.65074e+07	3.42699e+07	1.01263e+08	6.99479e+07	2.53761e+07	3.1386e+07	5.59899e+07	6.19833e+07	1.88481	0.0294324
136	0	Cer(d18:1_24:1)+H	(d18:1_24:1)	(d18:1)	(24:1)	648.629	C42 H82 O3 N1	41.0018	2.18481e+07	3.56358e+07	9.08113e+06	2.80332e+07	1.93024e+07	5.48679e+07	2.16656e+07	2.43071e+07	3.2181e+07	4.68138e+07	2.50969e+07	1.15105e+07	8.66171e+07	3.10215e+07	1.08124e+08	6.25564e+07	2.26892e+07	2.45613e+07	5.54187e+07	6.08756e+07	1.66296	0.0885068
137	0	Cer(d18:2_24:0)+HCOO	(d18:2_24:0)	(d18:2)	(24:0)	692.62	C43 H82 O5 N1	41.3395	6.27468e+06	5.33769e+06	1.29143e+06	3.74739e+06	1.46152e+06	9.41607e+06	1.93228e+06	1.30376e+06	4.44375e+06	1.69627e+06	4.1122e+06	4.06308e+06	1.05089e+07	1.05067e+07	7.10619e+06	1.45278e+07	1.19239e+07	3.15561e+06	5.96575e+06	4.52503e+06	2.07006	0.0178598
138	0	Cer(d18:2_24:0)+H	(d18:2_24:0)	(d18:2)	(24:0)	648.629	C42 H82 O3 N1	41.3417	5.2495e+06	6.75239e+06	1.26454e+06	5.06057e+06	1.41472e+06	1.07375e+07	9.44771e+06	1.25307e+06	5.65404e+06	2.30409e+06	4.60821e+06	4.5672e+06	1.41195e+07	8.50937e+06	5.26897e+06	1.16764e+07	9.54711e+06	9.66797e+06	5.09698e+06	1.79542e+06	1.5234	0.129434
139	0	Cer(d18:2_24:0+O)+H	(d18:2_24:0+O)	(d18:2)	(24:0+O)	664.624	C42 H82 O4 N1	40.5569	84961.8	357804	72857.2	76544.3	13302.4	370306	111038	0	116832	103524	15669.1	168817	594855	228302	1.33918e+06	179577	136426	0	125470	34119.8	2.15918	0.277651
140	0	Cer(d18:1_24:2)+HCOO	(d18:1_24:2)	(d18:1)	(24:2)	690.604	C43 H80 O5 N1	39.7081	6.85613e+06	1.06297e+07	2.10571e+06	6.11882e+06	4.17515e+06	1.23928e+07	5.32119e+06	5.62893e+06	8.70899e+06	8.86268e+06	5.81438e+06	3.08808e+06	2.82319e+07	1.05471e+07	2.73324e+07	1.64776e+07	8.44951e+06	1.16695e+07	1.27123e+07	7.00823e+06	1.85496	0.0503609
141	0	Cer(d18:1_24:2)+H	(d18:1_24:2)	(d18:1)	(24:2)	646.613	C42 H80 O3 N1	39.7075	8.35258e+06	1.19617e+07	2.55515e+06	7.59067e+06	5.37578e+06	1.51334e+07	6.01933e+06	6.41685e+06	1.04524e+07	9.96926e+06	8.22946e+06	4.38048e+06	3.33011e+07	1.01573e+07	2.70511e+07	1.64168e+07	8.77608e+06	1.02231e+07	1.23528e+07	8.71307e+06	1.66535	0.0913086
142	0	Cer(d18:2_24:2)+H	(d18:2_24:2)	(d18:2)	(24:2)	644.598	C42 H78 O3 N1	38.3067	874962	1.10109e+06	147864	505032	264269	1.39886e+06	512183	523595	811716	304965	674041	352962	4.41697e+06	935712	2.67584e+06	1.45157e+06	603097	907513	597034	437514	2.02532	0.138441
143	0	Cer(d42:4)+HCOO	(d18:2_24:2)	(d18:2)	(24:2)	688.589	C43 H78 O5 N1	38.3212	733425	895193	157476	501806	236836	1.07651e+06	482514	475710	782174	350681	578935	301398	3.74895e+06	1.22122e+06	2.44586e+06	1.97131e+06	812571	1.27706e+06	1.03552e+06	623624	2.46234	0.026832
144	0	Cer(d18:0_25:0)+H	(d18:0_25:0)	(d18:0)	(25:0)	666.676	C43 H88 O3 N1	43.7026	233909	380034	176402	285573	225087	410546	384521	368014	227064	267129	214795	250949	697901	248071	441046	508402	196498	164653	264433	1.00084e+06	1.34794	0.264885
145	0	Cer(d43:1)+HCOO	(d43:1)	(d43:1)		708.651	C44 H86 O5 N1	42.2831	19559.2	46030.7	19154.6	18061.8	36024.9	89787.1	67182.3	106977	12733.9	214789	14217.5	4908.52	154822	61967.5	301216	210671	43835.4	32611.5	117662	1.31085e+06	3.57411	0.213719
146	0	Cer(d19:1_24:0)+H	(d19:1_24:0)	(d19:1)	(24:0)	664.66	C43 H86 O3 N1	42.9363	336558	121850	44470.2	251504	141294	307290	193362	35507.3	127960	281098	234420	194889	378134	279119	355613	358507	558208	151136	470001	277750	1.76967	0.0138205
147	0	Cer(d18:1_25:0)+HCOO	(d18:1_25:0)	(d18:1)	(25:0)	708.651	C44 H86 O5 N1	43.2241	1.05995e+06	701074	535104	1.12459e+06	384436	2.66958e+06	731607	675751	790359	774803	633544	797224	2.41769e+06	3.26721e+06	3.61065e+06	4.70881e+06	1.5049e+06	536803	2.01856e+06	1.99823e+06	2.27512	0.0223777
148	0	Cer(d18:1_25:0)+H	(d18:1_25:0)	(d18:1)	(25:0)	664.66	C43 H86 O3 N1	43.2313	1.19643e+06	754553	609084	1.16589e+06	410493	3.08027e+06	740135	739152	825442	933724	744891	836419	2.88735e+06	2.53155e+06	2.68176e+06	3.82063e+06	1.05967e+06	347439	1.69015e+06	1.57088e+06	1.73797	0.0878191
149	0	Cer(d18:1_25:0+O)+H	(d18:1_25:0+O)	(d18:1)	(25:0+O)	680.655	C43 H86 O4 N1	40.8714	83072.9	44369.4	37659.1	51607.6	116132	203627	54120.5	116255	0	1.30249e+06	17136.4	0	65699.5	118104	23532.4	0	15950.9	0	35091.3	32441.7	0.153263	0.187718
150	0	Cer(d18:1_25:0+O)+H	(d18:1_25:0+O)	(d18:1)	(25:0+O)	680.655	C43 H86 O4 N1	42.5446	81734.7	39470.4	64341.1	16325	54911.9	95680.5	158499	50610.2	60996.2	107653	41880.1	104746	53581	27635.3	1.30186e+06	60998.4	11440.7	40765.5	119311	0	2.41326	0.424436
151	0	Cer(d43:1+O)+HCOO	(d18:1_25:0+O)	(d18:1)	(25:0+O)	724.646	C44 H86 O6 N1	42.5299	253007	197283	159768	202660	160369	289436	400621	144336	198940	235306	182762	225386	312886	384460	2.42334e+06	439419	174138	193416	295797	288865	2.19495	0.234385
152	0	Cer(d18:1_25:1)+HCOO	(d18:1_25:1)	(d18:1)	(25:1)	706.635	C44 H84 O5 N1	41.7566	732657	730440	237078	707184	340372	1.9205e+06	542234	561624	473018	2.24654e+06	338696	225146	1.09376e+06	1.13132e+06	2.96304e+06	1.62936e+06	717056	570425	2.38853e+06	3.01298e+06	1.65696	0.174316
153	0	Cer(d18:1_25:1)+H	(d18:1_25:1)	(d18:1)	(25:1)	662.645	C43 H84 O3 N1	41.7512	820791	857530	256522	806062	459065	2.32604e+06	888218	961073	573754	3.36728e+06	397247	301361	1.54237e+06	1.06391e+06	2.84627e+06	1.543e+06	707360	562135	1.88205e+06	2.58176e+06	1.18655	0.617766
154	0	Cer(d18:2_25:0)+H	(d18:2_25:0)	(d18:2)	(25:0)	662.645	C43 H84 O3 N1	42.0936	274209	124042	79568.6	238500	51773	532839	187817	5714.17	149931	58250.3	173962	305301	742078	327807	340898	551431	303283	94276.4	881020	117400	2.25382	0.0394528
155	0	Cer(d18:0_26:0)+H	(d18:0_26:0)	(d18:0)	(26:0)	680.692	C44 H90 O3 N1	44.3286	252983	536825	338056	387096	321519	393703	720108	513575	410429	438749	359185	420195	561891	209240	594241	963857	261395	275141	321403	980852	1.14708	0.526151
156	0	Cer(d44:0)+HCOO	(d18:0_26:0)	(d18:0)	(26:0)	724.682	C45 H90 O5 N1	44.3282	247736	311678	246229	220254	237827	260767	449034	346632	227074	361240	265044	250240	366250	342533	565250	1.07041e+06	250469	354305	317279	1.05881e+06	1.66431	0.0786681
157	0	Cer(d44:0+O)+HCOO	(d44:0+O)	(d44:0+O)		740.677	C45 H90 O6 N1	43.1408	346517	574494	414048	564478	412834	422768	651452	458098	356842	587398	374139	373205	462300	596901	583090	568315	321645	542584	418586	466509	0.982949	0.86082
158	0	Cer(d20:1_24:0)+HCOO	(d20:1_24:0)	(d20:1)	(24:0)	722.667	C45 H88 O5 N1	43.8706	703114	438154	290822	425618	424895	993153	632784	622465	605437	645441	511707	451645	746685	1.73508e+06	2.08079e+06	1.13608e+07	1.27099e+06	319350	1.41619e+06	1.36839e+06	3.67728	0.155589
159	0	Cer(d20:1_24:0)+H	(d20:1_24:0)	(d20:1)	(24:0)	678.676	C44 H88 O3 N1	43.8687	922354	558935	328380	551223	474017	1.20616e+06	803378	774458	836068	694533	562535	588671	1.12098e+06	1.41606e+06	1.82081e+06	9.48198e+06	1.01512e+06	273479	1.14065e+06	1.08003e+06	2.58764	0.20504
160	0	Cer(d20:1_24:0+O)+H	(d20:1_24:0+O)	(d20:1)	(24:0+O)	694.671	C44 H88 O4 N1	41.6796	110612	125897	51609.1	250797	114885	176744	113095	194260	46871	730156	36989.5	35430.1	120541	171916	171653	149522	38530.8	87331.7	154914	350616	0.687987	0.403131
161	0	Cer(d18:1_26:0+O)+H	(d18:1_26:0+O)	(d18:1)	(26:0+O)	694.671	C44 H88 O4 N1	43.2047	76284.9	18645.9	76105.5	92258.2	72897.1	51446.5	316342	80392.1	51664.1	127061	80639.2	101475	75499	167435	692495	337257	92255.4	139183	222739	162098	2.15043	0.105232
162	0	Cer(d18:1_26:1)+HCOO	(d18:1_26:1)	(d18:1)	(26:1)	720.651	C45 H86 O5 N1	42.4698	729327	935139	267578	910037	766342	1.48503e+06	944604	1.20447e+06	1.14009e+06	1.97565e+06	1.08165e+06	568614	2.00878e+06	1.65267e+06	3.74196e+06	6.40811e+06	1.36829e+06	684748	2.96044e+06	4.83266e+06	2.44326	0.0288536
163	0	Cer(d18:1_26:1)+H	(d18:1_26:1)	(d18:1)	(26:1)	676.66	C44 H86 O3 N1	42.4692	935584	1.44627e+06	317154	1.16177e+06	1.12684e+06	1.98641e+06	1.24826e+06	1.48568e+06	1.34835e+06	2.83932e+06	1.39726e+06	775173	3.13857e+06	1.36208e+06	3.61867e+06	5.46769e+06	1.00321e+06	521171	2.93141e+06	4.90271e+06	1.80761	0.0762504
164	0	Cer(d18:1_26:2)+H	(d18:1_26:2)	(d18:1)	(26:2)	674.645	C44 H84 O3 N1	41.283	765651	837811	126910	474971	424782	798077	443550	759325	715366	800947	776958	323641	2.79264e+06	841515	1.70195e+06	2.35856e+06	592786	503998	1.28984e+06	1.35916e+06	2.04006	0.0292533
165	0	Cer(d44:3)+HCOO	(d18:1_26:2)	(d18:1)	(26:2)	718.635	C45 H84 O5 N1	41.2875	552773	600893	107892	427851	317878	652919	314202	655979	595498	627355	561082	211695	2.02279e+06	824055	1.80092e+06	2.65292e+06	555820	652588	1.171e+06	1.12991e+06	2.38661	0.015395
166	0	Cer(d18:2_26:2)+H	(d18:2_26:2)	(d18:2)	(26:2)	672.629	C44 H82 O3 N1	40.036	210228	144423	6267.25	65087.7	45731.5	160779	70681.1	147520	180070	72744.4	105970	33102.6	700547	114614	136975	388919	82564.6	68724	170839	74351.1	1.70055	0.272794
167	0	Cer(d20:0_26:0)+H	(d20:0_26:0)	(d20:0)	(26:0)	708.723	C46 H94 O3 N1	45.4886	312942	483845	371573	437945	488637	432772	603319	378712	380785	406646	370726	435144	366578	243659	462537	326825	287199	449120	283833	449592	0.855262	0.101138
168	0	Cer(d24:0_24:0)+H	(d24:0_24:0)	(d24:0)	(24:0)	736.754	C48 H98 O3 N1	46.5369	239442	492267	248968	279796	333843	249264	468223	182163	285950	288141	309280	273749	320308	144139	110977	105838	75443.4	321622	255023	179715	0.683199	0.0402611
169	0	Cer(m18:0_22:0)+H	(m18:0_22:0)	(m18:0)	(22:0)	608.634	C40 H82 O2 N1	42.3869	106170	210120	349002	270583	245370	2.06674e+06	476283	535390	210519	765647	218268	98548.5	1.23715e+06	768699	3.66747e+06	1.22136e+06	428282	98668.6	981580	4.76499e+06	2.57553	0.140657
170	0	Cer(m18:1_22:0)+H	(m18:1_22:0)	(m18:1)	(22:0)	606.618	C40 H80 O2 N1	41.1325	280813	1.06849e+06	662259	372804	393163	2.42247e+06	1.66526e+06	1.06661e+06	887339	596270	400127	779260	7.09019e+06	2.77563e+06	3.00049e+06	4.51349e+06	1.82353e+06	380864	2.26683e+06	2.6814e+06	2.7308	0.0279495
171	0	Cer(m18:1_22:0+O)+H	(m18:1_22:0+O)	(m18:1)	(22:0+O)	622.613	C40 H80 O3 N1	40.2719	3471.61	176064	240124	20631.2	79151.5	190969	159933	28346.6	93467.3	52686.5	35601.7	26239.2	197576	12093.7	63059.6	113858	40923.3	0	118607	136327	0.712341	0.373379
172	0	Cer(m18:0_23:0)+H	(m18:0_23:0)	(m18:0)	(23:0)	622.65	C41 H84 O2 N1	43.0971	21389.5	89917.3	144925	294147	58165.1	988513	276746	221585	90755.8	406951	64965.6	37391.7	1.07541e+06	268676	2.54783e+06	379590	93583.5	0	655449	1.75403e+06	2.65202	0.15197
173	0	Cer(m18:1_23:0)+H	(m18:1_23:0)	(m18:1)	(23:0)	620.634	C41 H82 O2 N1	41.9078	114105	293279	290817	383205	77777.2	1.36125e+06	925533	592630	239243	375838	167778	450645	6.51776e+06	981810	1.95291e+06	1.67323e+06	436667	74186.7	1.36343e+06	1.22601e+06	3.18983	0.110863
174	0	Cer(m18:1_23:0+O)+H	(m18:1_23:0+O)	(m18:1)	(23:0+O)	636.629	C41 H82 O3 N1	41.102	18850.3	78318.9	165805	43619.1	11550.1	483865	198591	65003.3	40454.2	46536.9	7104.22	0	336682	46515.6	55589.7	156700	19072.3	13701.9	156096	27537.1	0.710571	0.56175
175	0	Cer(m18:0_24:0)+H	(m18:0_24:0)	(m18:0)	(24:0)	636.665	C42 H86 O2 N1	43.7651	262189	428711	369556	519269	258176	2.03917e+06	683229	642820	385340	934408	285306	193795	3.66594e+06	1.01686e+06	7.12976e+06	2.71761e+06	639430	205914	1.21037e+06	5.94689e+06	3.52788	0.0579507
176	0	Cer(m18:0_24:1)+H	(m18:0_24:1)	(m18:0)	(24:1)	634.65	C42 H84 O2 N1	42.3807	84139.4	451754	184727	544742	262301	1.04711e+06	648241	514447	387478	1.67982e+06	258938	62686.4	5.39241e+06	314601	6.85071e+06	2.50124e+06	316687	105674	1.46293e+06	6.13259e+06	4.03092	0.0606473
177	1	Cer(m18:1_24:0)+H	(m18:1_24:0)	(m18:1)	(24:0)	634.65	C42 H84 O2 N1	42.628	506930	1.08861e+06	699543	371857	594075	3.26814e+06	2.3917e+06	2.40843e+06	1.45714e+06	852892	506683	1.21882e+06	1.37137e+07	2.97064e+06	4.74648e+06	1.20518e+07	2.70144e+06	620450	2.50037e+06	4.09495e+06	3.30848	0.0501071
178	1	Cer(m18:1_24:0+O)+H	(m18:1_24:0+O)	(m18:1)	(24:0+O)	650.645	C42 H84 O3 N1	41.573	697815	2.01756e+06	370874	1.64343e+06	1.61254e+06	1.99883e+06	1.60335e+06	2.02732e+06	960998	4.03003e+06	1.45164e+06	570196	4.90269e+06	1.42983e+06	7.1731e+06	4.89315e+06	1.62975e+06	665091	2.82054e+06	2.39898e+07	2.91968	0.164419
179	1	Cer(m18:1_24:1)+H	(m18:1_24:1)	(m18:1)	(24:1)	632.634	C42 H82 O2 N1	41.1312	363509	1.01794e+06	385772	704158	619689	1.69738e+06	2.57099e+06	1.21444e+06	1.25522e+06	1.32738e+06	493919	447085	2.70682e+07	1.35181e+06	6.3953e+06	6.96885e+06	1.29777e+06	697978	3.00806e+06	4.3843e+06	4.67112	0.12628
180	0	Cer(m18:1_25:0)+H	(m18:1_25:0)	(m18:1)	(25:0)	648.665	C43 H86 O2 N1	43.2959	0	0	0	10908.5	0	102164	24896.4	78754.6	39335.6	50600.5	0.0735447	26554.9	1.02604e+06	64460.9	109240	312935	33635.2	0	137587	238384	6.35505	0.113444
181	0	Cer(m18:1_26:0+O)+H	(m18:1_26:0+O)	(m18:1)	(26:0+O)	678.676	C44 H88 O3 N1	42.9735	24489.5	173280	12090.7	12967.5	101766	131926	107980	331253	76724.4	308612	103687	23702.7	397274	113126	528121	581034	127566	0	217070	3.11274e+06	4.06242	0.203629
182	0	Cer(m18:1_26:1)+H	(m18:1_26:1)	(m18:1)	(26:1)	660.665	C44 H86 O2 N1	42.5796	0	61098	0	11937.5	23973.9	91524.8	138311	201276	18079.4	68088.6	18421.4	0	2.0121e+06	49474.8	357040	701068	18467.3	0	186808	836741	6.80481	0.0955436
183	0	Cer(t18:1_16:0)+HCOO	(t18:1_16:0)	(t18:1)	(16:0)	598.505	C35 H68 O6 N1	34.1776	636766	1.01857e+06	1.23095e+06	471171	2.47478e+06	2.3282e+06	1.05072e+06	202297	675303	1.38965e+06	365043	581546	863162	1.01926e+06	2.5988e+06	726008	432899	591721	997566	477391	0.753885	0.380613
184	0	Cer(t17:0_21:0)+HCOO	(t17:0_21:0)	(t17:0)	(21:0)	656.583	C39 H78 O6 N1	38.382	106762	235465	176433	164708	351000	702546	82445	120864	75435.3	576974	105241	55614.2	160186	862480	262665	108813	140192	172442	214502	113345	0.846815	0.699143
185	0	Cer(t17:1_22:0)+HCOO	(t17:1_22:0)	(t17:1)	(22:0)	668.583	C40 H78 O6 N1	39.4248	11082.3	92141.5	77998.9	22717.5	7306.05	292506	22489.6	13985.8	9669.71	127366	23225.4	37702.4	169133	294888	1.13792e+06	191780	16846.7	20187	143683	73142.4	3.11327	0.212462
186	0	Cer(t18:0_22:0)+HCOO	(t18:0_22:0)	(t18:0)	(22:0)	684.615	C41 H82 O6 N1	40.1487	467892	550381	555519	699979	530196	1.78148e+06	390453	468887	252559	2.43698e+06	443042	311880	467816	3.12757e+06	1.29328e+06	482877	450037	356300	646870	401174	0.981132	0.965887
187	0	Cer(t16:0_24:1)+HCOO	(t16:0_24:1)	(t16:0)	(24:1)	682.599	C41 H80 O6 N1	38.3732	226070	238869	169395	205697	421439	276028	183302	86929.5	120698	777300	148094	85509.4	249658	554643	128693	299483	131838	207215	219252	207671	0.824937	0.540829
188	0	Cer(t18:0_23:0)+HCOO	(t18:0_23:0)	(t18:0)	(23:0)	698.63	C42 H84 O6 N1	40.9691	400360	426893	362989	1.09332e+06	329388	1.91748e+06	377525	508471	194527	1.78053e+06	291134	309919	586543	2.18226e+06	1.54844e+06	343424	254912	196202	532435	468828	0.908357	0.817154
189	0	Cer(t18:0_23:0)+H	(t18:0_23:0)	(t18:0)	(23:0)	654.639	C41 H84 O4 N1	40.9696	408095	480401	400287	874569	286815	1.81067e+06	266330	408531	162175	2.01472e+06	384912	296748	451875	1.43447e+06	798676	169772	142472	215382	378381	270740	0.638787	0.305116
190	0	Cer(t17:0_24:0)+HCOO	(t17:0_24:0)	(t17:0)	(24:0)	698.63	C42 H84 O6 N1	41.2949	53060.1	43434.5	42109.9	144997	97946.7	136576	104765	55137	61213.3	156965	49898	32400	440711	152407	256119	389869	97245.4	130192	309231	69934	2.1513	0.0474237
191	0	Cer(t18:0_23:1)+HCOO	(t18:0_23:1)	(t18:0)	(23:1)	696.615	C42 H82 O6 N1	39.2799	294887	272793	162815	196127	312442	329340	191986	95888.9	129438	1.35014e+06	148263	102374	317268	397842	364900	227911	129971	219234	218864	152448	0.683205	0.390561
192	0	Cer(t18:0_24:0)+HCOO	(t18:0_24:0)	(t18:0)	(24:0)	712.646	C43 H86 O6 N1	41.7372	1.362e+06	1.28733e+06	1.0196e+06	1.62037e+06	773371	3.48693e+06	793399	1.21606e+06	691736	2.59289e+06	769497	609329	1.10683e+06	5.54255e+06	3.50086e+06	1.34246e+06	1.13854e+06	685291	1.25007e+06	1.04382e+06	1.14454	0.713288
193	0	Cer(t18:0_24:0)+H	(t18:0_24:0)	(t18:0)	(24:0)	668.655	C42 H86 O4 N1	41.7348	1.49523e+06	1.34536e+06	934432	1.69976e+06	771190	3.72113e+06	805179	1.09868e+06	793573	2.65035e+06	760181	683211	1.20836e+06	3.98845e+06	2.06728e+06	828405	659772	375442	898244	758234	0.798411	0.506645
194	0	Cer(t42:0+O)+HCOO	(t42:0+O)	(t42:0+O)		728.641	C43 H86 O7 N1	40.706	936184	451085	147561	106041	224559	376563	247530	91856.7	220712	102989	98840.8	192211	349515	867162	692055	765234	532304	253474	203998	171347	1.42032	0.321588
195	0	Cer(t17:0_25:0+O)+HCOO	(t17:0_25:0+O)	(t17:0)	(25:0+O)	728.641	C43 H86 O7 N1	41.0951	638391	909412	728992	791220	595090	1.00324e+06	967179	480143	670833	906888	606958	596848	801617	684092	1.03244e+06	778426	571148	943161	701852	824401	0.98044	0.839729
196	1	Cer(t18:0_24:1)+HCOO	(t18:0_24:1)	(t18:0)	(24:1)	710.63	C43 H84 O6 N1	40.1318	1.3096e+06	1.74952e+06	935395	1.77796e+06	1.71692e+06	3.31448e+06	820363	1.37977e+06	821952	9.66807e+06	816831	388185	1.7897e+06	5.13383e+06	2.87868e+06	1.74537e+06	863328	1.37904e+06	1.42281e+06	1.52749e+06	0.763822	0.565367
197	1	Cer(t42:1+O)+HCOO	(t42:1+O)	(t42:1+O)		726.625	C43 H84 O7 N1	39.3936	259723	320594	231898	79891.5	82572.9	733010	508378	210848	24950.7	1.06915e+06	105124	37189.4	8438.01	224268	526763	25228.4	67792.5	70760.3	163423	188409	0.402553	0.0843335
198	0	Cer(t18:1_24:1)+HCOO	(t18:1_24:1)	(t18:1)	(24:1)	708.615	C43 H82 O6 N1	38.3289	174794	269212	44496	6125.27	457878	131830	42072.4	2647.91	67412.1	149835	47230.1	15637.3	155088	45684	227655	260971	31682	141845	84499.6	41614.6	0.781331	0.581446
199	0	Cer(t18:1_24:1)+HCOO	(t18:1_24:1)	(t18:1)	(24:1)	708.615	C43 H82 O6 N1	40.2153	485039	730441	190804	291212	98352.7	1.59616e+06	599246	88857	284065	698458	101031	142451	403919	830523	9.40485e+06	1.42108e+06	507687	109450	1.27785e+06	588450	2.92087	0.296276
200	0	Cer(t18:1_24:1)+HCOO	(t18:1_24:1)	(t18:1)	(24:1)	708.615	C43 H82 O6 N1	40.5509	201616	613870	113000	215510	54091.3	531734	247928	56053.7	167309	234342	92745	232031	1.31289e+06	613559	3.25802e+06	707206	260282	94580.9	454064	117762	2.93298	0.149284
201	0	Cer(t42:3)+HCOO	(t42:3)	(t42:3)		706.599	C43 H80 O6 N1	38.8649	126752	452667	30155.6	64011.4	9341.16	607716	123483	23454.6	116634	226164	40478.1	36327.8	662702	118637	3.57768e+06	1.01267e+06	174800	29464.8	269129	135608	3.40236	0.238853
202	0	Cer(t17:0_26:0)+HCOO	(t17:0_26:0)	(t17:0)	(26:0)	726.662	C44 H88 O6 N1	42.4701	252080	339126	241214	470670	236756	535558	356367	338648	216125	554682	253321	272956	339351	385459	498613	306859	153606	178968	271715	263396	0.825772	0.240063
203	1	Cer(t18:0_25:1)+HCOO	(t18:0_25:1)	(t18:0)	(25:1)	724.646	C44 H86 O6 N1	40.9256	258983	259138	147677	229731	246650	404506	336460	174674	144652	1.12891e+06	172918	125676	438235	596059	215200	205632	200983	270139	234904	183419	0.793415	0.510952
204	1	Cer(t20:0_24:0)+HCOO	(t20:0_24:0)	(t20:0)	(24:0)	740.677	C45 H90 O6 N1	43.1408	346517	574494	414048	564478	412834	422768	651452	458098	356842	587398	374139	373205	462300	596901	583090	568315	321645	542584	418586	466509	0.982949	0.86082
205	0	Cer(t20:0_24:0)+H	(t20:0_24:0)	(t20:0)	(24:0)	696.686	C44 H90 O4 N1	43.145	341508	445983	323821	541255	360801	403847	579147	410786	337458	624210	298956	394850	508350	444808	357851	329486	236996	446413	274442	420249	0.849749	0.151665
206	0	Cer(t44:0+O)+HCOO	(t44:0+O)	(t44:0+O)		756.672	C45 H90 O7 N1	42.5374	531449	772904	487910	838051	556520	539302	1.09581e+06	615325	667917	607354	702696	610494	728632	652580	821104	848953	463895	831495	630955	736309	1.04686	0.656825
207	0	Cer(t20:0_24:1)+HCOO	(t20:0_24:1)	(t20:0)	(24:1)	738.662	C45 H88 O6 N1	41.6728	233345	431522	241326	464734	338145	323895	448385	388563	259132	1.03825e+06	245865	220630	337308	406129	472841	427742	231589	392704	227955	610073	0.857351	0.491369
208	0	Cer(t46:0+O)+HCOO	(t46:0+O)	(t46:0+O)		784.704	C47 H94 O7 N1	43.8338	298145	459976	306862	427854	337510	281136	566550	291767	358141	431926	430878	386114	482912	256267	387780	273214	219170	424829	262682	288897	0.907676	0.410661
209	0	CerG3GNAc1(d34:1)+H	(d34:1)	(d34:1)		1227.76	C60 H111 O23 N2	30.7107	414920	839297	526775	621991	882998	833992	873633	831677	996250	1.89252e+06	616631	571294	2.74753e+06	759922	3.74936e+06	2.26142e+06	1.02322e+06	915389	745219	1.89172e+06	1.75369	0.0903693
210	0	CerG3GNAc1(d42:1)+H	(d42:1)	(d42:1)		1339.88	C68 H127 O23 N2	38.928	2.09809e+06	1.76934e+06	981036	1.37281e+06	2.09627e+06	2.62898e+06	2.22778e+06	1.19672e+06	3.24932e+06	1.59876e+06	1.72059e+06	1.50545e+06	6.81597e+06	1.45924e+06	4.53886e+06	3.96737e+06	2.22011e+06	2.17371e+06	3.43899e+06	1.68575e+06	1.53629	0.0988122
211	0	ChE(16:0)+NH4	(16:0)	(16:0)		642.618	C43 H80 O2 N1	49.2456	173523	601611	326873	592632	2.44574e+06	801010	220184	332989	606279	881469	272328	298386	6.6725e+06	595233	2.77866e+06	2.38287e+06	454582	585321	1.3411e+06	4.0157e+06	2.77797	0.0899526
212	0	ChE(16:1)+NH4	(16:1)	(16:1)		640.603	C43 H78 O2 N1	48.2169	104127	2.28565e+06	463034	1.18389e+06	3.79622e+06	1.67406e+06	508006	27219.7	881799	1.14415e+06	721894	158828	3.39466e+07	1.48643e+06	2.43566e+06	1.18613e+06	869358	1.94714e+06	3.88343e+06	9.62152e+06	4.6616	0.195015
213	0	ChE(18:1)+NH4	(18:1)	(18:1)		668.634	C45 H82 O2 N1	49.2394	5.23152e+06	2.13685e+07	8.5383e+06	1.28817e+07	4.82533e+07	2.99211e+07	9.13735e+06	3.71029e+06	2.14711e+07	2.8791e+07	9.79508e+06	8.08733e+06	2.17037e+08	2.18423e+07	5.17241e+07	4.07694e+07	1.44938e+07	1.98255e+07	6.58433e+07	1.22086e+08	3.01898	0.0902233
214	0	ChE(18:2)+NH4	(18:2)	(18:2)		666.618	C45 H80 O2 N1	48.3789	4.33532e+07	1.38731e+08	3.95159e+07	2.04971e+07	2.58255e+08	4.45028e+07	4.27872e+07	1.25005e+07	1.50632e+08	7.42854e+07	3.28973e+07	4.79557e+07	5.35975e+08	2.64525e+07	1.29116e+08	6.63289e+07	7.40125e+07	1.81185e+08	1.06504e+08	7.47122e+07	1.54551	0.412441
215	0	ChE(18:3)+NH4	(18:3)	(18:3)		664.603	C45 H78 O2 N1	47.588	2.55329e+06	6.60158e+06	1.99656e+06	1.89778e+06	1.01016e+07	5.33526e+06	2.48572e+06	1.18294e+06	8.71425e+06	5.85927e+06	3.07185e+06	2.62656e+06	4.80599e+07	2.47132e+06	6.17698e+06	4.00686e+06	3.58099e+06	6.44741e+06	1.43168e+07	1.12755e+07	2.18356	0.234519
216	0	ChE(20:1)+NH4	(20:1)	(20:1)		696.665	C47 H86 O2 N1	50.1425	12475.4	19715	34091.5	68930.6	8721.87	467327	86627.6	5451.64	15860.1	394312	68608.3	60875	3.13179e+06	175311	1.94293e+06	1.18422e+06	66948.9	6093.89	682687	2.07843e+06	8.43987	0.0307876
217	0	ChE(20:2)+NH4	(20:2)	(20:2)		694.65	C47 H84 O2 N1	49.328	588260	1.45471e+06	1.70711e+06	3.46884e+06	835500	1.20978e+07	1.45697e+06	1.08946e+06	1.829e+06	9.22272e+06	1.96968e+06	3.00923e+06	8.62916e+07	5.75166e+06	2.27601e+07	1.56942e+07	2.85329e+06	1.37595e+06	1.76465e+07	3.41817e+07	5.67502	0.0738603
218	0	ChE(20:3)+NH4	(20:3)	(20:3)		692.634	C47 H82 O2 N1	48.1837	356453	4.65578e+06	13592.1	929580	1.32529e+06	1.29771e+06	753856	67738.4	157239	699197	156621	512721	1.24822e+07	377489	4.64256e+06	4.63464e+06	810682	575887	2.28002e+06	3.03412e+06	2.87692	0.145768
219	0	ChE(20:3)+NH4	(20:3)	(20:3)		692.634	C47 H82 O2 N1	48.548	4.99757e+06	9.32839e+06	9.61931e+06	3.69287e+07	1.07781e+07	7.26933e+07	1.11711e+07	1.89074e+07	1.51262e+07	4.33938e+07	2.28003e+07	7.42411e+06	2.91793e+08	3.60002e+07	5.25155e+07	4.08518e+07	1.91213e+07	1.22319e+07	1.03477e+08	3.16445e+08	3.87501	0.0896696
220	1	ChE(20:4)+NH4	(20:4)	(20:4)		690.618	C47 H80 O2 N1	47.9254	1.89594e+07	8.2679e+07	2.2004e+07	9.2492e+07	1.20249e+08	1.22971e+08	5.00188e+07	5.03545e+07	6.25612e+07	8.45203e+07	3.80935e+07	3.28489e+07	9.17428e+08	1.5049e+08	1.06631e+08	1.28294e+08	4.91137e+07	7.84073e+07	3.20605e+08	2.27721e+08	2.89984	0.131424
221	0	ChE(20:5)+NH4	(20:5)	(20:5)		688.603	C47 H78 O2 N1	47.1243	1.16101e+07	5.69361e+07	1.11569e+07	4.01131e+07	6.51629e+07	7.0403e+07	2.38324e+07	8.66438e+06	3.86831e+07	7.07349e+07	1.73949e+07	3.5466e+07	7.82495e+08	3.01391e+07	8.47971e+07	3.91278e+07	1.77023e+07	4.3452e+07	1.6074e+08	1.37479e+08	3.39493	0.215401
222	1	ChE(22:2)+NH4	(22:2)	(22:2)		722.681	C49 H88 O2 N1	50.1926	115195	90383.7	203508	409679	17847.3	1.24691e+06	223449	162478	187986	1.04117e+06	224749	340439	7.69462e+06	585640	3.73471e+06	2.40827e+06	293498	123041	1.22611e+06	3.32498e+06	5.39557	0.0500403
223	0	ChE(22:3)+NH4	(22:3)	(22:3)		720.665	C49 H86 O2 N1	49.4581	429152	478129	1.07373e+06	4.08802e+06	297999	1.17227e+07	1.84257e+06	1.57153e+06	1.29569e+06	4.8495e+06	2.12799e+06	739612	3.4163e+07	3.12189e+06	8.35467e+06	7.88985e+06	1.72137e+06	808090	1.19614e+07	3.83782e+07	3.9519	0.0886188
224	0	ChE(22:4)+NH4	(22:4)	(22:4)		718.65	C49 H84 O2 N1	48.7269	1.55027e+06	3.1884e+06	5.28695e+06	2.69474e+07	2.88333e+06	7.74968e+07	1.36908e+07	2.1666e+07	6.54764e+06	3.1444e+07	1.40891e+07	9.24047e+06	4.15904e+08	4.40087e+07	4.67416e+07	6.96908e+07	1.06742e+07	4.66929e+06	1.06403e+08	1.07637e+08	4.34741	0.124661
225	0	ChE(22:5)+NH4	(22:5)	(22:5)		716.634	C49 H82 O2 N1	47.9893	3.29282e+06	1.37889e+07	8.42517e+06	3.84326e+07	4.65157e+06	1.25358e+08	2.10283e+07	1.14061e+07	1.09951e+07	8.19696e+07	2.32238e+07	3.99373e+07	9.94267e+08	3.40452e+07	1.7425e+08	8.15617e+07	1.48121e+07	9.63408e+06	1.53294e+08	1.33723e+08	5.19417	0.175079
226	0	ChE(22:5)+NH4	(22:5)	(22:5)		716.634	C49 H82 O2 N1	48.26	647555	2.13929e+06	1.81304e+06	5.90734e+06	2.42237e+06	4.06951e+07	5.45202e+06	1.15086e+07	2.2482e+06	280088	3.9208e+06	4.52587e+06	1.96419e+08	6.14277e+06	2.32612e+07	3.94351e+07	5.49735e+06	3.79592e+06	2.1134e+07	5.88841e+07	4.9651	0.146636
227	1	ChE(22:6)+NH4	(22:6)	(22:6)		714.618	C49 H80 O2 N1	47.5243	1.94654e+07	1.24518e+08	2.50254e+07	1.08725e+08	7.3388e+07	2.92513e+08	6.08513e+07	3.38643e+07	4.26306e+07	1.83721e+08	5.49163e+07	8.93758e+07	3.51903e+09	9.42291e+07	4.34627e+08	2.2084e+08	5.4345e+07	5.46369e+07	2.61261e+08	1.66962e+08	5.13135	0.255408
228	1	ChE(24:1)+NH4	(24:1)	(24:1)		752.728	C51 H94 O2 N1	51.6268	0	0	25919.3	87489.1	0	179470	14594.5	75968.7	0	274823	35346.5	84398.2	944371	252338	671160	1.1308e+06	52345.3	18130.7	289076	1.04528e+06	6.87147	0.016065
229	0	ChE(24:2)+NH4	(24:2)	(24:2)		750.712	C51 H92 O2 N1	50.9702	110255	39880.9	147019	190580	9653.18	472234	150434	176423	162741	477178	132188	291280	3.44952e+06	619577	1.63782e+06	1.63165e+06	169338	43621.7	417483	1.5202e+06	5.11913	0.0323598
230	1	ChE(24:3)+NH4	(24:3)	(24:3)		748.697	C51 H90 O2 N1	50.2882	155819	91671.7	252814	1.02591e+06	60932.2	2.47746e+06	569135	556175	466808	1.10614e+06	410477	201749	6.96847e+06	805461	2.75899e+06	2.933e+06	508470	227025	3.02333e+06	7.78239e+06	3.78824	0.0532883
231	1	ChE(24:4)+NH4	(24:4)	(24:4)		746.681	C51 H88 O2 N1	49.6041	993964	934569	1.54346e+06	7.03987e+06	548031	1.96227e+07	2.61286e+06	3.65269e+06	3.04288e+06	7.90502e+06	3.63567e+06	2.0327e+06	1.20005e+08	6.82376e+06	1.18989e+07	1.71851e+07	2.88414e+06	1.63738e+06	2.02716e+07	2.29491e+07	4.37036	0.175133
232	0	ChE(24:5)+NH4	(24:5)	(24:5)		744.665	C51 H86 O2 N1	48.9377	1.1495e+06	1.40049e+06	1.81334e+06	4.51512e+06	314115	1.61931e+07	3.06214e+06	3.98378e+06	2.28832e+06	9.18565e+06	2.93579e+06	5.52771e+06	1.35924e+08	3.05291e+06	2.44309e+07	1.2549e+07	3.12315e+06	1.82373e+06	1.36677e+07	2.01802e+07	5.08398	0.18338
233	0	ChE(24:6)+NH4	(24:6)	(24:6)		742.65	C51 H84 O2 N1	48.2385	739846	2.50948e+06	1.37229e+06	6.17137e+06	295426	1.96417e+07	2.33613e+06	1.98594e+06	1.87967e+06	8.9496e+06	2.62265e+06	2.94508e+06	2.42863e+08	3.22285e+06	3.05006e+07	1.11489e+07	2.3042e+06	2.05156e+06	1.46087e+07	2.05545e+07	7.25395	0.238936
234	0	ChE(26:2)+NH4	(26:2)	(26:2)		778.744	C53 H96 O2 N1	51.6918	170051	0	102556	20094.4	0	310736	53920.2	160389	208333	225657	0	162679	2.13725e+06	221211	1.46154e+06	1.03996e+06	186802	21115	83799.5	723303	4.82342	0.0547374
235	0	ChE(26:3)+NH4	(26:3)	(26:3)		776.728	C53 H94 O2 N1	51.0448	125161	34999.5	150953	332683	0	894827	225427	419255	333425	306585	111410	36006.9	2.27086e+06	382030	1.19165e+06	1.53067e+06	263715	64639	607625	2.26162e+06	3.08865	0.057763
236	0	ChE(26:4)+NH4	(26:4)	(26:4)		774.712	C53 H92 O2 N1	50.403	436799	349886	444851	1.81986e+06	204209	4.03534e+06	627851	1.46686e+06	1.24142e+06	1.74275e+06	667581	387506	2.06977e+07	1.52719e+06	3.07859e+06	5.97439e+06	739574	505522	2.29768e+06	4.35858e+06	3.25262	0.175691
237	0	ChE(26:5)+NH4	(26:5)	(26:5)		772.697	C53 H90 O2 N1	49.7622	442917	392615	545715	1.27635e+06	103591	4.95863e+06	976415	1.77934e+06	1.43067e+06	2.07282e+06	658582	800072	2.38283e+07	1.32089e+06	5.47261e+06	6.54955e+06	1.04846e+06	893336	2.02335e+06	6.24196e+06	3.49359	0.143618
238	0	ChE(26:6)+NH4	(26:6)	(26:6)		770.681	C53 H88 O2 N1	49.0923	410111	964843	714104	2.05633e+06	125531	6.42387e+06	894111	1.41919e+06	1.01852e+06	4.15652e+06	973269	1.22218e+06	8.60006e+07	1.34941e+06	1.33199e+07	6.28602e+06	1.19822e+06	742014	4.36195e+06	8.4068e+06	6.81183	0.219492
239	0	ChE(28:5)+NH4	(28:5)	(28:5)		800.728	C55 H94 O2 N1	50.5052	60669.5	15966.8	60329.7	79306	0	356044	71785.1	485613	178934	130340	49223.3	22690.2	1.64321e+06	159047	488139	877851	143906	51664.5	47107.9	581027	2.82411	0.145072
240	0	CmE(20:4)+NH4	(20:4)	(20:4)		704.634	C48 H82 O2 N1	48.2497	30096	140556	37927.1	191316	149665	782855	113740	90572.1	65443.8	590795	59348.7	20668.4	8.86402e+06	234462	783279	419796	88200.2	103796	1.90987e+06	8.66093e+06	9.64191	0.109433
241	0	CmE(22:4)+NH4	(22:4)	(22:4)		732.665	C50 H86 O2 N1	48.9688	0	0	4410.61	35295.4	0	45639.1	14824.2	28369.6	17508.5	64527.1	10531.5	23361.2	1.82328e+06	10463.1	39196.2	97745.2	0.249709	0	155327	3.39165e+06	26.3638	0.157249
242	0	CmE(22:5)+NH4	(22:5)	(22:5)		730.65	C50 H84 O2 N1	48.2924	7454.63	35603.2	7347.09	115733	0	162851	55562.5	22886.2	0	712731	82373.3	100769	2.07915e+06	69808.7	118292	172921	39153.2	0	857783	6.86884e+06	9.27458	0.19131
243	1	CmE(22:6)+NH4	(22:6)	(22:6)		728.634	C50 H82 O2 N1	47.8879	18299.9	442045	78345.2	216053	213262	363834	174308	0	82420.7	1.07772e+06	16699.4	147634	1.24529e+07	61232	922418	166194	55547.9	100684	820051	4.38991e+06	7.176	0.203653
244	1	Co(Q10)+NH4	(Q10)	(Q10)		880.718	C59 H94 O4 N1	45.1843	65867.1	0	48217.9	330363	407988	123936	0	81398.2	85418.2	38418.6	55268.9	10139.9	3.19432e+06	417063	845767	285735	86750.7	116905	96194.1	216785	4.50652	0.196632
245	0	Co(Q10)+H	(Q10)	(Q10)		863.691	C59 H91 O4	45.6728	479257	744632	527152	684691	752590	1.19403e+06	566164	1.4449e+06	899925	923542	289776	576455	6.84988e+06	1.2535e+06	4.46986e+06	2.64751e+06	668274	272730	1.33947e+06	2.32138e+06	2.51784	0.0833089
246	0	Co(Q10)+NH4	(Q10)	(Q10)		880.718	C59 H94 O4 N1	45.6728	2.07807e+07	3.12383e+07	2.29577e+07	2.84435e+07	2.76794e+07	4.35274e+07	2.51528e+07	5.55702e+07	3.29266e+07	4.06314e+07	1.32234e+07	2.32352e+07	2.51251e+08	4.76631e+07	1.81538e+08	1.03324e+08	2.19017e+07	1.56902e+07	5.68294e+07	9.65029e+07	2.46622	0.0742049
247	0	Co(Q9)+NH4	(Q9)	(Q9)		812.655	C54 H86 O4 N1	43.8879	1.18864e+06	1.59431e+06	683242	1.10381e+06	772438	1.01824e+06	729487	1.35236e+06	1.45406e+06	1.40516e+06	536278	985072	6.51697e+06	1.47616e+06	7.83244e+06	3.29375e+06	504757	715743	2.01045e+06	1.77842e+06	2.26956	0.0990162
248	0	DG(16:0_14:0)+NH4	(16:0_14:0)	(16:0)	(14:0)	558.509	C33 H68 O5 N1	37.0877	1.93764e+06	2.71863e+06	1.5435e+06	2.385e+06	1.4278e+06	3.97036e+06	2.68335e+06	1.81246e+06	784444	3.74763e+06	1.8043e+06	2.26452e+06	2.16138e+06	3.00431e+06	4.97179e+06	2.56506e+06	2.03805e+06	1.30314e+06	3.61183e+06	3.75979e+06	1.1944	0.356255
249	0	DG(15:0_16:0)+NH4	(15:0_16:0)	(15:0)	(16:0)	572.525	C34 H70 O5 N1	38.1014	635728	1.1945e+06	499905	704915	522473	1.34842e+06	968563	714527	828811	1.51706e+06	679257	888551	1.21117e+06	936545	1.0167e+06	1.41175e+06	544574	524482	1.07974e+06	968263	1.0365	0.822278
250	0	DG(16:0_16:0)+NH4	(16:0_16:0)	(16:0)	(16:0)	586.541	C35 H72 O5 N1	39.0356	8.49507e+06	1.34166e+07	6.71485e+06	9.44583e+06	7.14004e+06	2.7615e+07	1.16302e+07	1.15512e+07	1.06973e+07	1.34577e+07	8.83173e+06	9.79139e+06	1.4074e+07	1.48222e+07	2.08571e+07	1.73716e+07	1.22575e+07	6.46914e+06	2.18642e+07	1.63549e+07	1.18749	0.374251
251	0	DG(16:0_16:1)+NH4	(16:0_16:1)	(16:0)	(16:1)	584.525	C35 H70 O5 N1	37.3752	4.09675e+06	1.021e+07	3.60539e+06	5.74398e+06	3.03643e+06	1.01695e+07	6.68903e+06	1.95627e+06	2.37905e+06	1.08783e+07	4.76005e+06	3.84683e+06	1.43647e+07	8.50774e+06	2.04018e+07	1.03506e+07	8.72001e+06	2.8299e+06	1.51999e+07	1.19899e+07	1.71823	0.0564499
252	0	DG(16:0_16:1)+NH4	(16:0_16:1)	(16:0)	(16:1)	584.525	C35 H70 O5 N1	37.5418	1.30098e+06	2.87315e+06	851128	1.05642e+06	1.63184e+06	2.62997e+06	1.37912e+06	3.70795e+06	6.29529e+06	5.10274e+06	690534	987993	7.27436e+06	4.9687e+06	9.17363e+06	2.23677e+06	3.69163e+06	389053	5.02516e+06	1.46755e+07	1.83063	0.163824
253	0	DG(14:0_18:2)+NH4	(14:0_18:2)	(14:0)	(18:2)	582.509	C35 H68 O5 N1	35.8252	1.57949e+06	1.55135e+06	533493	1.4299e+06	466516	1.70542e+06	769481	794785	470991	1.77898e+06	896738	1.36138e+06	4.701e+06	2.03078e+06	3.73151e+06	490837	653715	125660	1.29341e+06	597646	1.4334	0.354541
254	0	DG(16:0_17:0)+NH4	(16:0_17:0)	(16:0)	(17:0)	600.556	C36 H74 O5 N1	39.6003	247313	573592	282024	337816	50328.6	576930	409024	348511	310661	1.33344e+06	441576	496961	721943	296175	775891	285963	552325	302046	610738	1.71815e+06	1.38753	0.33007
255	1	DG(16:0_17:0)+NH4	(16:0_17:0)	(16:0)	(17:0)	600.556	C36 H74 O5 N1	39.9316	357522	436586	430385	310998	615944	1.05192e+06	556755	396155	345737	702434	353522	748859	804464	454013	773993	686668	336710	264425	641392	672966	1.10233	0.584524
256	1	DG(17:1_16:0)+NH4	(17:1_16:0)	(17:1)	(16:0)	598.541	C36 H72 O5 N1	38.353	453509	1.45466e+06	670812	514249	410216	1.24992e+06	1.14293e+06	986136	655295	3.05891e+06	792718	699717	2.08499e+06	1.03659e+06	2.45169e+06	1.31238e+06	872008	369139	1.6181e+06	2.46573e+06	1.29315	0.379373
257	0	DG(18:0_16:0)+NH4	(18:0_16:0)	(18:0)	(16:0)	614.572	C37 H76 O5 N1	40.7936	3.43031e+06	4.40221e+06	4.25711e+06	3.30351e+06	1.37902e+07	1.16068e+07	6.07262e+06	6.51979e+06	5.13888e+06	8.80616e+06	3.5211e+06	6.89857e+06	1.27991e+07	4.70932e+06	1.4125e+07	1.13001e+07	4.65413e+06	4.68603e+06	1.11846e+07	2.91802e+07	1.5307	0.199081
258	0	DG(16:0_18:1)+NH4	(16:0_18:1)	(16:0)	(18:1)	612.556	C37 H74 O5 N1	39.2498	2.31123e+07	3.08936e+07	1.95267e+07	1.60852e+07	2.07191e+07	3.70571e+07	2.56145e+07	3.89289e+07	3.01879e+07	5.5313e+07	1.94541e+07	1.85033e+07	5.10262e+07	3.20579e+07	9.14077e+07	4.72736e+07	2.95532e+07	1.84388e+07	5.33001e+07	8.57661e+07	1.5021	0.121913
259	0	DG(16:0_18:2)+NH4	(16:0_18:2)	(16:0)	(18:2)	610.541	C37 H72 O5 N1	37.8884	2.62601e+07	2.38894e+07	1.37935e+07	1.26778e+07	1.45099e+07	2.5684e+07	1.32066e+07	1.87161e+07	2.5134e+07	2.5004e+07	1.33478e+07	1.5825e+07	4.19013e+07	4.9859e+07	8.63429e+07	3.1543e+07	2.20609e+07	1.34545e+07	2.7114e+07	3.011e+07	1.66717	0.0842665
260	0	DG(17:0_18:1)+NH4	(17:0_18:1)	(17:0)	(18:1)	626.572	C38 H76 O5 N1	40.1312	596979	557159	709887	319483	319258	1.14198e+06	604229	725737	427846	1.87404e+06	407993	773008	1.515e+06	732947	1.95669e+06	1.26838e+06	552005	303137	991920	1.67585e+06	1.39858	0.226913
261	0	DG(17:0_18:2)+NH4	(17:0_18:2)	(17:0)	(18:2)	624.556	C38 H74 O5 N1	38.8049	302701	225322	235133	162538	284533	570072	213186	232246	256739	108295	132197	832330	1.83769e+06	477096	495283	815312	472624	163195	195169	68757.7	2.11893	0.107776
262	0	DG(18:0_18:0)+NH4	(18:0_18:0)	(18:0)	(18:0)	642.603	C39 H80 O5 N1	42.3452	2.47011e+06	4.75512e+06	3.53284e+06	4.00034e+06	4.05163e+07	7.82351e+06	4.53653e+06	6.13663e+06	7.84068e+06	9.6245e+06	2.93512e+06	4.0662e+06	2.33277e+07	3.24613e+06	1.39044e+07	1.08538e+07	4.38262e+06	7.495e+06	1.7198e+07	8.8111e+07	1.92379	0.354724
263	0	DG(18:0_18:0)+H	(18:0_18:0)	(18:0)	(18:0)	625.577	C39 H77 O5	42.3484	29712.3	19515.3	39232.1	40397.1	607598	89221.9	0	67101.6	81517.6	121929	15075.6	0	371989	0	187199	124673	33332.8	89161.5	229510	1.56031e+06	2.38204	0.35491
264	0	DG(18:0_18:1)+NH4	(18:0_18:1)	(18:0)	(18:1)	640.587	C39 H78 O5 N1	40.9487	9.12821e+06	7.15222e+06	6.05044e+06	5.24122e+06	9.40353e+06	1.15418e+07	1.14315e+07	1.11797e+07	8.34499e+06	1.82889e+07	7.81847e+06	8.52612e+06	1.25938e+07	7.1763e+06	2.7784e+07	1.99845e+07	9.04991e+06	5.27655e+06	1.95295e+07	2.92539e+07	1.50357	0.121476
265	0	DG(18:1_18:1)+NH4	(18:1_18:1)	(18:1)	(18:1)	638.572	C39 H76 O5 N1	39.4573	8.95818e+06	1.19735e+07	7.76386e+06	7.91185e+06	1.50351e+07	1.13182e+07	1.18303e+07	1.59765e+07	1.1178e+07	2.71003e+07	9.32129e+06	6.20195e+06	3.41476e+07	8.93265e+06	5.12825e+07	2.09031e+07	8.64245e+06	7.86992e+06	2.17499e+07	4.7711e+07	1.67973	0.14067
266	0	DG(18:0_18:2)+NH4	(18:0_18:2)	(18:0)	(18:2)	638.572	C39 H76 O5 N1	39.7332	1.22589e+07	9.39066e+06	7.01138e+06	5.901e+06	1.20808e+07	1.29302e+07	9.76379e+06	1.0284e+07	1.30271e+07	2.02843e+07	8.4307e+06	1.1919e+07	2.56661e+07	1.15156e+07	4.57127e+07	1.93881e+07	9.74736e+06	8.90067e+06	1.83289e+07	9.43975e+06	1.49691	0.165156
267	0	DG(18:1_18:2)+NH4	(18:1_18:2)	(18:1)	(18:2)	636.556	C39 H74 O5 N1	38.122	8.81902e+06	1.25679e+07	5.59275e+06	6.64913e+06	1.12241e+07	9.21303e+06	6.30887e+06	1.00549e+07	1.17598e+07	1.70534e+07	7.13282e+06	5.47725e+06	3.74661e+07	1.19792e+07	5.39373e+07	1.52996e+07	7.15661e+06	7.5057e+06	1.19597e+07	1.5883e+07	1.75123	0.162709
268	0	DG(18:1_18:2)+NH4	(18:1_18:2)	(18:1)	(18:2)	636.556	C39 H74 O5 N1	38.4255	4.45293e+06	2.62086e+06	3.35272e+06	3.55264e+06	1.94665e+06	8.32254e+06	3.12441e+06	1.04077e+07	6.03908e+06	1.08751e+07	3.37398e+06	1.97949e+06	5.6484e+06	5.4584e+06	1.30831e+07	6.46294e+06	3.87911e+06	1.15788e+06	5.23003e+06	1.40118e+07	1.10221	0.747812
269	1	DG(36:3)+NH4	(36:3)	(36:3)		636.556	C39 H74 O5 N1	38.8659	74329.8	108252	90811.5	350676	69325.1	387622	563301	929781	129869	276798	191316	70303.3	0	138036	533885	839103	150487	18.1204	765551	1.22115e+06	1.31169	0.56926
270	1	DG(18:2_18:2)+NH4	(18:2_18:2)	(18:2)	(18:2)	634.541	C39 H72 O5 N1	36.7081	4.39515e+06	7.74166e+06	2.51563e+06	3.28421e+06	7.18013e+06	4.21359e+06	1.98183e+06	1.76618e+06	5.04151e+06	5.16117e+06	2.01601e+06	2.31493e+06	1.59562e+07	6.88686e+06	2.41659e+07	4.93676e+06	2.84658e+06	3.03552e+06	3.50199e+06	7.98395e+06	1.70154	0.217575
271	0	DG(16:0_20:4)+NH4	(16:0_20:4)	(16:0)	(20:4)	634.541	C39 H72 O5 N1	37.648	1.02639e+07	9.67363e+06	4.05963e+06	8.14136e+06	7.69923e+06	1.7868e+07	8.85002e+06	1.63511e+07	1.64185e+07	1.11171e+07	5.397e+06	5.69566e+06	2.12627e+07	1.07104e+07	3.45367e+07	1.90827e+07	5.52734e+06	6.26662e+06	1.19302e+07	1.2478e+07	1.20323	0.502141
272	0	DG(16:0_20:5)+NH4	(16:0_20:5)	(16:0)	(20:5)	632.525	C39 H70 O5 N1	36.3892	707605	1.25814e+06	443761	1.02412e+06	740434	1.62642e+06	636308	1.12734e+06	2.0704e+06	1.57984e+06	468988	1.0652e+06	2.87621e+06	982239	5.84507e+06	968088	438605	214975	1.77276e+06	1.52343e+06	1.44061	0.384866
273	0	DG(19:1_18:1)+NH4	(19:1_18:1)	(19:1)	(18:1)	652.587	C40 H78 O5 N1	40.2444	139564	90024.2	52992.1	36124.9	27631	119766	45905.9	217259	53206.6	785117	26037.2	57980.6	493363	0	632653	169268	70224.2	19669.3	146353	1.03329e+06	1.68975	0.419112
274	0	DG(17:0_20:4)+NH4	(17:0_20:4)	(17:0)	(20:4)	648.556	C40 H74 O5 N1	38.6234	405210	249072	91988.9	255881	216094	582423	307007	285145	582381	487556	208954	441586	655040	163612	197828	189446	65940.5	320705	531537	227103	0.866867	0.562441
275	0	DG(18:0_20:0)+NH4	(18:0_20:0)	(18:0)	(20:0)	670.634	C41 H84 O5 N1	43.7185	117695	191038	131471	154946	532480	255664	144356	194864	173439	248948	138312	168728	357845	165173	325914	255103	161587	175258	268311	1.07169e+06	1.43966	0.338951
276	0	DG(38:1)+NH4	(38:1)	(38:1)		668.619	C41 H82 O5 N1	39.3836	371880	467953	776031	881668	716666	741523	1.17737e+07	526559	575468	254585	52987.1	90158.8	1.44323e+06	326422	532473	758450	142156	979847	390349	408696	0.299939	0.303229
277	1	DG(20:1_18:1)+NH4	(20:1_18:1)	(20:1)	(18:1)	666.603	C41 H80 O5 N1	41.0191	270408	632578	1.10644e+06	451315	1.23686e+06	1.63709e+06	2.25376e+06	2.09171e+06	1.28052e+06	4.34197e+06	1.07363e+06	305705	3.93504e+06	413024	8.46947e+06	3.82919e+06	1.36332e+06	787441	2.50347e+06	6.06862e+06	1.87869	0.168027
278	1	DG(20:1_18:2)+NH4	(20:1_18:2)	(20:1)	(18:2)	664.587	C41 H78 O5 N1	39.8114	20999.6	182418	597201	227192	578717	656178	324078	1.90211e+06	568138	2.21781e+06	411416	513345	3.28811e+06	603765	5.87876e+06	2.42881e+06	493209	476537	674800	5.6473e+06	2.80639	0.0889931
279	0	DG(18:0_20:3)+NH4	(18:0_20:3)	(18:0)	(20:3)	664.587	C41 H78 O5 N1	40.2169	4.80924e+06	2.6e+06	2.36e+06	2.54281e+06	2.86131e+06	4.45069e+06	3.14734e+06	4.26073e+06	4.68822e+06	6.71824e+06	2.86646e+06	1.93804e+06	3.84159e+06	2.70053e+06	8.19373e+06	3.93096e+06	2.85993e+06	2.44088e+06	5.18948e+06	9.94887e+06	1.14235	0.571671
280	0	DG(18:0_20:3)+NH4	(18:0_20:3)	(18:0)	(20:3)	664.587	C41 H78 O5 N1	40.6744	324663	223216	110683	313938	486554	261884	813536	206754	294698	449293	352067	87002.3	30616.7	119009	519546	472381	228604	163382	1.12629e+06	501955	1.03318	0.924195
281	0	DG(18:1_20:3)+NH4	(18:1_20:3)	(18:1)	(20:3)	662.572	C41 H76 O5 N1	38.6532	1.85194e+06	1.45514e+06	1.4107e+06	1.75508e+06	797778	3.13646e+06	1.88074e+06	7.80019e+06	3.06237e+06	5.97989e+06	1.84399e+06	840649	5.84164e+06	2.32573e+06	1.05988e+07	4.58598e+06	1.98332e+06	1.43773e+06	2.55384e+06	1.31551e+07	1.55051	0.301267
282	0	DG(16:0_22:4)+NH4	(16:0_22:4)	(16:0)	(22:4)	662.572	C41 H76 O5 N1	39.0095	529339	1.0466e+06	741314	1.05247e+06	969814	4.14558e+06	1.84199e+06	7.57289e+06	2.10929e+06	2.26125e+06	1.0884e+06	586292	3.60071e+06	1.15256e+06	5.5313e+06	5.3919e+06	1.05102e+06	1.05444e+06	1.08798e+06	2.54495e+06	1.03678	0.92899
283	0	DG(18:0_20:4)+NH4	(18:0_20:4)	(18:0)	(20:4)	662.572	C41 H76 O5 N1	39.5218	4.03006e+07	2.17058e+07	6.65729e+06	1.7743e+07	3.60335e+07	2.12205e+07	2.28833e+07	1.30641e+07	3.97652e+07	1.87306e+07	2.06421e+07	1.3454e+07	2.06979e+07	7.64022e+06	3.59172e+07	1.35156e+07	1.09896e+07	2.55004e+07	4.12616e+07	1.20948e+07	0.847165	0.478758
284	0	DG(20:3_18:2)+NH4	(20:3_18:2)	(20:3)	(18:2)	660.556	C41 H74 O5 N1	37.2644	541159	401141	435010	594627	284032	2.43474e+06	409185	4.09615e+06	1.05455e+06	2.5455e+06	794776	654628	3.83187e+06	2.04031e+06	3.31435e+06	931872	989326	468400	1.23567e+06	2.0985e+06	1.27849	0.525724
285	0	DG(18:1_20:4)+NH4	(18:1_20:4)	(18:1)	(20:4)	660.556	C41 H74 O5 N1	37.8616	5.19869e+06	5.80588e+06	2.50653e+06	4.1013e+06	5.92585e+06	9.85071e+06	5.78633e+06	1.38097e+07	9.79246e+06	1.07385e+07	4.54263e+06	4.13755e+06	1.73589e+07	6.21185e+06	2.7474e+07	1.42767e+07	4.01492e+06	4.81682e+06	8.91886e+06	1.20095e+07	1.41142	0.26929
286	0	DG(16:0_22:5)+NH4	(16:0_22:5)	(16:0)	(22:5)	660.556	C41 H74 O5 N1	38.407	430060	453822	176084	662872	604576	1.4656e+06	427098	4.41651e+06	888572	749928	496810	760735	1.25847e+06	351663	2.94786e+06	1.7188e+06	229127	40106.1	1.37367e+06	1.23248e+06	1.0131	0.977896
287	0	DG(18:2_20:4)+NH4	(18:2_20:4)	(18:2)	(20:4)	658.541	C41 H72 O5 N1	36.3936	923162	855259	688009	733266	501355	2.40867e+06	1.12398e+06	3.7046e+06	3.42586e+06	2.38366e+06	943443	1.28621e+06	9.79215e+06	3.61287e+06	1.06941e+07	3.9246e+06	1.0415e+06	1.00587e+06	1.78803e+06	2.68192e+06	2.19555	0.114995
288	0	DG(16:0_22:6)+NH4	(16:0_22:6)	(16:0)	(22:6)	658.541	C41 H72 O5 N1	37.2346	3.71162e+06	5.42599e+06	2.8838e+06	3.6423e+06	2.75605e+06	1.59847e+07	3.42048e+06	1.56515e+07	4.81081e+06	1.07655e+07	2.69114e+06	6.96527e+06	1.62666e+07	1.02191e+07	3.13827e+07	1.0356e+07	4.2043e+06	1.7416e+06	7.27635e+06	7.00126e+06	1.42072	0.376534
289	0	DG(18:1_22:1)+NH4	(18:1_22:1)	(18:1)	(22:1)	694.634	C43 H84 O5 N1	42.4811	142423	201485	122072	81848.4	160514	176457	429686	348335	159578	732460	111162	118189	832661	101201	1.05235e+06	838302	197117	68108	328865	922328	1.78886	0.172162
290	0	DG(18:0_22:4)+NH4	(18:0_22:4)	(18:0)	(22:4)	690.603	C43 H80 O5 N1	40.7182	536564	555131	258293	451706	1.11199e+06	1.4413e+06	984292	1.52421e+06	893952	1.23282e+06	586963	458805	960059	276405	2.51668e+06	2.06792e+06	460307	394164	1.08573e+06	1.16535e+06	1.10924	0.725632
291	1	DG(18:1_22:4)+NH4	(18:1_22:4)	(18:1)	(22:4)	688.587	C43 H78 O5 N1	39.2086	269933	265671	377823	456807	507273	1.87159e+06	850337	6.98227e+06	993888	2.15163e+06	531625	472458	3.01744e+06	457458	3.933e+06	3.86157e+06	427875	384301	758301	2.25883e+06	1.09341	0.86578
292	1	DG(18:0_22:5)+NH4	(18:0_22:5)	(18:0)	(22:5)	688.587	C43 H78 O5 N1	39.6702	666295	936852	545479	839729	1.40447e+06	1.99533e+06	1.44064e+06	1.95731e+06	1.42912e+06	2.99347e+06	905355	1.42705e+06	2.11442e+06	686341	6.54961e+06	2.37218e+06	518143	594509	2.04649e+06	1.69242e+06	1.33063	0.449619
293	0	DG(18:1_22:5)+NH4	(18:1_22:5)	(18:1)	(22:5)	686.572	C43 H76 O5 N1	38.0588	440535	534556	522623	344504	554504	2.62572e+06	945307	5.10422e+06	1.65613e+06	3.92884e+06	678916	926204	5.69042e+06	1.1676e+06	9.62167e+06	3.48742e+06	651568	770530	1.67819e+06	3.90033e+06	1.71537	0.279228
294	0	DG(18:1_22:5)+NH4	(18:1_22:5)	(18:1)	(22:5)	686.572	C43 H76 O5 N1	38.5487	8101.72	6747.9	6655.77	26044.1	4592.17	414526	88476.8	2.74888e+06	39411.1	117570	11869.6	29611.4	590968	0	433099	894536	28288.3	0	65036.3	794838	0.822955	0.836606
295	0	DG(18:0_22:6)+NH4	(18:0_22:6)	(18:0)	(22:6)	686.572	C43 H76 O5 N1	39.1514	913895	1.49422e+06	611405	1.24419e+06	1.54765e+06	2.47638e+06	1.22565e+06	2.1748e+06	1.00886e+06	4.32442e+06	950525	2.05321e+06	3.58769e+06	1.66754e+06	8.98535e+06	2.39114e+06	881015	463394	2.77399e+06	2.29902e+06	1.53059	0.297651
296	0	DG(18:2_22:6)+NH4	(18:2_22:6)	(18:2)	(22:6)	682.541	C43 H72 O5 N1	36.015	1.45778e+06	2.15505e+06	1.66347e+06	1.51827e+06	777701	5.05293e+06	1.71585e+06	9.05749e+06	3.95378e+06	4.07181e+06	1.02587e+06	2.75147e+06	1.41137e+07	4.0322e+06	1.55348e+07	5.69721e+06	1.3916e+06	823333	2.97319e+06	2.50162e+06	1.61802	0.311839
297	0	DG(18:1_24:0)+NH4	(18:1_24:0)	(18:1)	(24:0)	724.681	C45 H90 O5 N1	45.0274	234668	90158.5	101923	14364.3	69659.6	165771	296145	508916	28745	371936	164850	167707	463592	374368	690267	72861.4	230162	24089.4	159323	500758	1.51304	0.270164
298	0	DG(18:1_24:1)+NH4	(18:1_24:1)	(18:1)	(24:1)	722.666	C45 H88 O5 N1	43.7802	68637.6	146729	70800.4	41278	88169.4	136436	229671	360979	100581	417976	84854.9	67043.4	937197	99098	723800	834925	80983.6	26961.9	109393	649408	2.17526	0.13584
299	0	DG(22:4_20:4)+NH4	(22:4_20:4)	(22:4)	(20:4)	710.572	C45 H76 O5 N1	37.6358	14016.5	0	17303.9	63731.3	33426.8	133032	301700	2.9501e+06	647109	258057	63374.8	90989.3	314205	81495.5	823322	382818	30746.4	59550.1	76310	231830	0.487644	0.454493
300	0	DLCL(33:1)-H	(33:1)	(33:1)		887.506	C42 H81 O15 P2	30.3185	57091.6	171316	256363	1.24848e+06	104935	815727	285036	114403	72850	643984	204350	235215	6.10176e+06	85492.6	1.55343e+06	541008	346744	118442	772877	244793	2.70653	0.293713
301	0	DLCL(37:6)-H	(37:6)	(37:6)		933.49	C46 H79 O15 P2	28.1406	29949.3	172802	127668	495883	141585	763025	94482.9	93654.9	0	302677	30714.6	234456	4.6893e+06	32299.3	1.061e+06	427776	81633.8	102974	274000	84593.3	3.15914	0.310774
302	0	DLCL(37:6)-H	(37:6)	(37:6)		933.49	C46 H79 O15 P2	28.3551	3155.73	16169.7	13932.6	17456.4	24679.6	128665	0	0	0	39153.5	0	18740.5	306733	0	104717	14678.4	0	0	15488.2	0	1.89282	0.519291
303	0	GM3(d34:1)-H	(d34:1)	(d34:1)		1151.71	C57 H103 O21 N2	29.785	308434	438209	293250	759943	445366	783627	400078	611781	424149	1.70187e+06	119724	461241	8.24628e+06	2.7791e+06	6.60807e+06	2.2086e+06	439233	1.14756e+06	781862	1.00538e+06	3.85896	0.0652403
304	0	GM3(d34:1+O)+H	(d34:1+O)	(d34:1+O)		1169.72	C57 H105 O22 N2	29.1235	459021	450986	245190	116950	177236	1.16768e+06	15776.3	0	505241	138271	9154.73	536408	342065	531042	595458	520194	119328	95175.1	697851	192424	1.11072	0.789879
305	0	GM3(d40:1)-H	(d40:1)	(d40:1)		1235.8	C63 H115 O21 N2	36.326	390193	366146	212980	512560	440029	889683	346039	434032	366780	934448	149031	653268	5.11312e+06	3.59968e+06	3.16338e+06	1.38391e+06	463134	1.37628e+06	1.23332e+06	397979	3.58338	0.0275801
306	0	GM3(d42:1)-H	(d42:1)	(d42:1)		1263.83	C65 H119 O21 N2	38.0429	571075	560499	379875	1.08149e+06	687660	1.44516e+06	596055	753601	807898	1.74585e+06	285691	770597	1.59149e+07	3.78833e+06	4.8079e+06	4.24595e+06	917524	2.05111e+06	1.72697e+06	847395	4.09731	0.0860226
307	0	GM3(d42:2)-H	(d42:2)	(d42:2)		1261.82	C65 H117 O21 N2	36.2882	651107	1.44185e+06	502923	1.20349e+06	1.09276e+06	1.29421e+06	990301	1.10764e+06	1.38251e+06	2.99381e+06	314136	764501	1.80788e+07	2.44086e+06	8.31096e+06	6.40133e+06	1.07658e+06	4.7833e+06	2.31432e+06	1.62883e+06	3.64229	0.0679522
308	0	GM3(m40:1)+CH3COO	(m40:1)	(m40:1)		1279.83	C65 H119 O22 N2	37.6127	596618	304009	206203	187012	118445	2.19564e+06	106381	31341.3	687908	184391	98612.9	803498	354544	1.22412e+06	2.11098e+06	1.39329e+06	275025	99658.7	776201	249827	1.59936	0.35716
309	0	Hex1Cer(d32:1)+HCOO	(d32:1)	(d32:1)		716.532	C39 H74 O10 N1	30.5324	60728.1	24424.2	21107.2	105287	0	60960.6	35390.8	83460.2	28573	138819	4837.71	44960.3	685231	125372	237595	26781.1	47492.3	29946.1	55093.1	269321	2.73222	0.167112
310	0	Hex1Cer(d33:1)+HCOO	(d33:1)	(d33:1)		730.547	C40 H76 O10 N1	31.8487	65941.4	11784.5	13912.4	65559.2	0	77399.1	16736.4	43881.8	15136.2	133025	0	59473.3	563088	281295	148672	37268.7	63128.9	17226.1	36600.1	98219.5	2.94326	0.142232
311	0	Hex1Cer(d18:0_16:0)+H	(d18:0_16:0)	(d18:0)	(16:0)	702.588	C40 H80 O8 N1	33.9714	0	0	21803.2	398888	123107	82880.8	139606	2.42922e+06	88939.8	727233	48731.8	256081	627017	661540	762079	0	140230	48030.8	222077	7.5307e+06	2.56663	0.422171
312	0	Hex1Cer(d34:0)+HCOO	(d18:0_16:0)	(d18:0)	(16:0)	746.579	C41 H80 O10 N1	33.9719	0	48411.9	0	26924.6	157332	122521	114254	1.46841e+06	49712.6	462066	39387.9	225082	530174	548070	601499	152490	107939	129037	38016.3	5.06425e+06	3.03554	0.336965
313	0	Hex1Cer(d18:1_16:0)+H	(d18:1_16:0)	(d18:1)	(16:0)	700.572	C40 H78 O8 N1	33.1137	1.02654e+07	5.40166e+06	2.95171e+06	8.50427e+06	3.33921e+06	6.29879e+06	3.80759e+06	1.97811e+07	3.9177e+06	1.1525e+07	2.47299e+06	7.48261e+06	2.15614e+07	2.94197e+07	2.24196e+07	9.07844e+06	7.4185e+06	4.32742e+06	5.71541e+06	3.32609e+07	1.8888	0.103305
314	0	Hex1Cer(d18:1_16:0)+HCOO	(d18:1_16:0)	(d18:1)	(16:0)	744.563	C41 H78 O10 N1	33.1114	8.36852e+06	5.13017e+06	2.75867e+06	6.5137e+06	3.01875e+06	4.41851e+06	3.41463e+06	1.4723e+07	3.73698e+06	9.72029e+06	2.11143e+06	6.52992e+06	1.47409e+07	2.66237e+07	1.66898e+07	7.5771e+06	5.78025e+06	4.54595e+06	4.54331e+06	2.38801e+07	1.82875	0.104294
315	0	Hex1Cer(d34:1)+HCOO	(d34:1)	(d34:1)		744.563	C41 H78 O10 N1	37.6455	2.53214e+07	2.84899e+07	3.28181e+07	2.68421e+07	2.46551e+07	5.51063e+07	3.48428e+07	6.01641e+07	3.8842e+07	4.76836e+07	2.39494e+07	2.45666e+07	9.50348e+07	1.85974e+07	9.57463e+07	1.83799e+08	4.2794e+07	2.84626e+07	6.35737e+07	1.63289e+08	1.97407	0.0750083
316	0	Hex1Cer(d18:1_16:0+O)+H	(d18:1_16:0+O)	(d18:1)	(16:0+O)	716.567	C40 H78 O9 N1	29.6751	2.89175	0	180441	0	17651	224061	0	7335.69	0	562566	0	0	0	0	26606.2	0	0	0	29594.5	17094.6	0.073882	0.130451
317	0	Hex1Cer(d18:1_16:0+O)+H	(d18:1_16:0+O)	(d18:1)	(16:0+O)	716.567	C40 H78 O9 N1	32.4522	1.56634e+07	1.42066e+07	3.00545e+07	698280	1.00522e+07	4.81699e+07	5.39695e+06	2.86879e+06	1.00107e+07	1.68004e+07	2.20337e+06	1.36753e+07	1.25499e+07	6.15031e+06	6.26251e+06	6.28312e+06	1.28256e+07	3.02675e+06	1.08271e+07	7.81937e+06	0.530291	0.140108
318	1	Hex1Cer(d18:1_18:0)+H	(d18:1_18:0)	(d18:1)	(18:0)	728.603	C42 H82 O8 N1	35.441	1.61699e+06	1.42623e+06	251347	668186	1.4308e+06	425614	605233	446179	595716	704790	562361	1.14357e+06	444791	5.80671e+06	1.25824e+06	385066	1.68845e+06	1.14498e+06	993678	579454	1.71425	0.285162
319	1	Hex1Cer(d36:1)+HCOO	(d18:1_18:0)	(d18:1)	(18:0)	772.594	C43 H82 O10 N1	35.4635	1.099e+06	864994	212487	558371	956444	351335	446853	399500	355641	548071	256433	809192	347491	4.08191e+06	904204	65104.8	1.17704e+06	1.37201e+06	708776	553534	1.77391	0.246846
320	0	Hex1Cer(d36:2)+HCOO	(d36:2)	(d36:2)		770.579	C43 H80 O10 N1	38.1169	411617	531161	1.09599e+06	570701	378165	2.07612e+06	153565	1.57427e+06	377551	908417	364196	258057	1.88181e+06	837093	1.64403e+06	3.10929e+06	1.72757e+06	167745	1.18177e+06	8.05538e+06	2.38029	0.161652
321	0	Hex1Cer(d16:1_20:5)+HCOO	(d16:1_20:5)	(d16:1)	(20:5)	762.516	C43 H72 O10 N1	32.8627	1.10074e+06	3.06005e+06	2.68412e+06	2.1145e+06	504162	3.13024e+06	1.29312e+06	101205	1.81047e+06	2.54207e+06	467105	2.12406e+06	4.63291e+06	1.94072e+06	6.9902e+06	3.46351e+06	1.29638e+06	616400	7.1721e+06	3.37268e+06	1.7489	0.11772
322	0	Hex1Cer(d18:1_20:0)+H	(d18:1_20:0)	(d18:1)	(20:0)	756.635	C44 H86 O8 N1	37.5062	1.85324e+06	1.59866e+06	558889	981142	945510	1.37441e+06	732791	894318	833668	925955	760943	1.53157e+06	1.78063e+06	6.92544e+06	1.69532e+06	692421	2.33584e+06	1.48202e+06	1.67537e+06	1.33137e+06	1.88912	0.118408
323	0	Hex1Cer(d38:1)+HCOO	(d18:1_20:0)	(d18:1)	(20:0)	800.626	C45 H86 O10 N1	37.5064	1.45108e+06	1.11039e+06	385137	730680	765613	824750	456695	540844	575751	645398	435588	1.04016e+06	1.31008e+06	6.71721e+06	1.51145e+06	415000	1.74787e+06	1.48443e+06	1.3875e+06	709640	2.2386	0.132107
324	0	Hex1Cer(d39:1)+HCOO	(d39:1)	(d39:1)		814.641	C46 H88 O10 N1	38.4564	203759	121768	91833.2	321279	86092.7	237425	91265.1	56967.1	62738.3	338391	109283	271169	940347	1.18048e+06	418361	108704	285843	218929	389064	110654	2.50251	0.0608178
325	0	Hex1Cer(d18:0_22:0+O)+H	(d18:0_22:0+O)	(d18:0)	(22:0+O)	802.677	C46 H92 O9 N1	39.6238	1.69702e+07	1.48236e+07	7.91372e+06	1.89776e+07	5.68856e+06	3.78622e+07	1.19832e+07	8.03651e+06	1.28242e+07	1.32338e+07	8.85096e+06	1.12255e+07	9.83479e+07	1.86173e+07	3.26172e+07	2.52471e+07	2.16857e+07	9.31969e+06	3.43741e+07	1.49422e+07	1.85572	0.1689
326	0	Hex1Cer(d18:1_22:0)+H	(d18:1_22:0)	(d18:1)	(22:0)	784.666	C46 H90 O8 N1	39.2971	8.55193e+06	3.90148e+06	1.95127e+06	6.17246e+06	1.88155e+06	5.31319e+06	3.68418e+06	3.23747e+06	2.93509e+06	5.45784e+06	2.80646e+06	7.18696e+06	1.29112e+07	2.39299e+07	1.08202e+07	4.81228e+06	1.05653e+07	4.89375e+06	9.44792e+06	5.73762e+06	2.16104	0.0236687
327	1	Hex1Cer(d18:1_22:0)+HCOO	(d18:1_22:0)	(d18:1)	(22:0)	828.657	C47 H90 O10 N1	39.3033	6.12451e+06	2.97396e+06	1.41149e+06	5.06009e+06	1.64438e+06	3.99438e+06	3.02421e+06	2.18512e+06	2.25411e+06	3.79583e+06	2.10141e+06	4.70256e+06	8.61174e+06	2.26641e+07	7.71853e+06	4.54704e+06	9.15209e+06	5.84631e+06	7.09272e+06	3.81149e+06	2.3484	0.0313743
328	0	Hex1Cer(d18:1_22:0+O)+H	(d18:1_22:0+O)	(d18:1)	(22:0+O)	800.661	C46 H90 O9 N1	38.8172	3.34313e+06	4.91645e+06	8.13829e+06	3.12602e+06	2.17627e+06	1.99199e+07	2.51221e+06	7.59939e+06	2.29424e+06	1.60599e+07	2.03725e+06	4.78728e+06	4.15993e+06	1.34585e+07	1.64799e+07	1.93476e+07	1.01566e+07	794908	1.04137e+07	1.61727e+07	1.39555	0.345656
329	1	Hex1Cer(d40:1+O)+HCOO	(d18:1_22:0+O)	(d18:1)	(22:0+O)	844.652	C47 H90 O11 N1	38.8151	1.63355e+06	3.45339e+06	6.48656e+06	857495	1.29199e+06	1.43911e+07	1.53792e+06	5.08007e+06	1.46034e+06	4.31563e+06	592433	3.1006e+06	2.086e+06	8.96802e+06	1.14007e+07	4.04479e+06	5.44834e+06	434529	6.04053e+06	1.18206e+07	1.3315	0.47672
330	0	Hex1Cer(d40:2)+HCOO	(d40:2)	(d40:2)		826.641	C47 H88 O10 N1	37.884	348107	201491	56869.3	156362	76827.4	151464	68457.3	187027	107852	174997	85307.5	481120	724621	803195	273662	302497	1.09263e+06	202652	169929	248616	2.86653	0.0163163
331	0	Hex1Cer(d20:1_20:4)+HCOO	(d20:1_20:4)	(d20:1)	(20:4)	820.594	C47 H82 O10 N1	38.032	572819	590310	309394	528937	176344	1.04416e+06	531140	608239	578803	510968	399916	387007	1.07451e+06	1.51499e+06	1.36872e+06	1.83464e+06	469244	446470	1.42646e+06	1.22421e+06	1.8613	0.0211004
332	0	Hex1Cer(d18:1_23:0)+H	(d18:1_23:0)	(d18:1)	(23:0)	798.682	C47 H92 O8 N1	40.1281	3.80096e+06	1.85398e+06	1.63261e+06	7.67675e+06	758956	4.80284e+06	2.25587e+06	1.71467e+06	1.04217e+06	4.01812e+06	1.62726e+06	3.68848e+06	1.69573e+07	7.39044e+06	7.79325e+06	2.23096e+06	2.82389e+06	1.20591e+06	5.12453e+06	3.05714e+06	1.75591	0.188831
333	1	Hex1Cer(d18:1_23:0)+HCOO	(d18:1_23:0)	(d18:1)	(23:0)	842.673	C48 H92 O10 N1	40.1288	2.85198e+06	1.25431e+06	1.32178e+06	6.63582e+06	466413	3.70451e+06	1.6947e+06	1.22063e+06	774922	3.27164e+06	1.26774e+06	2.84799e+06	1.15469e+07	9.1523e+06	7.79538e+06	2.23606e+06	3.06222e+06	1.48634e+06	5.25789e+06	2.39968e+06	2.02841	0.0787637
334	1	Hex1Cer(d18:1_23:0+O)+H	(d18:1_23:0+O)	(d18:1)	(23:0+O)	814.677	C47 H92 O9 N1	39.6278	1.60187e+06	8.67372e+06	4.58658e+06	3.3475e+06	3.66903e+06	1.153e+07	7.51742e+06	6.36996e+06	261022	5.92722e+06	270866	4.281e+06	5.05258e+06	7.51697e+06	1.33792e+07	2.29666e+06	1.25842e+07	1.32976e+06	7.2326e+06	1.21126e+07	1.23506	0.506896
335	0	Hex1Cer(d41:1+O)+HCOO	(d18:1_23:0+O)	(d18:1)	(23:0+O)	858.668	C48 H92 O11 N1	39.6733	1.77615e+06	1.77009e+06	2.94305e+06	967179	585023	7.46645e+06	1.37696e+06	3.11513e+06	839673	2.81468e+06	306520	2.92931e+06	1.23614e+06	5.62088e+06	1.22322e+07	2.8762e+06	2.43065e+06	378704	4.90685e+06	8.2839e+06	1.74181	0.211296
336	0	Hex1Cer(d41:2)+HCOO	(d41:2)	(d41:2)		840.657	C48 H90 O10 N1	38.4305	132092	120995	30760.3	248665	57052.9	84029.6	154507	56963	78503.4	550077	52274.1	29752.8	1.36939e+06	312594	421013	205204	134782	286357	355176	225730	2.24112	0.167374
337	0	Hex1Cer(d18:2_23:0)+H	(d18:2_23:0)	(d18:2)	(23:0)	796.666	C47 H90 O8 N1	38.7879	90223.2	153585	120473	198456	12558.9	250194	9453.39	100958	49361.5	136791	63006.2	534885	984110	206512	484361	0	142206	0	153604	32909.4	2.3186	0.168656
338	0	Hex1Cer(d18:2_23:0+O)+H	(d18:2_23:0+O)	(d18:2)	(23:0+O)	812.661	C47 H90 O9 N1	38.2801	254926	495745	319512	77225.9	89290.6	639113	72758	468282	107902	93536.6	13953.5	765675	75768.3	859275	565909	397013	373599	1.08704e+06	249613	522002	1.87521	0.087614
339	0	Hex1Cer(d18:0_24:0)+H	(d18:0_24:0)	(d18:0)	(24:0)	814.713	C48 H96 O8 N1	41.3779	37673.2	0	0	101396	10264.6	235165	57867.2	429188	22363.9	210913	65488	195438	147713	375220	174854	78778	223165	0	172156	2.24378e+06	3.32774	0.248322
340	0	Hex1Cer(d18:0_24:0+O)+H	(d18:0_24:0+O)	(d18:0)	(24:0+O)	830.708	C48 H96 O9 N1	41.1222	135418	45756	79024.1	453296	65501.3	1.44727e+06	21504.2	2.12225e+06	753259	315188	52253.2	581577	3.11509e+06	1.01494e+06	680305	3.85444e+06	876979	37824	1.36345e+06	6.81167e+06	3.3812	0.0872839
341	0	Hex1Cer(d18:0_24:1)+H	(d18:0_24:1)	(d18:0)	(24:1)	812.697	C48 H94 O8 N1	39.8616	44723.9	31644.3	17779.6	73935.4	57201.9	143691	153771	424776	42640.6	308450	31482.6	83475	509884	147595	334479	158187	106887	61830.6	100818	3.00844e+06	3.4984	0.279012
342	0	Hex1Cer(d18:1_24:0)+H	(d18:1_24:0)	(d18:1)	(24:0)	812.697	C48 H94 O8 N1	40.9086	1.57461e+07	4.73579e+06	2.46018e+06	1.14979e+07	3.15557e+06	8.50455e+06	5.43857e+06	6.47557e+06	5.10302e+06	7.9987e+06	4.85985e+06	8.84369e+06	3.55424e+07	3.16757e+07	1.68192e+07	1.22743e+07	1.2893e+07	6.22919e+06	9.43543e+06	1.21691e+07	2.11966	0.0365515
343	0	Hex1Cer(d18:1_24:0)+HCOO	(d18:1_24:0)	(d18:1)	(24:0)	856.688	C49 H94 O10 N1	40.9086	1.29463e+07	3.58464e+06	2.04154e+06	9.24142e+06	2.57601e+06	6.09336e+06	4.80358e+06	4.42617e+06	3.77344e+06	6.43958e+06	4.19721e+06	6.92444e+06	2.63189e+07	2.93808e+07	1.57248e+07	1.16524e+07	1.18722e+07	7.666e+06	9.06876e+06	9.03756e+06	2.35746	0.0157167
344	0	Hex1Cer(d42:1)+Na	(d18:1_24:0)	(d18:1)	(24:0)	834.679	C48 H93 O8 N1 Na1	40.9036	7.63634e+06	1.87237e+06	1.13666e+06	5.43497e+06	1.45862e+06	3.42726e+06	2.47589e+06	2.78359e+06	2.38395e+06	3.6543e+06	2.17978e+06	4.09334e+06	1.4179e+07	1.10755e+07	6.52689e+06	5.23572e+06	5.14328e+06	2.68493e+06	4.53017e+06	4.83388e+06	1.87461	0.0499665
345	0	Hex1Cer(d18:1_24:0+O)+H	(d18:1_24:0+O)	(d18:1)	(24:0+O)	828.692	C48 H94 O9 N1	40.4694	8.59174e+06	5.92373e+06	8.03853e+06	4.18384e+06	1.68886e+06	2.52133e+07	3.96574e+06	1.37146e+07	5.64191e+06	1.18931e+07	1.91038e+06	8.98064e+06	1.795e+07	1.87917e+07	3.48821e+07	2.04554e+07	1.62823e+07	1.30478e+06	1.21955e+07	3.89727e+07	1.93264	0.0801469
346	0	Hex1Cer(d42:1+O)+HCOO	(d18:1_24:0+O)	(d18:1)	(24:0+O)	872.683	C49 H94 O11 N1	40.4716	5.94569e+06	4.19727e+06	6.75353e+06	2.35828e+06	1.01013e+06	1.88553e+07	3.12242e+06	9.96821e+06	4.64278e+06	5.07117e+06	959219	7.11486e+06	3.01997e+06	1.25505e+07	2.82903e+07	1.187e+07	1.13545e+07	943671	8.10269e+06	2.99542e+07	1.84352	0.166736
347	0	Hex1Cer(d42:1+O)+Na	(d18:1_24:0+O)	(d18:1)	(24:0+O)	850.674	C48 H93 O9 N1 Na1	40.4746	3.12828e+06	2.13802e+06	3.58267e+06	1.18238e+06	496747	1.05361e+07	1.53571e+06	6.23449e+06	2.24993e+06	2.79402e+06	426149	3.44689e+06	1.50778e+06	5.32153e+06	1.09849e+07	5.98188e+06	4.91534e+06	296732	4.15099e+06	1.41434e+07	1.51057	0.320401
348	0	Hex1Cer(d18:1_24:1)+H	(d18:1_24:1)	(d18:1)	(24:1)	810.682	C48 H92 O8 N1	39.2709	6.4654e+06	6.2831e+06	1.67456e+06	8.44354e+06	3.39099e+06	4.54927e+06	4.78815e+06	6.70947e+06	5.46216e+06	1.20412e+07	3.04129e+06	2.81697e+06	4.42506e+07	9.54277e+06	1.72948e+07	1.25216e+07	5.50833e+06	1.0987e+07	9.94597e+06	1.78696e+07	2.23681	0.0745779
349	0	Hex1Cer(d18:1_24:1)+HCOO	(d18:1_24:1)	(d18:1)	(24:1)	854.673	C49 H92 O10 N1	39.2736	4.75819e+06	5.43752e+06	1.5686e+06	5.97211e+06	2.57033e+06	3.43382e+06	4.35437e+06	4.83705e+06	3.91209e+06	6.72039e+06	2.70186e+06	2.07325e+06	2.48071e+07	1.13632e+07	1.34202e+07	8.75517e+06	5.10638e+06	1.30625e+07	7.9286e+06	1.16527e+07	2.31544	0.0153909
350	0	Hex1Cer(d42:2)+HCOO	(d42:2)	(d42:2)		854.673	C49 H92 O10 N1	39.6078	1.00749e+06	393028	62316.7	407021	18396.5	203700	37600.4	469809	213757	353954	132112	859100	1.29831e+06	951730	604219	554065	1.62068e+06	567367	250242	426323	2.29365	0.0295967
351	0	Hex1Cer(d18:1_24:1)+H	(d18:1_24:1)	(d18:1)	(24:1)	810.682	C48 H92 O8 N1	40.4838	523103	415976	684292	48421	40232.4	1.71376e+06	249107	755117	499588	632485	12416.7	775454	109112	949582	2.37421e+06	186720	914109	24747.5	809165	4.85028e+06	1.97872	0.286804
352	0	Hex1Cer(d42:2+O)+H	(d42:2+O)	(d42:2+O)		826.677	C48 H92 O9 N1	38.8073	5.30756e+06	5.85356e+06	1.84505e+06	3.59272e+06	2.44807e+06	8.48825e+06	2.63096e+06	3.69837e+06	3.849e+06	1.49291e+07	1.78578e+06	1.92362e+06	1.21783e+07	5.67864e+06	1.26323e+07	2.22002e+07	6.52864e+06	2.11832e+06	1.00747e+07	1.68384e+07	1.74685	0.133804
353	0	Hex1Cer(d18:2_24:0+O)+H	(d18:2_24:0+O)	(d18:2)	(24:0+O)	826.677	C48 H92 O9 N1	39.1488	1.91538e+06	513096	1.23149e+06	425455	77868.7	2.0535e+06	222822	2.15554e+06	732376	2.37561e+06	161726	2.74223e+06	1.56224e+06	3.702e+06	907329	2.09117e+06	1.70187e+06	430747	634585	3.08214e+06	1.45397	0.273941
354	1	Hex1Cer(d42:3)+HCOO	(d42:3)	(d42:3)		852.657	C49 H90 O10 N1	37.9022	889753	665675	167471	760442	310957	357523	614089	1.01215e+06	628320	933125	353375	426299	4.66825e+06	1.51787e+06	2.152e+06	1.46839e+06	1.18589e+06	3.21853e+06	750420	1.70865e+06	2.75253	0.0189165
355	1	Hex1Cer(d18:1_25:0)+H	(d18:1_25:0)	(d18:1)	(25:0)	826.713	C49 H96 O8 N1	41.6356	646909	345603	176960	861208	127217	510655	270542	380305	159223	485989	182302	649207	2.47204e+06	1.04855e+06	619383	631191	346103	154416	553147	736961	1.86482	0.14129
356	0	Hex1Cer(d43:1)+HCOO	(d18:1_25:0)	(d18:1)	(25:0)	870.704	C50 H96 O10 N1	41.6377	476310	113991	113497	537195	31992.3	390208	157418	240505	129164	258243	132493	437926	1.44882e+06	1.226e+06	759585	583090	352797	95982.2	544048	622146	2.53332	0.020314
357	0	Hex1Cer(d18:1_25:0+O)+H	(d18:1_25:0+O)	(d18:1)	(25:0+O)	842.708	C49 H96 O9 N1	41.2239	499588	345024	513141	205619	57601.3	1.10828e+06	441997	896645	271135	902291	81023	840552	853684	724351	1.88549e+06	1.26381e+06	470957	85078.3	799812	1.77672e+06	1.67543	0.129925
358	1	Hex1Cer(d43:1+O)+HCOO	(d18:1_25:0+O)	(d18:1)	(25:0+O)	886.699	C50 H96 O11 N1	41.2257	304058	192884	365084	108552	69214.5	885549	290183	590611	250580	478010	78228.1	562612	210630	506913	1.92067e+06	872673	333826	34028.4	542028	1.45611e+06	1.84391	0.168573
359	1	Hex1Cer(d43:2)+HCOO	(d43:2)	(d43:2)		868.688	C50 H94 O10 N1	40.0691	253569	98383.9	31461.2	237685	35367	129054	132446	141408	78838.9	438876	41360.7	58315.7	714704	355638	390549	182437	111003	181623	296437	655803	1.89455	0.11051
360	1	Hex1Cer(d44:0+O)+HCOO	(d44:0+O)	(d44:0+O)		902.73	C51 H100 O11 N1	41.6124	106322	10426.4	12912.1	553658	13590.4	14908.8	0.488725	94080.8	11472.3	190840	0	23073.3	25178.9	193958	11731.4	38913.5	11408.4	0	11144.7	17166.7	0.329866	0.251141
361	0	Hex1Cer(d20:1_24:0)+H	(d20:1_24:0)	(d20:1)	(24:0)	840.729	C50 H98 O8 N1	42.3297	497039	55305.7	54333.2	93668.4	21285.9	168916	76679.5	266032	83607.5	129010	104473	371331	375491	706983	289225	976918	206800	59830.1	140302	394380	2.50764	0.0445117
362	0	Hex1Cer(d44:1)+HCOO	(d20:1_24:0)	(d20:1)	(24:0)	884.72	C51 H98 O10 N1	42.322	307035	31186.6	12282.2	67380.7	32753.4	68001.7	65729.6	140468	72830.8	72581.4	55512.6	195134	228833	799179	248401	836981	204854	18904.2	194234	272715	3.5102	0.0306194
363	0	Hex1Cer(d20:1_24:0+O)+H	(d20:1_24:0+O)	(d20:1)	(24:0+O)	856.724	C50 H98 O9 N1	40.1133	95930.9	57288.2	9433.61	637170	75529.8	33550.3	5751.35	216075	23825.6	460623	19630.1	16060.9	30939.5	129749	19919.4	9087.09	20720.1	18203.8	13523.7	32574.5	0.192182	0.0769374
364	0	Hex1Cer(d44:1+O)+HCOO	(d20:1_24:0+O)	(d20:1)	(24:0+O)	900.715	C51 H98 O11 N1	40.073	91142.7	48382.2	13742.8	616937	75112.4	26929.1	10633.7	141783	20169.2	396208	21428.8	6819.55	33248	201649	10278.2	16526.6	18451	0	28717.9	37908.7	0.260248	0.126753
365	0	Hex1Cer(d20:1_24:0+O)+H	(d20:1_24:0+O)	(d20:1)	(24:0+O)	856.724	C50 H98 O9 N1	41.9231	733453	35504.6	567647	113489	477021	608084	715179	919213	589044	1.7726e+06	407934	585569	304996	357048	593303	4.40621e+06	892063	120441	571287	870475	1.39473	0.550323
366	0	Hex1Cer(d44:2)+HCOO	(d44:2)	(d44:2)		882.704	C51 H96 O10 N1	40.8322	140259	96296.2	14665.1	108685	67161	59617.2	84249.3	264424	82541.9	211905	69069.5	82109.7	748204	308215	336188	500737	117503	171672	190158	883474	3.01586	0.0248592
367	0	Hex1Cer(m33:0)+CH3COO	(m33:0)	(m33:0)		730.584	C41 H80 O9 N1	30.9895	43810.7	123844	37785.3	95098.8	42646	76047.5	155107	72012.8	105689	64822.6	44620.7	70137.5	38357.3	47034.8	35486	67909.1	44331.8	27823.6	24572.8	846532	1.52633	0.603176
368	0	Hex1Cer(m42:0+O)+HCOO	(m42:0+O)	(m42:0+O)		858.704	C49 H96 O10 N1	41.4318	19603.9	13957.9	10919.9	94275.6	8050.39	165759	90003	277196	40451.8	126093	84151.4	178932	147500	462200	270376	116610	286517	25142.1	148295	2.16513e+06	4.59035	0.15196
369	0	Hex1Cer(t18:0_16:0)+H	(t18:0_16:0)	(t18:0)	(16:0)	718.583	C40 H80 O9 N1	31.9132	162334	52375.9	84148.5	0	1.49494e+06	0	0	270951	0	439371	0	51168.9	94447.2	533864	123766	0	0	60368.3	0	11.0062	0.344883	0.302692
370	0	Hex1Cer(t34:0)+HCOO	(t18:0_16:0)	(t18:0)	(16:0)	762.574	C41 H80 O11 N1	31.9699	161240	237519	144810	254504	1.41743e+06	184573	16066	374547	63803.9	593607	36014.4	84673.1	137341	922365	270593	0.324543	0	155020	56396.9	91033.7	0.508523	0.292575
371	0	Hex1Cer(t34:0)+HCOO	(t34:0)	(t34:0)		762.574	C41 H80 O11 N1	35.8684	2.96529e+07	1.50692e+07	3.60362e+06	9.66291e+06	2.84671e+06	1.04166e+07	5.93653e+06	7.499e+06	1.28065e+07	1.03439e+07	5.37967e+06	8.2939e+06	1.68716e+07	2.67528e+07	9.88293e+06	1.43799e+07	9.72407e+06	5.42765e+06	1.01697e+07	1.12605e+07	1.09556	0.746915
372	0	Hex1Cer(t18:0_16:0+O)+H	(t18:0_16:0+O)	(t18:0)	(16:0+O)	734.578	C40 H80 O10 N1	31.3815	43332.2	139561	700744	0	324048	733390	42373.3	74153.9	27283	874106	26785.3	30014.8	319048	119454	104704	59773	17592.1	0	241030	84483.3	0.338928	0.100514
373	0	Hex1Cer(t34:1)+HCOO	(t34:1)	(t34:1)		760.558	C41 H78 O11 N1	32.4552	6.50399e+06	7.11465e+06	1.39674e+07	777124	5.05854e+06	1.9954e+07	2.81036e+06	1.39435e+06	4.69567e+06	6.80089e+06	899075	6.28739e+06	3.60151e+06	2.89537e+06	3.30434e+06	2.68043e+06	6.0572e+06	1.23807e+06	4.48028e+06	2.94209e+06	0.497789	0.0919635
374	0	Hex1Cer(t35:1)-H	(t35:1)	(t35:1)		728.568	C41 H78 O9 N1	38.6466	9.20914e+06	9.00855e+06	6.74106e+06	3.98155e+06	8.09431e+06	8.42254e+06	7.46348e+06	2.96609e+06	9.90263e+06	1.3079e+07	6.31642e+06	1.03407e+07	7.99027e+06	1.02217e+07	1.60748e+07	3.76104e+07	1.14311e+07	4.78803e+06	1.29461e+07	1.14966e+07	1.63838	0.118134
375	0	Hex1Cer(t36:0)+HCOO	(t36:0)	(t36:0)		790.605	C43 H84 O11 N1	34.3778	55510.8	297376	48611.2	60830.5	3.02059e+06	1.41625	0	0	0	0	24638.7	62992	36399.1	863265	0	0	0	385652	0	0.234043	0.394194	0.506477
376	0	Hex1Cer(t36:1)+HCOO	(t36:1)	(t36:1)		788.589	C43 H82 O11 N1	34.9074	1.74896e+06	3.13108e+06	2.00585e+06	1.45776e+06	1.27204e+06	3.13424e+06	1.72382e+06	537267	1.60913e+06	3.12103e+06	988661	1.88509e+06	1.00259e+07	6.21537e+06	3.84398e+06	3.66664e+06	6.93899e+06	3.4444e+06	1.78333e+06	2.59718e+06	2.09661	0.0315555
377	0	Hex1Cer(t37:3)-H	(t37:3)	(t37:3)		752.568	C43 H78 O9 N1	37.873	4.02384e+06	2.16515e+06	2.90434e+06	2.50792e+06	1.19858e+06	4.44848e+06	2.32061e+06	2.42906e+06	2.46291e+06	3.05832e+06	1.79471e+06	3.79472e+06	2.31809e+06	1.11721e+07	3.93473e+06	2.0936e+07	3.59457e+06	1.25841e+06	4.22828e+06	1.71957e+07	2.55194	0.0705566
378	0	Hex1Cer(t20:0_18:1)+HCOO	(t20:0_18:1)	(t20:0)	(18:1)	816.621	C45 H86 O11 N1	36.9786	1.07228e+06	2.32338e+06	2.57558e+06	807435	967585	6.03196e+06	585939	559591	945836	3.39666e+06	791097	1.66525e+06	2.00966e+06	3.38117e+06	2.00023e+06	1.64168e+06	3.62108e+06	783333	1.71513e+06	1.82156e+06	1.00851	0.979293
379	0	Hex1Cer(t17:0_22:4)-H	(t17:0_22:4)	(t17:0)	(22:4)	778.584	C45 H80 O9 N1	38.4332	3.31742e+06	2.23595e+06	2.03295e+06	3.16699e+06	4.37958e+06	1.20615e+07	4.10141e+06	5.82723e+06	4.07004e+06	3.07699e+06	3.16796e+06	2.15898e+06	7.83216e+06	2.14451e+06	7.72757e+06	2.61414e+07	4.28034e+06	2.61422e+06	4.69357e+06	4.32848e+06	1.47028	0.407221
380	0	Hex1Cer(t17:0_22:6)-H	(t17:0_22:6)	(t17:0)	(22:6)	774.553	C45 H76 O9 N1	36.7462	1.30557e+07	1.78781e+07	2.25888e+07	2.17084e+07	2.92063e+07	6.49404e+07	1.57295e+07	2.66191e+07	1.61803e+07	3.66054e+07	1.2046e+07	2.8939e+07	4.26164e+07	3.37874e+07	6.9966e+07	9.10489e+07	2.34709e+07	8.95295e+06	2.47749e+07	1.73372e+07	1.3343	0.369811
381	0	Hex1Cer(t18:0_22:0)+H	(t18:0_22:0)	(t18:0)	(22:0)	802.677	C46 H92 O9 N1	38.4559	1.87682e+06	1.24426e+06	636236	1.80884e+06	1.82906e+06	1.97137e+06	251958	883668	616015	1.94711e+06	625022	998215	300788	5.29197e+06	224023	200879	722973	657995	1.15164e+06	432131	0.811738	0.644451
382	0	Hex1Cer(t40:0)+HCOO	(t18:0_22:0)	(t18:0)	(22:0)	846.668	C47 H92 O11 N1	38.4479	1.39347e+06	777903	568528	1.57616e+06	1.30309e+06	1.30066e+06	239145	585680	293755	2.35e+06	434604	780884	696227	5.61133e+06	555294	196962	588707	455024	632641	304955	0.987315	0.981279
383	0	Hex1Cer(t18:0_22:0+O)+H	(t18:0_22:0+O)	(t18:0)	(22:0+O)	818.672	C46 H92 O10 N1	38.0651	213786	469318	2.28895e+06	118955	338543	3.50964e+06	37683.7	189172	195138	1.51262e+06	180695	290102	100463	299205	64095.8	0	183994	19145.1	369788	44371.5	0.174881	0.0659894
384	0	Hex1Cer(t40:0+O)+HCOO	(t18:0_22:0+O)	(t18:0)	(22:0+O)	862.663	C47 H92 O12 N1	38.0696	170493	472443	1.82102e+06	92138.8	262369	2.59115e+06	36395.4	146269	147810	970317	153684	255871	151133	239096	111735	30271.3	167484	63771.8	379339	24866.9	0.235046	0.0812892
385	0	Hex1Cer(t40:1)+HCOO	(t40:1)	(t40:1)		844.652	C47 H90 O11 N1	38.8151	1.63355e+06	3.45339e+06	6.48656e+06	857495	1.29199e+06	1.43911e+07	1.53792e+06	5.08007e+06	1.46034e+06	4.31563e+06	592433	3.1006e+06	2.086e+06	8.96802e+06	1.14007e+07	4.04479e+06	5.44834e+06	434529	6.04053e+06	1.18206e+07	1.3315	0.47672
386	0	Hex1Cer(t40:2)+HCOO	(t40:2)	(t40:2)		842.636	C47 H88 O11 N1	37.3639	231565	756900	491997	22570.3	34002.9	1.24162e+06	74960.5	510082	165378	213511	15606.4	829814	1.71072e+06	1.72386e+06	53036.2	483431	1.72496e+06	57950.8	632233	737881	2.12941	0.111623
387	0	Hex1Cer(t18:0_23:0+O)+H	(t18:0_23:0+O)	(t18:0)	(23:0+O)	832.687	C47 H94 O10 N1	39.0143	188817	537408	1.49368e+06	80098	128252	3.03134e+06	30000.1	159836	152282	1.48269e+06	77880.3	440356	37853.7	262743	87844.2	35269	59152.9	76585.6	298336	188626	0.214794	0.0852471
388	0	Hex1Cer(t41:0+O)+HCOO	(t18:0_23:0+O)	(t18:0)	(23:0+O)	876.678	C48 H94 O12 N1	38.9652	503093	590438	1.20646e+06	126392	147027	2.41253e+06	194791	242036	67170.9	1.62748e+06	114123	451958	197503	516712	248809	47402.9	210681	143620	455502	17383.9	0.33772	0.0817232
389	0	Hex1Cer(t41:1)+HCOO	(t41:1)	(t41:1)		858.668	C48 H92 O11 N1	39.6733	1.77615e+06	1.77009e+06	2.94305e+06	967179	585023	7.46645e+06	1.37696e+06	3.11513e+06	839673	2.81468e+06	306520	2.92931e+06	1.23614e+06	5.62088e+06	1.22322e+07	2.8762e+06	2.43065e+06	378704	4.90685e+06	8.2839e+06	1.74181	0.211296
390	0	Hex1Cer(t18:0_24:0)+H	(t18:0_24:0)	(t18:0)	(24:0)	830.708	C48 H96 O9 N1	40.1236	4.70795e+06	1.18077e+06	745599	5.37491e+06	1.20733e+06	2.36965e+06	350951	1.89263e+06	645011	3.39263e+06	779638	1.44507e+06	1.4647e+06	8.84163e+06	936690	458777	882464	538005	1.00893e+06	723650	0.78105	0.629068
391	0	Hex1Cer(t18:0_24:0)+HCOO	(t18:0_24:0)	(t18:0)	(24:0)	874.699	C49 H96 O11 N1	40.1337	4.04902e+06	1.03705e+06	672275	4.15136e+06	916751	1.98451e+06	293747	1.55757e+06	550083	2.92441e+06	805111	1.17137e+06	1.19757e+06	9.64775e+06	1.04038e+06	415167	984194	557671	865170	735949	0.960498	0.943175
392	0	Hex1Cer(t42:0)+HCOO	(t42:0)	(t42:0)		874.699	C49 H96 O11 N1	40.4696	913412	528167	902593	264186	209582	2.7612e+06	510309	1.55131e+06	678429	896160	85624.1	1.09756e+06	372883	2.03423e+06	4.14142e+06	1.53814e+06	1.55096e+06	109662	1.24064e+06	4.53279e+06	1.81262	0.186131
393	0	Hex1Cer(t42:0)+HCOO	(t42:0)	(t42:0)		874.699	C49 H96 O11 N1	41.0514	96207.1	125159	77016.5	177704	22622.6	134556	208445	664245	59978.5	270406	24115	55240.8	220582	208573	233410	383686	157364	85755.7	496789	5.4403e+06	3.97846	0.314445
394	0	Hex1Cer(t18:0_24:0+O)+H	(t18:0_24:0+O)	(t18:0)	(24:0+O)	846.703	C48 H96 O10 N1	39.7811	1.32507e+06	1.7857e+06	3.58396e+06	577456	305280	9.04951e+06	175546	469322	1.17595e+06	2.31675e+06	311065	1.25844e+06	502747	789119	390162	131426	895503	60561.9	711437	185612	0.252164	0.0850056
395	0	Hex1Cer(t18:0_24:1)+H	(t18:0_24:1)	(t18:0)	(24:1)	828.692	C48 H94 O9 N1	38.4472	2.50206e+06	2.35778e+06	708779	4.70332e+06	2.95183e+06	1.14265e+06	550671	2.06698e+06	724348	8.63542e+06	814863	426937	3.33265e+06	6.13114e+06	1.58242e+06	580952	582910	1.3482e+06	1.07561e+06	1.33899e+06	0.653461	0.353221
396	0	Hex1Cer(t42:1)+HCOO	(t18:0_24:1)	(t18:0)	(24:1)	872.683	C49 H94 O11 N1	38.4486	1.80785e+06	1.41361e+06	435611	3.7688e+06	2.04441e+06	992878	355398	1.2484e+06	496374	7.27164e+06	549037	303541	1.74232e+06	5.20507e+06	1.10994e+06	539287	517892	1.22312e+06	813313	807359	0.645873	0.397075
397	0	Hex1Cer(t42:1)+HCOO	(t42:1)	(t42:1)		872.683	C49 H94 O11 N1	40.4716	5.94569e+06	4.19727e+06	6.75353e+06	2.35828e+06	1.01013e+06	1.88553e+07	3.12242e+06	9.96821e+06	4.64278e+06	5.07117e+06	959219	7.11486e+06	3.01997e+06	1.25505e+07	2.82903e+07	1.187e+07	1.13545e+07	943671	8.10269e+06	2.99542e+07	1.84352	0.166736
398	0	Hex1Cer(t42:1+O)+HCOO	(t42:1+O)	(t42:1+O)		888.678	C49 H94 O12 N1	38.0811	1.34896e+06	2.69169e+06	1.56192e+06	191828	1.67233e+06	3.69233e+06	168523	80804.3	880747	4.0961e+06	201311	242391	290073	446433	37337.3	20364.2	466432	547467	854682	47553.1	0.192493	0.0105552
399	0	Hex1Cer(t42:2)+HCOO	(t42:2)	(t42:2)		870.668	C49 H92 O11 N1	38.8031	3.768e+06	3.85557e+06	1.32476e+06	1.12766e+06	1.01033e+06	5.90842e+06	1.77512e+06	2.71615e+06	2.68375e+06	4.19381e+06	594812	1.39025e+06	1.38226e+06	2.22283e+06	6.83485e+06	2.02638e+06	4.13743e+06	1.16337e+06	4.83148e+06	1.10602e+07	1.25668	0.536201
400	0	Hex1Cer(t42:2)+HCOO	(t42:2)	(t42:2)		870.668	C49 H92 O11 N1	39.1772	1.05241e+06	870079	501405	212850	150993	1.48183e+06	177622	1.2719e+06	690226	357953	48638.9	1.56405e+06	1.16422e+06	2.19893e+06	1.47523e+06	2.30525e+06	2.67629e+06	142714	284436	2.15269e+06	2.07062	0.0475459
401	0	Hex1Cer(t20:1_22:6)+HCOO	(t20:1_22:6)	(t20:1)	(22:6)	860.589	C49 H82 O11 N1	34.2909	148452	455338	67579.8	88601.2	93118.6	550982	18286.5	133663	82686.3	656883	28402.4	52210.6	2.30985e+06	1.22563e+06	906889	1.52156e+06	4728.67	80599.4	133184	602214	2.99064	0.0971274
402	0	Hex1Cer(t20:0_23:0)+H	(t20:0_23:0)	(t20:0)	(23:0)	844.724	C49 H98 O9 N1	40.9376	398318	60138.3	48821	1.16932e+06	169475	439920	172221	195142	183601	607034	131633	259766	226759	250564	210752	267617	126213	38882.2	526457	1.00925e+06	0.884988	0.778827
403	0	Hex1Cer(t18:0_25:0+O)+H	(t18:0_25:0+O)	(t18:0)	(25:0+O)	860.719	C49 H98 O10 N1	40.5327	14665.2	33935.7	166200	0	0	408413	0	35851.9	26804.5	369990	0	21701.2	3325.57	0	15376.3	5744.49	0	0	0	6205.08	0.049583	0.0593462
404	0	Hex1Cer(t20:0_24:1)+H	(t20:0_24:1)	(t20:0)	(24:1)	856.724	C50 H98 O9 N1	40.114	95925.2	59390.4	9443.89	630261	75529.8	33544.4	5751.35	216141	23796.2	459583	19730.6	16058.8	30960.9	129370	19898	9087.09	11245.5	9101.91	13506.6	32522.9	0.181116	0.0721083
405	0	Hex1Cer(t44:2)+HCOO	(t44:2)	(t44:2)		898.699	C51 H96 O11 N1	40.428	253970	244791	95986.7	262896	181818	221045	419961	279066	260359	1.54309e+06	164507	162081	1.12554e+06	654159	1.37816e+06	1.78778e+06	503962	26910.3	411577	1.58801e+06	2.07353	0.112432
406	0	Hex2Cer(d31:2)+CH3COO	(d31:2)	(d31:2)		876.569	C45 H82 O15 N1	31.599	12690.6	154991	7890.74	244136	15932.3	486242	20138	574284	27417.2	181345	48243.2	174793	1.72997e+06	98938.6	1.39123e+06	669084	75364.1	107428	276670	166134	2.74648	0.153667
407	0	Hex2Cer(d18:1_14:0)+H	(d18:1_14:0)	(d18:1)	(14:0)	834.594	C44 H84 O13 N1	29.4449	1220.69	33468.7	0	98286.3	36985.7	0.0480038	28618.5	34092.1	0	817208	0	0	483946	21705.4	503380	0	0.0276348	0	63113.2	0	1.02121	0.982939
408	0	Hex2Cer(d17:1_16:0)+H	(d17:1_16:0)	(d17:1)	(16:0)	848.609	C45 H86 O13 N1	30.8985	0	18500.6	0	0	10227.8	0	27862.2	3630.35	0	510084	0	15745.5	56322.8	9022.51	28149.2	0	0	0	0.132282	0.0687909	0.191547	0.375815
409	0	Hex2Cer(d18:0_16:0)+H	(d18:0_16:0)	(d18:0)	(16:0)	864.641	C46 H90 O13 N1	33.0007	0	0	0	0	0	216358	0	0	0	5.90996e+06	0	72703.1	422976	127530	624307	0	0	0	0	2.8884e+06	0.675107	0.764208
410	0	Hex2Cer(d34:0)+HCOO	(d18:0_16:0)	(d18:0)	(16:0)	908.632	C47 H90 O15 N1	33.055	0	0	0	135782	153585	0	40362.3	92040.6	46369.3	2.45295e+06	102793	0	109223	146358	437905	118706	0	0	0	1.27878e+06	0.751009	0.79164
411	0	Hex2Cer(d18:1_16:0)+H	(d18:1_16:0)	(d18:1)	(16:0)	862.625	C46 H88 O13 N1	32.1764	3.28126e+06	5.97996e+06	956668	9.2564e+06	8.24313e+06	2.73494e+06	4.58144e+06	2.627e+06	3.28553e+06	1.00001e+08	7.61557e+06	1.58764e+06	1.31201e+07	1.30643e+07	3.63017e+07	8.74027e+06	3.1191e+06	1.52777e+06	5.01879e+06	1.3774e+07	0.736935	0.71819
412	0	Hex2Cer(d18:1_16:0)+HCOO	(d18:1_16:0)	(d18:1)	(16:0)	906.616	C47 H88 O15 N1	32.1711	1.40411e+06	2.65715e+06	582750	3.69124e+06	3.523e+06	1.1505e+06	1.98102e+06	895503	879966	4.63696e+07	3.86917e+06	904208	4.62049e+06	5.73221e+06	1.40727e+07	5.51169e+06	1.10969e+06	862030	1.9759e+06	5.63522e+06	0.701566	0.689174
413	0	Hex2Cer(d18:1_16:0+O)+H	(d18:1_16:0+O)	(d18:1)	(16:0+O)	878.62	C46 H88 O14 N1	31.3622	285994	268790	920583	316879	4.89834e+06	1.01621e+06	13101.4	8976.5	61665.9	1.09557e+06	49582.3	24982.9	101378	288386	249190	520754	0	249355	213550	538286	0.251568	0.172922
414	1	Hex2Cer(d34:1+O)+HCOO	(d18:1_16:0+O)	(d18:1)	(16:0+O)	922.611	C47 H88 O16 N1	31.3528	275629	311416	884652	173452	3.8617e+06	745387	9739.21	17633.8	14684.6	1.76882e+06	118230	90299.3	61642.9	66925.3	183430	558462	25049.8	147418	193205	56503	0.186177	0.104962
415	1	Hex2Cer(d18:2_16:0)+H	(d18:2_16:0)	(d18:2)	(16:0)	860.609	C46 H86 O13 N1	30.1524	49243.6	203843	82732.6	83640.4	68776.5	190631	7319.66	169798	146284	906294	358942	227708	178911	45118.8	214331	43275.8	0	62735.4	69950	0	0.629254	0.443327
416	1	Hex2Cer(d18:1_18:0)+H	(d18:1_18:0)	(d18:1)	(18:0)	890.656	C48 H92 O13 N1	34.5522	387576	224706	44718.9	217661	515436	0	85646.1	0	91203.9	2.63076e+06	144462	0	232940	378595	938751	338084	0	59966.8	79031.3	217550	0.569211	0.506007
417	1	Hex2Cer(d36:1)+HCOO	(d18:1_18:0)	(d18:1)	(18:0)	934.647	C49 H92 O15 N1	34.5556	149209	33440.7	0	65231.2	206024	0	43792.4	0	0	1.18231e+06	78016.5	0	74126.5	131930	378933	127421	0	49573.1	50619.2	149801	0.619297	0.600512
418	1	Hex2Cer(d18:1_20:0)+H	(d18:1_20:0)	(d18:1)	(20:0)	918.688	C50 H96 O13 N1	36.6664	199305	123636	19270.5	71072.2	330614	81512.4	93000	138660	56038.6	1.12989e+06	153305	0	641463	323144	626974	0	85909.3	100532	31837.7	444664	1.07348	0.901441
419	1	Hex2Cer(d18:0_22:0)+H	(d18:0_22:0)	(d18:0)	(22:0)	948.735	C52 H102 O13 N1	38.9275	0.22827	25901.8	0	20299.3	0.0211824	0	0.182423	68878.6	0	303123	0	0	0	0	51376.4	33488.3	0	0	0	657814	1.77588	0.65589
420	1	Hex2Cer(d18:1_22:0)+H	(d18:1_22:0)	(d18:1)	(22:0)	946.719	C52 H100 O13 N1	38.4898	1.56817e+06	783034	237946	1.27275e+06	830062	768556	697350	615438	686016	1.0764e+07	965843	417907	4.11686e+06	1.82405e+06	4.88841e+06	1.61461e+06	654386	686386	822305	1.78163e+06	0.975254	0.968067
421	1	Hex2Cer(d40:1)+HCOO	(d18:1_22:0)	(d18:1)	(22:0)	990.71	C53 H100 O15 N1	38.4879	637101	352749	125433	702050	361945	365571	323793	318280	304450	4.98959e+06	451811	223037	1.51652e+06	895153	2.41064e+06	856498	331739	345615	373685	849750	0.973292	0.965118
422	1	Hex2Cer(d18:1_22:0+O)+H	(d18:1_22:0+O)	(d18:1)	(22:0+O)	962.714	C52 H100 O14 N1	37.9514	177433	143700	1.4219e+06	291605	378385	1.32478e+06	40666.9	135657	13634.4	3.03008e+06	83051.4	102461	54072.2	189894	654193	2.05522e+06	0	0	976170	901606	0.721009	0.607016
423	1	Hex2Cer(d40:1+O)+HCOO	(d18:1_22:0+O)	(d18:1)	(22:0+O)	1006.7	C53 H100 O16 N1	37.9642	98902.8	66194.7	656813	140233	154466	643914	20666.5	36935.3	8737.29	1.51166e+06	50713	60558.7	17521.4	128677	326210	1.14783e+06	11006.6	0	524326	446820	0.812833	0.746513
424	0	Hex2Cer(d16:1_24:1)+H	(d16:1_24:1)	(d16:1)	(24:1)	944.703	C52 H98 O13 N1	36.6876	0	183089	21459.3	174880	84178.4	0	56496.9	0	0.270902	1.80097e+06	118888	0	904653	176265	774875	0	37948.5	0	35011	174154	0.957228	0.961913
425	1	Hex2Cer(d41:1)+HCOO	(d41:1)	(d41:1)		1004.73	C54 H102 O15 N1	39.3354	166087	108434	86918.5	439412	30143	272307	160850	149904	68461.9	598758	141186	94366.1	2.27129e+06	278183	743154	210301	112376	30886.2	164516	448166	2.15945	0.288241
426	1	Hex2Cer(d41:1+O)+HCOO	(d41:1+O)	(d41:1+O)		1020.72	C54 H102 O16 N1	38.7992	85647.3	0	473925	77768.8	140016	471003	0	15483.5	0	1.19631e+06	0	0	26474.7	72866.5	341904	890330	0	0	443693	448193	0.903788	0.87928
427	1	Hex2Cer(d18:1_24:0)+H	(d18:1_24:0)	(d18:1)	(24:0)	974.75	C54 H104 O13 N1	40.1266	3.7894e+06	1.48774e+06	440968	2.74475e+06	1.15502e+06	1.42656e+06	1.4535e+06	1.17562e+06	1.39683e+06	1.49163e+07	1.79237e+06	863285	1.12748e+07	3.61327e+06	7.99357e+06	3.87484e+06	1.29645e+06	1.00666e+06	1.29741e+06	3.17339e+06	1.20674	0.725651
428	0	Hex2Cer(d18:1_24:0)+HCOO	(d18:1_24:0)	(d18:1)	(24:0)	1018.74	C55 H104 O15 N1	40.1279	1.76744e+06	723340	213662	1.3418e+06	583088	674247	668352	552147	709492	7.01094e+06	974577	387426	4.65149e+06	2.14773e+06	4.45843e+06	2.01773e+06	691381	592933	676369	1.62833e+06	1.27954	0.627127
429	1	Hex2Cer(d18:1_24:0+O)+H	(d18:1_24:0+O)	(d18:1)	(24:0+O)	990.745	C54 H104 O14 N1	39.6314	864118	187273	1.73639e+06	770315	467555	2.37696e+06	115268	190187	134868	3.62107e+06	165373	218796	0	408132	2.24089e+06	7.74046e+06	0.0751865	58194.8	1.57253e+06	2.39401e+06	1.41422	0.613439
430	0	Hex2Cer(d42:1+O)+HCOO	(d18:1_24:0+O)	(d18:1)	(24:0+O)	1034.74	C55 H104 O16 N1	39.6457	377658	105474	880482	360321	229729	1.12451e+06	39327.5	132303	57070.6	1.82828e+06	92594.4	69668.6	0	211649	1.10383e+06	3.79426e+06	21571.3	45145.7	916747	1.30384e+06	1.47207	0.567684
431	1	Hex2Cer(d18:1_24:1)+H	(d18:1_24:1)	(d18:1)	(24:1)	972.735	C54 H102 O13 N1	38.4578	3.31541e+06	3.99953e+06	737240	4.47764e+06	3.81594e+06	1.77048e+06	2.32874e+06	1.56642e+06	2.25168e+06	5.12509e+07	4.26861e+06	1.12432e+06	1.29799e+07	7.62567e+06	2.35907e+07	9.97149e+06	1.63193e+06	2.1305e+06	2.845e+06	7.01451e+06	0.969126	0.965652
432	0	Hex2Cer(d18:1_24:1)+HCOO	(d18:1_24:1)	(d18:1)	(24:1)	1016.73	C55 H102 O15 N1	38.4603	1.34715e+06	1.73156e+06	338511	2.20242e+06	1.65503e+06	762040	1.18079e+06	665819	1.01682e+06	2.34907e+07	2.15628e+06	557534	5.50523e+06	4.05263e+06	1.01209e+07	5.26763e+06	804619	1.0605e+06	1.61839e+06	2.98916e+06	0.992498	0.991621
433	1	Hex2Cer(d42:2+O)+H	(d42:2+O)	(d42:2+O)		988.729	C54 H102 O14 N1	37.9539	756414	227444	355728	175087	376392	956150	107632	154322	102952	3.43269e+06	80107.5	43459.7	44153.8	117213	1.07039e+06	1.30052e+06	60668.3	91893.6	1.00031e+06	2.01396e+06	0.876273	0.836004
434	0	Hex2Cer(d18:2_24:0+O)+H	(d18:2_24:0+O)	(d18:2)	(24:0+O)	988.729	C54 H102 O14 N1	38.2415	352846	21260.7	263032	24252.9	24792.7	428570	7695.89	8680.93	10085.9	492934	19802.3	35025.4	0	59530	28624.5	2.89568e+06	5762.67	0	276963	213377	2.16306	0.521864
435	1	Hex2Cer(d20:1_24:0+O)+H	(d20:1_24:0+O)	(d20:1)	(24:0+O)	1018.78	C56 H108 O14 N1	41.1767	0	0	41361.3	111111	0	0	0	0	0	318413	5750.13	0	0	0	21948.3	942038	0	0	0	31683.6	2.12668	0.598561
436	1	Hex2Cer(d18:1_26:1)+H	(d18:1_26:1)	(d18:1)	(26:1)	1000.77	C56 H106 O13 N1	40.0744	121560	59784.6	0	59341	88122	39433.7	22560.8	72902.6	76770.1	1.28199e+06	97092.7	32275	382981	165847	784001	254203	33914	0	75679.5	395228	1.2188	0.786202
437	0	Hex2Cer(t34:1)+HCOO	(t34:1)	(t34:1)		922.611	C47 H88 O16 N1	31.3386	275629	311416	884652	173452	3.8617e+06	745387	9739.21	17633.8	14684.6	1.76882e+06	118230	8871.73	61642.9	66925.3	183430	558462	25049.8	147418	193205	87509.9	0.179923	0.102641
438	1	Hex2Cer(t18:0_24:0)+H	(t18:0_24:0)	(t18:0)	(24:0)	992.761	C54 H106 O14 N1	39.3673	73331.1	35335.5	27726.5	369567	188744	131130	28802.3	592234	29372.8	482650	20464.1	0.195457	389793	119697	249640	85733.2	0	0	35293.1	144905	0.533733	0.256949
439	0	Hex2Cer(t42:0+O)+HCOO	(t42:0+O)	(t42:0+O)		1052.75	C55 H106 O17 N1	39.0028	31159.7	20593.9	148361	99460.7	18457	144017	0	11164	0	603847	0	0	0	8028.86	0	0.0378572	0	0	14154.8	0	0.0205966	0.0859062
440	0	Hex2Cer(t18:0_24:1)+H	(t18:0_24:1)	(t18:0)	(24:1)	990.745	C54 H104 O14 N1	37.6507	81723.2	79069.4	0	437244	492687	151503	0	515273	62980	981447	119849	20871	751034	240658	908283	81335	0	10262.2	32953.1	182705	0.837978	0.756369
441	1	Hex2Cer(t42:2)+HCOO	(t42:2)	(t42:2)		1032.72	C55 H102 O16 N1	37.9441	421263	97938.6	172446	95803.3	190869	436594	27332.9	60207.8	40573.5	2.08675e+06	50181.9	28921.2	39286.7	83397.2	405775	690531	14376	34496.7	677171	1.14474e+06	0.873023	0.84587
442	1	Hex3Cer(d18:0_16:0+O)+H	(d18:0_16:0+O)	(d18:0)	(16:0+O)	1042.69	C52 H100 O19 N1	31.702	0.131488	6482.18	11283.9	0.15918	383034	19904.5	12822	0	1.29431	142995	4071.18	22160.7	46895.4	0	18154.3	11222.3	0	0	0	0	0.177796	0.239698
443	1	Hex3Cer(d18:1_16:0)+H	(d18:1_16:0)	(d18:1)	(16:0)	1024.68	C52 H98 O18 N1	31.5036	714224	1.89473e+06	810325	674510	2.06715e+06	906940	1.77728e+06	597736	2.46383e+06	855359	915388	614996	4.44672e+06	1.56073e+06	6.88729e+06	3.56047e+06	1.50556e+06	1.80939e+06	1.00096e+06	2.58695e+06	1.95019	0.0825939
444	0	Hex3Cer(d34:1)+HCOO	(d18:1_16:0)	(d18:1)	(16:0)	1068.67	C53 H98 O20 N1	31.4952	584670	1.35369e+06	685224	470820	1.63905e+06	762494	1.44387e+06	482626	2.04934e+06	764517	601749	543112	3.54625e+06	1.33433e+06	5.06969e+06	2.7538e+06	1.18838e+06	1.47647e+06	834691	2.16394e+06	1.9062	0.0766585
445	1	Hex3Cer(d18:1_16:0+O)+H	(d18:1_16:0+O)	(d18:1)	(16:0+O)	1040.67	C52 H98 O19 N1	30.8862	44727.9	226617	791404	102345	2.29813e+06	131500	286104	0	162849	1.38136e+06	183694	58119.6	317318	225263	365664	1.0601e+06	106768	170869	92057.7	205754	0.513473	0.313198
446	1	Hex3Cer(d34:1+O)+HCOO	(d18:1_16:0+O)	(d18:1)	(16:0+O)	1084.66	C53 H98 O21 N1	30.8775	24098.7	144680	479038	39824.6	1.36619e+06	56368.1	147008	0	99787.4	817137	100092	18716.7	195591	140938	267865	466378	33258.8	50356.9	55620.2	148451	0.465409	0.267866
447	1	Hex3Cer(d40:1)+HCOO	(d40:1)	(d40:1)		1152.76	C59 H110 O20 N1	37.9096	499532	621522	317057	292766	807407	510551	790168	214171	1.23359e+06	376275	583518	303520	1.55555e+06	571824	1.30646e+06	956307	618397	646864	1.17033e+06	601001	1.46808	0.113267
448	1	Hex3Cer(d18:1_24:0)+H	(d18:1_24:0)	(d18:1)	(24:0)	1136.8	C60 H114 O18 N1	39.5781	2.06528e+06	1.86938e+06	1.17831e+06	1.04663e+06	2.08878e+06	1.70153e+06	3.14464e+06	719045	4.72329e+06	1.34294e+06	1.99286e+06	1.0476e+06	6.93657e+06	2.75419e+06	4.18754e+06	4.9926e+06	2.07933e+06	2.05676e+06	2.74051e+06	1.95059e+06	1.54622	0.125549
449	1	Hex3Cer(d42:1)+HCOO	(d18:1_24:0)	(d18:1)	(24:0)	1180.79	C61 H114 O20 N1	39.5786	995191	973688	590050	491327	1.14564e+06	1.17633e+06	1.70304e+06	462685	2.51379e+06	663408	1.14058e+06	590244	3.57332e+06	1.73784e+06	2.59082e+06	2.7099e+06	1.20932e+06	1.36223e+06	1.6116e+06	1.0484e+06	1.64013	0.0680889
450	1	Hex3Cer(d42:1+O)+HCOO	(d42:1+O)	(d42:1+O)		1196.79	C61 H114 O21 N1	39.136	0	10269.8	183825	9815.98	318829	34212.4	0	0	0	101082	55588.8	0	0	0	1.40226e+06	0	0	0	14111.2	17327.8	2.26324	0.569436
451	1	Hex3Cer(d18:1_24:1)+HCOO	(d18:1_24:1)	(d18:1)	(24:1)	1178.78	C61 H112 O20 N1	37.8825	870214	1.76267e+06	782670	556272	1.72461e+06	966532	1.76565e+06	521452	3.22429e+06	826110	1.31038e+06	614527	4.85879e+06	1.34081e+06	3.81428e+06	4.19953e+06	1.3109e+06	2.10535e+06	1.88319e+06	2.3171e+06	1.82723	0.0544
452	1	Hex3Cer(t42:0+O)+HCOO	(t42:0+O)	(t42:0+O)		1214.8	C61 H116 O22 N1	38.5402	0	9314.22	147027	101968	294135	0	0	0	0	680621	37460.6	0	0	0	0	0	0	0	0	0	0.03038	0.101188
453	1	Hex3Cer(t42:1+O)+HCOO	(t42:1+O)	(t42:1+O)		1212.78	C61 H114 O22 N1	36.739	0	63030.8	160311	0	1.52585e+06	0	0	0	0	2.24173e+06	20156.2	0	0	0	0	0	0	58837.7	0	0	0.0197934	0.140515
454	1	LPC(12:0)+H	(12:0)	(12:0)		440.277	C20 H43 O7 N1 P1	4.7569	913811	1.66999e+06	1.76714e+06	615349	2.33388e+06	662618	815008	914194	1.16621e+06	712858	510109	576259	900944	309210	990583	896179	515159	519042	548493	452424	0.53741	0.0136112
455	1	LPC(12:0)+H	(12:0)	(12:0)		440.277	C20 H43 O7 N1 P1	5.40665	610693	1.33518e+06	1.33611e+06	448020	2.11717e+06	250393	602344	597358	773020	526628	186408	378035	710115	321380	792608	578268	365505	83964	379006	277692	0.473772	0.0305008
456	1	LPC(14:0)+HCOO	(14:0)	(14:0)		512.299	C23 H47 O9 N1 P1	8.39888	0	22904.6	18089.9	148870	3563.57	91953.6	10780.9	0	0	7211.33	15619	24137.5	18290.5	15860.4	57358.9	25408.4	28518.3	0	51798.4	5251.71	0.798496	0.72045
457	1	LPC(14:0)+H	(14:0)	(14:0)		468.308	C22 H47 O7 N1 P1	8.416	69770.5	373482	126787	3.23344e+06	20465.3	466101	367657	132182	72848.8	139464	275615	314968	324494	359155	1.05427e+06	559607	790667	10891.6	777355	122444	0.917491	0.900221
458	1	LPC(14:0)+HCOO	(14:0)	(14:0)		512.299	C23 H47 O9 N1 P1	9.32605	16535.6	270609	70537.7	562512	14783.1	354836	87703.9	18422.9	53928.3	21696.2	51510.2	76564.2	49864.3	181808	247955	193213	381345	6087.95	283231	59572.5	1.04049	0.934032
459	1	LPC(14:0)+H	(14:0)	(14:0)		468.308	C22 H47 O7 N1 P1	9.3227	314144	3.07867e+06	932859	1.11732e+07	15285.5	4.1405e+06	462503	199021	872882	349623	859141	756510	929872	2.11851e+06	2.79599e+06	1.90841e+06	3.26661e+06	221473	2.55091e+06	161473	0.722834	0.608943
460	1	LPC(15:0)+H	(15:0)	(15:0)		482.324	C23 H49 O7 N1 P1	10.6542	22308.4	125680	139283	672888	0	337973	25083.9	58217.4	26038	20163.3	56092.9	130328	346393	227471	197580	119055	810211	24576.2	494693	27494.4	1.70484	0.34262
461	0	LPC(15:0)+H	(15:0)	(15:0)		482.324	C23 H49 O7 N1 P1	11.5835	256403	1.36739e+06	585879	2.36572e+06	161815	2.03354e+06	290628	367228	588848	677988	426841	632127	1.26497e+06	1.55293e+06	651287	739493	2.01091e+06	258318	1.27004e+06	261392	1.04288	0.905519
462	0	LPC(16:0)+HCOO	(16:0)	(16:0)		540.331	C25 H51 O9 N1 P1	12.9133	534956	1.51403e+06	975771	2.77119e+06	442875	1.47376e+06	914657	666907	819651	692132	972498	541321	2.21097e+06	1.05382e+06	1.85783e+06	2.2919e+06	1.23954e+06	590097	1.30312e+06	387399	1.152	0.599806
463	0	LPC(16:0)+H	(16:0)	(16:0)		496.34	C24 H51 O7 N1 P1	12.9156	4.26683e+06	1.2858e+07	8.57971e+06	2.07363e+07	3.62455e+06	1.1452e+07	7.10966e+06	5.14366e+06	5.58784e+06	4.90856e+06	7.3374e+06	4.34622e+06	2.06406e+07	7.20632e+06	1.5367e+07	1.90519e+07	9.29865e+06	4.61087e+06	1.05692e+07	3.38448e+06	1.20821	0.50466
464	0	LPC(16:0)+Na	(16:0)	(16:0)		518.322	C24 H50 O7 N1 P1 Na1	12.9057	112354	101606	154161	635019	49038.8	447806	141924	148418	119216	153447	157138	64687.9	446950	145319	332164	484193	122146	43546.7	216609	11673	0.981308	0.961403
465	0	LPC(16:0)+K	(16:0)	(16:0)		534.296	C24 H50 O7 N1 P1 K1	12.9178	110995	386073	209404	362457	64028.9	387983	175544	44401.9	81174.7	140173	78707.1	61649.5	503068	151253	63601.1	396770	390726	52910.4	212329	66063.3	1.00756	0.983039
466	1	LPC(16:0)+HCOO	(16:0)	(16:0)		540.331	C25 H51 O9 N1 P1	13.9032	6.81948e+06	1.78299e+07	8.15843e+06	2.4445e+07	3.56388e+06	3.43934e+07	6.77534e+06	5.92678e+06	1.18081e+07	5.2947e+06	7.79737e+06	7.05907e+06	1.17621e+07	1.75546e+07	1.19837e+07	1.23141e+07	2.51164e+07	5.8193e+06	1.94791e+07	4.43067e+06	0.986413	0.964915
467	1	LPC(16:0)+H	(16:0)	(16:0)		496.34	C24 H51 O7 N1 P1	13.9024	5.74119e+07	1.7529e+08	7.28541e+07	2.19183e+08	3.17027e+07	3.07708e+08	5.7155e+07	4.22885e+07	1.04633e+08	4.93101e+07	6.8271e+07	6.57545e+07	1.17174e+08	1.64998e+08	1.12555e+08	1.14903e+08	2.30511e+08	4.86324e+07	1.95182e+08	3.97809e+07	1.03599	0.91109
468	0	LPC(16:0)+Na	(16:0)	(16:0)		518.322	C24 H50 O7 N1 P1 Na1	13.8966	1.95849e+06	5.40124e+06	2.34912e+06	7.00836e+06	1.03295e+06	8.25142e+06	1.77329e+06	1.39196e+06	3.29633e+06	1.24976e+06	1.65685e+06	1.66929e+06	2.70549e+06	3.93265e+06	2.40376e+06	2.61448e+06	4.56324e+06	1.0535e+06	4.53038e+06	846100	0.770498	0.414684
469	1	LPC(16:0e)+H	(16:0e)	(16:0e)		482.361	C24 H53 O6 N1 P1	15.9521	1.72627e+06	5.75508e+06	2.39115e+06	1.52599e+07	1.09299e+06	7.38267e+06	4.83266e+06	1.25431e+06	2.28361e+06	5.54665e+06	4.12075e+06	2.31119e+06	3.00252e+07	7.15114e+06	5.34126e+06	8.92159e+06	1.90838e+07	7.7884e+06	7.67763e+06	1.64511e+06	1.97929	0.147323
470	1	LPC(16:1)+H	(16:1)	(16:1)		494.324	C24 H49 O7 N1 P1	9.5366	131334	1.00507e+06	711357	4.80991e+06	39768.7	847995	666944	184884	157155	887979	476023	289373	2.40256e+06	1.01666e+06	1.17394e+06	2.31938e+06	3.22487e+06	73278.5	1.70055e+06	246755	1.36866	0.542503
471	1	LPC(16:1)+HCOO	(16:1)	(16:1)		538.315	C25 H49 O9 N1 P1	10.4368	22883.3	244984	134968	691701	12220.1	267215	23333.4	8447.33	38770.4	36128.8	80780	20670	343521	116953	260758	44075.2	223962	36159.2	50813.6	40447.8	0.822705	0.735969
472	0	LPC(16:1)+H	(16:1)	(16:1)		494.324	C24 H49 O7 N1 P1	10.4431	70753.6	2.10129e+06	1.17794e+06	5.79055e+06	241861	1.53403e+06	64563.3	47850.3	443997	357961	57867	378985	3.07084e+06	823537	162190	103990	2.06067e+06	110042	2.35023e+06	167426	0.784881	0.705589
473	1	LPC(16:1e)+H	(16:1e)	(16:1e)		480.345	C24 H51 O6 N1 P1	15.6483	6.74136e+06	5.42864e+06	1.76878e+06	8.7402e+06	1.02685e+06	4.64719e+06	3.24924e+06	1.19736e+06	4.341e+06	2.97669e+06	3.84978e+06	2.52984e+06	1.80232e+07	1.35204e+07	5.13777e+06	9.96613e+06	6.02232e+06	3.33786e+06	3.26817e+06	2.9662e+06	1.71052	0.139791
474	1	LPC(17:0)+H	(17:0)	(17:0)		510.355	C25 H53 O7 N1 P1	15.3878	23861.4	236229	201391	490362	36545.8	607286	83679.4	57418.7	58376.2	194479	181047	69290.3	408247	22619.1	111127	818542	575395	39150.4	1.41289e+06	510473	2.0852	0.17637
475	0	LPC(17:0)+HCOO	(17:0)	(17:0)		554.346	C26 H53 O9 N1 P1	16.2048	102809	206594	212351	305659	26628.3	851272	101989	106631	151477	155294	128864	190670	379650	305382	336083	393126	348340	98468	386491	58284.4	1.18222	0.638467
476	0	LPC(17:0)+H	(17:0)	(17:0)		510.355	C25 H53 O7 N1 P1	16.2033	302194	1.94734e+06	1.98934e+06	2.7159e+06	539535	8.0049e+06	1.29232e+06	990180	1.38311e+06	1.5674e+06	1.41535e+06	2.39874e+06	3.90519e+06	2.85489e+06	2.60343e+06	3.32357e+06	3.261e+06	1.01872e+06	3.48721e+06	687524	1.20371	0.594418
477	1	LPC(17:1)+H	(17:1)	(17:1)		508.34	C25 H51 O7 N1 P1	11.7371	0	11262.1	39338.7	106459	0	8456.66	0	0	7532.64	79663	0	18265.9	180615	121441	70814.8	382421	348991	0	171292	0	5.11982	0.0385497
478	1	LPC(18:0)+H	(18:0)	(18:0)		524.371	C26 H55 O7 N1 P1	17.4624	1.53851e+06	2.44786e+06	659291	1.29365e+06	1.52246e+06	1.90648e+06	1.21879e+06	672126	1.28308e+06	901288	1.08205e+06	958055	3.04193e+06	504571	1.63787e+06	1.74429e+06	1.59424e+06	1.91333e+06	2.09372e+06	94225.1	1.09081	0.706391
479	1	LPC(18:0)+HCOO	(18:0)	(18:0)		568.362	C27 H55 O9 N1 P1	18.4184	4.72675e+06	4.4759e+06	3.72644e+06	7.75906e+06	3.05314e+06	1.45868e+07	4.78617e+06	3.96402e+06	5.19021e+06	4.0846e+06	4.0888e+06	5.33627e+06	7.64864e+06	4.17745e+06	7.59333e+06	1.33631e+07	6.74989e+06	4.57792e+06	1.02599e+07	2.74832e+06	1.18083	0.499898
480	1	LPC(18:0)+H	(18:0)	(18:0)		524.371	C26 H55 O7 N1 P1	18.421	3.20197e+07	3.91733e+07	2.60876e+07	6.02262e+07	2.00656e+07	1.27322e+08	3.51897e+07	3.23472e+07	3.37606e+07	2.93133e+07	3.47634e+07	3.95694e+07	6.49974e+07	3.54565e+07	6.47782e+07	9.66608e+07	5.82498e+07	3.14775e+07	9.86876e+07	2.34776e+07	1.25858	0.397977
481	1	LPC(18:0)+Na	(18:0)	(18:0)		546.353	C26 H54 O7 N1 P1 Na1	18.42	986123	1.2342e+06	1.04276e+06	2.59785e+06	701081	4.90963e+06	1.3844e+06	1.18241e+06	997074	1.06089e+06	1.06797e+06	1.08274e+06	1.88578e+06	1.04459e+06	1.9822e+06	2.90901e+06	1.76915e+06	972900	2.77266e+06	656457	1.00292	0.992137
482	1	LPC(18:0e)+H	(18:0e)	(18:0e)		510.392	C26 H57 O6 N1 P1	20.3926	568093	795040	714917	2.19949e+06	276704	2.56263e+06	1.03266e+06	357174	464307	2.52513e+06	1.12123e+06	806244	4.95974e+06	1.76434e+06	1.24007e+06	3.05132e+06	3.75818e+06	1.52287e+06	2.18367e+06	390863	1.80917	0.101158
483	0	LPC(18:1)+HCOO	(18:1)	(18:1)		566.346	C27 H53 O9 N1 P1	13.9409	356036	753005	1.22686e+06	1.48368e+06	282002	1.48988e+06	868001	905047	477813	780774	642290	784525	1.95161e+06	1.45311e+06	1.99335e+06	4.47979e+06	2.47663e+06	124140	1.6706e+06	475256	1.86143	0.0957157
484	0	LPC(18:1)+Na	(18:1)	(18:1)		544.337	C26 H52 O7 N1 P1 Na1	13.9306	43416.3	0	214623	268929	10628.2	136179	162129	81084.7	123537	181604	86051.9	107705	223401	216757	611017	989214	288107	0	187905	34451.1	2.24576	0.146246
485	0	LPC(18:1)+H	(18:1)	(18:1)		522.355	C26 H53 O7 N1 P1	13.9498	2.96018e+06	6.36504e+06	9.82863e+06	1.53693e+07	2.21695e+06	1.23648e+07	7.27984e+06	8.14659e+06	4.02898e+06	6.61338e+06	4.30357e+06	6.79624e+06	1.6545e+07	1.25512e+07	1.73608e+07	3.89946e+07	2.36444e+07	2.64413e+06	1.25063e+07	4.55834e+06	1.86109	0.100485
486	0	LPC(18:1)+K	(18:1)	(18:1)		560.311	C26 H52 O7 N1 P1 K1	13.9522	0	156921	263431	460542	62916	375409	164293	238862	69086.7	134582	119837	96897.3	653408	410332	740264	1.95935e+06	1.11558e+06	63496.6	126486	152647	2.82356	0.092792
487	1	LPC(18:1)+HCOO	(18:1)	(18:1)		566.346	C27 H53 O9 N1 P1	14.8593	886863	1.8108e+06	1.60103e+06	3.33058e+06	892953	3.52953e+06	1.20317e+06	1.11312e+06	1.17166e+06	1.05562e+06	966197	765520	4.7441e+06	1.70154e+06	2.27219e+06	4.16621e+06	2.01994e+06	1.09627e+06	2.73478e+06	1.03408e+06	1.2956	0.370332
488	0	LPC(18:1)+H	(18:1)	(18:1)		522.355	C26 H53 O7 N1 P1	14.8606	7.07933e+06	1.57527e+07	1.1162e+07	2.27841e+07	7.6751e+06	2.92629e+07	9.84628e+06	8.73207e+06	7.84364e+06	9.1196e+06	6.93405e+06	6.14018e+06	3.42915e+07	1.21221e+07	1.90597e+07	2.76553e+07	1.86866e+07	9.38968e+06	1.75836e+07	8.99002e+06	1.24443	0.413323
489	0	LPC(18:1)+Na	(18:1)	(18:1)		544.337	C26 H52 O7 N1 P1 Na1	14.8627	146205	491305	366906	681198	135090	1.04821e+06	164235	187644	215995	201360	138569	84807.3	976494	248764	319919	689110	394897	283380	16866.4	136474	0.904108	0.796338
490	1	LPC(18:1)+H	(18:1)	(18:1)		522.355	C26 H53 O7 N1 P1	15.526	659613	24741.9	853875	2.68031e+06	174228	2.88521e+06	781177	887007	276158	756853	157208	612015	2.76169e+06	27577.5	1.56179e+06	1.13244e+06	1.50103e+06	145594	1.48551e+06	440475	0.984585	0.970896
491	0	LPC(18:1)+H	(18:1)	(18:1)		522.355	C26 H53 O7 N1 P1	16.8944	437833	0	6857.53	9820.47	0	7159.88	22096.7	6531.27	30554	0	0	0	149824	0	0	0	93954.9	0	15592.1	0	0.497974	0.577334
492	0	LPC(18:1e)+H	(18:1e)	(18:1e)		508.376	C26 H55 O6 N1 P1	16.7733	1.47937e+06	2.68513e+06	1.41388e+06	7.55843e+06	762263	4.57034e+06	2.20299e+06	853830	1.57198e+06	4.26143e+06	2.46529e+06	1.07766e+06	2.52161e+07	5.7754e+06	3.24345e+06	6.69229e+06	4.83957e+06	5.26404e+06	4.98079e+06	771440	2.20493	0.172967
493	0	LPC(18:1e)+H	(18:1e)	(18:1e)		508.376	C26 H55 O6 N1 P1	20.0911	337099	395420	444343	879296	182730	2.70167e+06	486029	303243	340740	1.37321e+06	720651	808452	3.32633e+06	3.72493e+06	1.30091e+06	2.80332e+06	979169	218595	1.60264e+06	982342	2.21223	0.0616369
494	1	LPC(18:2)+HCOO	(18:2)	(18:2)		564.331	C27 H51 O9 N1 P1	11.0192	485403	712978	771363	1.03645e+06	136336	754623	365482	336869	411762	394920	342106	469917	1.51522e+06	1.51236e+06	1.358e+06	1.80224e+06	1.75868e+06	239085	588620	114047	1.79429	0.0783741
495	1	LPC(18:2)+H	(18:2)	(18:2)		520.34	C26 H51 O7 N1 P1	11.0149	3.73756e+06	5.99104e+06	5.8721e+06	9.00142e+06	1.25108e+06	7.28662e+06	3.48762e+06	3.10137e+06	3.30465e+06	3.51354e+06	3.2405e+06	4.75867e+06	1.37534e+07	1.14636e+07	8.9025e+06	1.58926e+07	1.27262e+07	2.35164e+06	5.8383e+06	1.03465e+06	1.71788	0.0825035
496	0	LPC(18:2)+HCOO	(18:2)	(18:2)		564.331	C27 H51 O9 N1 P1	11.8928	242047	517664	344406	542973	220529	928359	4479.64	202542	258957	58684.7	195430	224301	869811	230337	445235	516102	509695	377237	348621	20480.8	1.12546	0.716693
497	0	LPC(18:2)+H	(18:2)	(18:2)		520.34	C26 H51 O7 N1 P1	11.8988	2.34085e+06	5.87212e+06	2.92346e+06	5.22167e+06	2.05878e+06	7.85839e+06	1.81497e+06	2.46869e+06	1.98713e+06	1.82276e+06	1.59868e+06	2.25424e+06	7.89421e+06	2.22394e+06	4.13343e+06	5.39418e+06	4.5314e+06	4.20313e+06	3.08086e+06	881001	1.05314	0.847491
498	1	LPC(18:2)+H	(18:2)	(18:2)		520.34	C26 H51 O7 N1 P1	12.5522	105627	5541.87	31284.8	785399	3309.21	36413	121407	162773	7771.28	101996	20466.9	17814	45118.3	13185.6	6705.77	301012	26924.1	17223.5	133682	34022.2	0.452548	0.362332
499	1	LPC(18:2e)+H	(18:2e)	(18:2e)		506.361	C26 H53 O6 N1 P1	13.7271	0	0	8588.33	34969.2	0	27995.2	0	7620.47	9686.93	22114.8	0	8136.37	987841	86880.6	11961	81026.8	51949.6	39060.1	21844.9	0	11.6125	0.235929
500	0	LPC(18:2e)+H	(18:2e)	(18:2e)		506.361	C26 H53 O6 N1 P1	16.4967	1.11073e+06	652201	327627	911733	123048	1.51759e+06	323743	148859	448494	723866	445622	206970	2.96727e+06	3.93502e+06	645222	2.02896e+06	593564	352796	708462	643614	1.99232	0.163194
501	1	LPC(18:3)+H	(18:3)	(18:3)		518.324	C26 H49 O7 N1 P1	9.756	0	9618.99	15567.5	519375	0	77196	5044.26	8499.65	0	0	6637.68	0	14828.5	0	14796.1	9026.72	12398.3	0	8018.7	0	0.103425	0.280764
502	1	LPC(18:3)+H	(18:3)	(18:3)		518.324	C26 H49 O7 N1 P1	13.8966	1.95849e+06	5.40124e+06	2.34912e+06	7.00836e+06	1.03295e+06	8.25142e+06	1.77329e+06	1.39196e+06	3.29633e+06	1.24976e+06	1.65685e+06	1.66929e+06	2.70549e+06	3.93265e+06	2.40376e+06	2.61448e+06	4.56324e+06	1.0535e+06	4.53038e+06	846100	0.770498	0.414684
503	1	LPC(19:0)+H	(19:0)	(19:0)		538.387	C27 H57 O7 N1 P1	16.3412	2749.98	18448.1	0	0	9479.54	29891.7	3606.18	0	69590.3	10465.1	0	35311.3	1.89012e+06	0	54487	16845.1	0	0	85965.6	0	14.4402	0.314207
504	0	LPC(20:0)+H	(20:0)	(20:0)		552.402	C28 H59 O7 N1 P1	22.5608	276239	43168.5	62242.1	672658	141499	1.27861e+06	225439	187619	216831	389906	375109	416492	872103	361915	929134	739215	514035	169545	1.46172e+06	282790	1.75206	0.141666
505	1	LPC(20:0e)+H	(20:0e)	(20:0e)		538.423	C28 H61 O6 N1 P1	24.4011	22338.3	28411.4	33703.6	369518	6879.49	211592	62352.1	0	18626.7	689402	89265.7	26246.6	264798	85438.5	28256.7	139167	230301	30093.6	290265	11465.9	0.828443	0.756618
506	1	LPC(20:1)+H	(20:1)	(20:1)		550.387	C28 H57 O7 N1 P1	18.9992	221339	779641	677489	1.02712e+06	197886	2.03923e+06	727258	523556	564081	1.17779e+06	430189	360914	2.90506e+06	712799	2.60662e+06	2.95163e+06	739200	533872	1.61928e+06	1.01365e+06	1.74827	0.129699
507	1	LPC(20:1e)+H	(20:1e)	(20:1e)		536.407	C28 H59 O6 N1 P1	20.7694	5886.16	42557.9	18518.1	208217	0	61153.5	14611.7	0	0	400568	49067.2	0	752758	232837	83716.8	293782	152246	56955.3	76424	0	2.25916	0.266968
508	1	LPC(20:2)+H	(20:2)	(20:2)		548.371	C28 H55 O7 N1 P1	16.0658	226369	455156	475921	386159	181575	1.145e+06	448605	531509	454235	495547	140268	267768	3.33646e+06	544272	1.16361e+06	2.41306e+06	608929	360632	470072	364965	2.01456	0.176991
509	0	LPC(20:2)+H	(20:2)	(20:2)		548.371	C28 H55 O7 N1 P1	16.3442	24039.7	66203.2	46355.9	352595	5745.57	372335	18676.3	18331.5	66793.1	22429.2	10674.6	40289.3	289908	35406.9	238235	184826	26218	15745.1	17272.8	100362	0.965207	0.950769
510	1	LPC(20:2e)+H	(20:2e)	(20:2e)		534.392	C28 H57 O6 N1 P1	17.9578	4826.36	7381.53	0	31964.7	0	5561.42	0	0	0	90844.8	12714.4	0	645031	88680.1	31552.1	42228.2	31746.6	16149.4	31946.3	0	6.40245	0.242565
511	0	LPC(20:3)+H	(20:3)	(20:3)		546.355	C28 H53 O7 N1 P1	12.6477	436839	438213	917393	1.70798e+06	170138	1.53021e+06	334004	1.17271e+06	284590	579239	437498	244993	1.2882e+06	1.49558e+06	1.36964e+06	3.05252e+06	1.55034e+06	144600	891875	668606	1.47185	0.280354
512	1	LPC(20:3)+H	(20:3)	(20:3)		546.355	C28 H53 O7 N1 P1	13.497	163023	346503	219787	785344	108299	1.2592e+06	114355	574472	192037	211692	113019	49648.4	767979	45966.6	587896	20949.2	82261.7	202049	482346	240390	0.65225	0.350704
513	0	LPC(20:3)+H	(20:3)	(20:3)		546.355	C28 H53 O7 N1 P1	18.4207	1.03361e+06	1.53287e+06	1.01205e+06	2.57044e+06	688077	4.89157e+06	1.3844e+06	1.16918e+06	1.25059e+06	1.033e+06	1.05017e+06	1.0911e+06	1.84191e+06	1.04438e+06	1.96056e+06	2.90255e+06	1.75599e+06	972876	2.74427e+06	641893	0.966191	0.905131
514	0	LPC(20:4)+HCOO	(20:4)	(20:4)		588.331	C29 H51 O9 N1 P1	10.888	180552	236616	313042	894069	143810	950483	401775	560985	155644	227583	205282	243179	993973	900103	561193	1.5852e+06	517526	110109	369565	126276	1.38082	0.393396
515	0	LPC(20:4)+H	(20:4)	(20:4)		544.34	C28 H51 O7 N1 P1	10.8889	1.61228e+06	2.16837e+06	2.67021e+06	7.87299e+06	1.32305e+06	8.68049e+06	3.6795e+06	5.00045e+06	1.32573e+06	1.86779e+06	1.76867e+06	1.83829e+06	8.78112e+06	6.97877e+06	5.54253e+06	1.22294e+07	4.42342e+06	998203	3.04994e+06	1.11376e+06	1.29069	0.480083
516	0	LPC(20:4)+H	(20:4)	(20:4)		544.34	C28 H51 O7 N1 P1	11.6559	442972	906305	1.04172e+06	1.66104e+06	627512	1.66018e+06	740204	881293	655923	336642	328742	359504	1.5169e+06	475048	923496	1.98888e+06	770304	520044	818145	128727	0.874467	0.634249
517	0	LPC(20:5)+H	(20:5)	(20:5)		542.324	C28 H49 O7 N1 P1	8.5493	143247	276782	162235	1.27429e+06	79869.7	604796	320283	139192	146839	219250	128715	378295	852542	464580	579579	642364	336156	18062.2	523155	76274	1.188	0.661682
518	0	LPC(22:1)+H	(22:1)	(22:1)		578.418	C30 H61 O7 N1 P1	22.873	7945.76	14141.6	23267	236086	107241	429918	35287.4	32287.7	11664.6	217849	56052.2	305653	709327	34792.9	423312	246969	140412	19215.1	463492	141033	2.27685	0.105547
519	0	LPC(22:4)+H	(22:4)	(22:4)		572.371	C30 H55 O7 N1 P1	14.3141	0	0	56128.2	169100	10613.3	324419	68875.5	196556	35051	15344.3	58299.3	0	424009	95682.4	233924	979139	138821	0	25572.9	40922.3	2.27874	0.285956
520	0	LPC(22:4)+H	(22:4)	(22:4)		572.371	C30 H55 O7 N1 P1	15.1501	6926.07	32339.4	22081.4	74277.9	10367	500671	22334.3	319151	20940.5	15435.8	5510.3	0	448435	35603.1	73131.4	617414	60123	14026.3	48008.8	7246.84	1.27815	0.746733
521	0	LPC(22:5)+H	(22:5)	(22:5)		570.355	C30 H53 O7 N1 P1	11.9015	16777.8	167187	198461	507417	74915.7	645770	253802	289947	112614	304155	181579	282211	767520	365933	805964	1.64549e+06	426551	36100.6	285606	105527	1.9068	0.170979
522	0	LPC(22:5)+H	(22:5)	(22:5)		570.355	C30 H53 O7 N1 P1	12.6898	25024.1	57451.5	45413.9	166197	64574.9	406695	32463.7	118500	50770.6	67496.7	26285.6	76865.2	400824	22648.1	287548	413359	56381.4	13192.8	97877.8	10490.7	1.35849	0.562283
523	0	LPC(22:6)+H	(22:6)	(22:6)		568.34	C30 H51 O7 N1 P1	10.6075	121871	806003	688047	2.43574e+06	296491	1.68788e+06	767288	972025	359960	814331	503269	716452	3.44527e+06	1.14402e+06	2.56683e+06	3.17565e+06	1.5305e+06	158932	1.09432e+06	34091.9	1.60558	0.23948
524	0	LPC(22:6)+H	(22:6)	(22:6)		568.34	C30 H51 O7 N1 P1	11.3379	122228	633489	410277	1.92064e+06	246223	1.39495e+06	339415	448701	283805	318685	353561	383540	1.34307e+06	172524	1.09337e+06	1.16498e+06	443790	236301	1.00556e+06	220721	1.04887	0.899328
525	0	LPC(24:0)+H	(24:0)	(24:0)		608.465	C32 H67 O7 N1 P1	29.5551	468005	167129	273074	663695	186042	1.61975e+06	448750	101414	271798	594649	289744	622876	3.92079e+06	544055	1.59322e+06	941433	794190	214056	1.07011e+06	282361	2.14272	0.16155
526	0	LPC(24:1)+H	(24:1)	(24:1)		606.449	C32 H65 O7 N1 P1	26.3879	58608.7	22489.5	18997.3	479282	51514.4	561391	63930.7	14275.4	83732.7	376171	134392	492706	3.11242e+06	23525.6	147372	427750	199040	78236.9	964677	383330	3.4463	0.175933
527	0	LPC(32:0)+Na	(32:0)	(32:0)		742.572	C40 H82 O7 N1 P1 Na1	36.1295	5.47226e+06	5.31314e+06	3.42231e+06	9.52972e+06	2.01881e+06	1.01286e+07	4.99429e+06	5.04808e+06	5.38092e+06	1.07336e+07	4.4386e+06	3.63417e+06	2.34192e+07	8.39522e+06	9.72616e+06	1.17387e+07	1.86707e+07	6.08438e+06	1.09692e+07	6.62448e+06	1.67147	0.0745026
528	0	LPC(32:1)+Na	(32:1)	(32:1)		740.556	C40 H80 O7 N1 P1 Na1	35.8706	3.34492e+07	1.6297e+07	4.36456e+06	1.08507e+07	3.53896e+06	1.48448e+07	6.17952e+06	7.92609e+06	1.15605e+07	1.16753e+07	6.27756e+06	9.75447e+06	2.42539e+07	3.53066e+07	1.36454e+07	1.68366e+07	1.27838e+07	6.90105e+06	1.36041e+07	1.29969e+07	1.26245	0.42437
529	0	LPE(16:0)+H	(16:0)	(16:0)		454.293	C21 H45 O7 N1 P1	13.4712	49348.7	266371	96057	309746	84425.5	426033	25914.6	86492.8	165151	43131.4	99635.2	34499.1	200423	38418.7	262157	129032	108885	38007.2	262356	67921.7	0.799485	0.549274
530	0	LPE(16:0)-H	(16:0)	(16:0)		452.278	C21 H43 O7 N1 P1	14.4094	735108	2.58339e+06	1.44518e+06	7.37863e+06	409338	9.08974e+06	1.58565e+06	1.08721e+06	2.15042e+06	1.00425e+06	2.29591e+06	1.65956e+06	1.62714e+06	2.33528e+06	3.43146e+06	1.74662e+06	4.22738e+06	458246	5.68408e+06	1.68871e+06	0.91574	0.829784
531	0	LPE(16:0)+Na	(16:0)	(16:0)		476.275	C21 H44 O7 N1 P1 Na1	14.3902	56210.7	515610	291561	1.22639e+06	71402	1.64517e+06	290145	200744	409134	187222	362511	296611	274528	383203	113556	275854	573818	0	806136	206853	0.672935	0.389901
532	0	LPE(16:0)+H	(16:0)	(16:0)		454.293	C21 H45 O7 N1 P1	14.4066	1.21084e+06	4.36202e+06	2.30082e+06	1.08614e+07	656204	1.30578e+07	2.77216e+06	1.59536e+06	3.25214e+06	1.80378e+06	3.73332e+06	2.89061e+06	2.64076e+06	4.00709e+06	5.73212e+06	2.93901e+06	6.53549e+06	801531	9.22115e+06	2.64132e+06	0.982562	0.962954
533	0	LPE(16:1e)+Na	(16:1e)	(16:1e)		460.28	C21 H44 O6 N1 P1 Na1	16.2971	600832	1.38056e+06	454595	1.52758e+06	140046	1.19491e+06	408582	271634	1.0446e+06	465650	349810	343249	887951	1.1934e+06	779814	750171	993628	211232	802672	317783	0.885262	0.654074
534	0	LPE(17:0)-H	(17:0)	(17:0)		466.294	C22 H45 O7 N1 P1	16.7174	20492.8	89012.6	126938	284873	4954.98	817704	36029.2	65145	66801.1	81921.2	110950	142618	228803	156313	209056	175932	195696	0	270092	67678.2	0.976954	0.964446
535	0	LPE(17:0)+H	(17:0)	(17:0)		468.308	C22 H47 O7 N1 P1	16.7251	32410	111883	201271	396526	11024.2	968438	62733.5	87463.6	124333	125414	163631	218080	448715	262427	304560	251467	280914	0	385854	118179	1.14722	0.757329
536	1	LPE(18:0)-H	(18:0)	(18:0)		480.31	C23 H47 O7 N1 P1	18.0641	111871	226305	309280	204347	103399	621061	128176	153041	191128	16206.4	74244.1	72941.9	27892.7	13778.2	311549	275207	114589	10597.7	277654	123541	0.630562	0.248706
537	1	LPE(18:0)-H	(18:0)	(18:0)		480.31	C23 H47 O7 N1 P1	18.9501	2.38093e+06	2.96236e+06	4.67968e+06	8.96541e+06	1.3455e+06	2.93862e+07	3.48224e+06	4.76806e+06	3.83537e+06	3.51698e+06	4.03806e+06	3.9624e+06	9.34356e+06	6.59156e+06	9.00158e+06	9.77765e+06	7.3448e+06	1.56905e+06	1.19436e+07	4.99484e+06	1.04967	0.909355
538	0	LPE(18:0)+Na	(18:0)	(18:0)		504.306	C23 H48 O7 N1 P1 Na1	18.9479	513174	662515	1.03628e+06	1.70346e+06	283120	4.5005e+06	705589	927121	825557	732267	680418	636542	1.2979e+06	990607	1.48415e+06	1.5072e+06	1.1667e+06	201273	1.95929e+06	871613	0.907996	0.797032
539	0	LPE(18:0)+H	(18:0)	(18:0)		482.324	C23 H49 O7 N1 P1	18.9505	3.81688e+06	4.59146e+06	7.95644e+06	1.35374e+07	2.29269e+06	3.89591e+07	5.17177e+06	6.49931e+06	5.73707e+06	5.15562e+06	5.88274e+06	5.5489e+06	1.13874e+07	9.73392e+06	1.32273e+07	1.32288e+07	1.16036e+07	2.51076e+06	1.7914e+07	8.12943e+06	1.05814	0.884909
540	0	LPE(18:1)-H	(18:1)	(18:1)		478.294	C23 H45 O7 N1 P1	14.5125	177266	571087	361907	655652	265879	542835	392479	294215	319096	405232	214551	208911	656460	264221	1.05435e+06	1.08476e+06	699816	193432	703391	689408	1.44752	0.147425
541	0	LPE(18:1)+H	(18:1)	(18:1)		480.308	C23 H47 O7 N1 P1	14.518	229544	656288	668234	1.07688e+06	403705	842527	424234	484814	512457	604622	320520	345831	1.10964e+06	367060	1.60842e+06	1.73804e+06	1.137e+06	355630	1.32772e+06	1.15144e+06	1.60271	0.0784667
542	1	LPE(18:1)+Na	(18:1)	(18:1)		502.29	C23 H46 O7 N1 P1 Na1	15.3727	53700.8	323689	356518	833434	59297.9	1.6123e+06	172173	90833	213064	144844	179783	112373	327342	188267	313227	280646	362016	18531.8	545426	201340	0.655193	0.420063
543	1	LPE(18:1)-H	(18:1)	(18:1)		478.294	C23 H45 O7 N1 P1	15.3718	462914	1.70758e+06	1.93189e+06	4.73928e+06	390058	8.75658e+06	793686	758954	1.33769e+06	999618	1.13355e+06	791361	1.89392e+06	1.39453e+06	2.31859e+06	1.90713e+06	2.27278e+06	414509	3.87224e+06	1.32024e+06	0.791602	0.61351
544	1	LPE(18:1)+H	(18:1)	(18:1)		480.308	C23 H47 O7 N1 P1	15.367	693596	2.79316e+06	3.20463e+06	7.44736e+06	696024	1.23819e+07	1.37591e+06	1.21679e+06	2.0726e+06	1.41312e+06	1.69039e+06	1.1156e+06	3.10464e+06	2.29665e+06	3.4994e+06	3.37247e+06	3.62772e+06	597713	5.8662e+06	1.98767e+06	0.815688	0.63732
545	1	LPE(18:1)-H	(18:1)	(18:1)		478.294	C23 H45 O7 N1 P1	16.0083	10003.3	0	12138.7	92676.7	0	110389	0	43999.6	3861.03	5802.27	33802.4	12582.3	98456.1	17744.8	30840.6	36576.7	48946.2	0	115319	24208.3	1.50061	0.43569
546	1	LPE(18:1e)+Na	(18:1e)	(18:1e)		488.311	C23 H48 O6 N1 P1 Na1	20.7469	461146	260412	491891	746594	185872	2.13795e+06	324933	149073	343433	616804	293238	513957	500967	1.10974e+06	641591	897344	569402	71880.3	628944	157856	0.941731	0.875272
547	1	LPE(18:2)+H	(18:2)	(18:2)		478.293	C23 H45 O7 N1 P1	11.5268	110336	415493	297542	424804	65534.4	337545	102830	56148.4	178241	140066	125158	143116	421710	326253	662795	551859	794155	87840.8	347697	171761	1.7065	0.109455
548	0	LPE(18:2)-H	(18:2)	(18:2)		476.278	C23 H43 O7 N1 P1	11.5297	83072.6	58000.1	187215	319556	63697.7	232772	66407.5	73066	161361	111065	88050.7	108582	309920	218488	501727	450184	560932	66002.3	280594	100239	1.97957	0.0542403
549	1	LPE(18:2)-H	(18:2)	(18:2)		476.278	C23 H43 O7 N1 P1	12.3617	6672.73	123467	108824	157700	32115.5	674053	13837.4	102610	3466.86	23110.9	26271.6	11475.2	265011	51476.5	110157	28518	30414.6	37573.9	46261.3	11492.6	0.496567	0.368683
550	1	LPE(18:2)+H	(18:2)	(18:2)		478.293	C23 H45 O7 N1 P1	12.3672	78942.6	182820	184229	282277	40633.4	802991	40532	142619	100391	41385.1	46521	27871.6	200790	83861	324319	194936	243575	33666.2	199957	22735.3	0.726602	0.525793
551	1	LPE(20:1)-H	(20:1)	(20:1)		506.325	C25 H49 O7 N1 P1	19.5385	15588.3	106268	108246	31203	13027.3	455316	24587	28397.1	62657	30897.6	29854	10996.8	69411.8	141837	116380	98500.1	20378.9	0	23890.7	36817.5	0.625513	0.475857
552	1	LPE(20:4)-H	(20:4)	(20:4)		500.278	C25 H43 O7 N1 P1	11.4027	523174	456736	447640	723244	568280	938191	389545	843072	468363	432862	274441	276519	1.44411e+06	1.19825e+06	1.14614e+06	1.36847e+06	660067	295581	734028	638756	1.38771	0.167714
553	1	LPE(20:4)+H	(20:4)	(20:4)		502.293	C25 H45 O7 N1 P1	11.4004	792920	766458	743869	1.20089e+06	861630	1.63993e+06	563488	1.30788e+06	710984	625428	401870	474050	2.28349e+06	1.79359e+06	1.88759e+06	2.33554e+06	893167	452155	1.16444e+06	934757	1.3698	0.211277
554	1	LPE(20:4)-H	(20:4)	(20:4)		500.278	C25 H43 O7 N1 P1	12.1322	91283.2	223765	169059	156476	364654	188340	65811.4	92502.9	166638	37389.3	13976.4	53193.6	406758	107517	233338	290023	78526.5	9118.62	84006.1	27902.2	0.838321	0.633735
555	1	LPE(22:6)-H	(22:6)	(22:6)		524.278	C27 H43 O7 N1 P1	11.1105	61659.5	170441	211232	299363	214351	500874	143462	260269	122786	304201	103463	162765	845245	312739	955480	840535	280093	67621.7	283927	231972	1.7844	0.130389
556	1	LPG(16:0)-H	(16:0)	(16:0)		483.273	C22 H44 O9 N0 P1	12.8943	5886.41	0	5172.92	291362	0	71894.4	15717	0	8590.16	42680.2	51504.5	12623	11621.8	14710	58290.4	6383.63	42329.6	0	188906	0	0.875519	0.87216
557	0	LPG(18:0)-H	(18:0)	(18:0)		511.304	C24 H48 O9 N0 P1	17.2284	5882.69	0	5011.23	328455	8683.67	83551.1	18340.9	0	0	71795.2	26812.6	56969	0	0	85298.5	36606.7	106126	0	823786	0	2.17665	0.484865
558	0	LPG(18:0)+H	(18:0)	(18:0)		513.319	C24 H50 O9 N0 P1	17.1673	0	0	0	271656	0	123588	0	0	0.102397	34922.3	31430.6	43967.4	0	0	10685.4	0	50551.4	0	447242	0	1.35733	0.770899
559	0	LPG(18:1)-H	(18:1)	(18:1)		509.288	C24 H46 O9 N0 P1	12.99	71855.6	83891.1	171065	441244	74830.1	395347	150033	57010	118384	609803	234557	79279.8	1.33793e+06	69614.1	472481	262203	412570	127646	948479	269585	1.939	0.173695
560	1	LPG(18:1)+H	(18:1)	(18:1)		511.303	C24 H48 O9 N0 P1	12.9971	10445.2	17351	46954.3	215232	0	154441	15895.6	8360.83	29177.7	223695	66611.7	16141.6	618711	9945.73	219816	15656.7	99462.8	44955.5	472288	111725	2.32182	0.205677
561	1	LPG(18:2)-H	(18:2)	(18:2)		507.273	C24 H44 O9 N0 P1	10.1843	31554	10905	46745.1	108385	3681.24	97809.5	20797.9	4903.93	25040.1	162476	25552.9	30486.1	575792	31545.4	153160	77486.8	97786.2	31329.7	230610	58167.9	2.56085	0.172018
562	0	LPG(22:6)-H	(22:6)	(22:6)		555.273	C28 H44 O9 N0 P1	9.82315	51917.5	124217	135277	528120	115940	341350	145881	122850	37277.1	663392	85865.4	189751	1.82008e+06	52296.1	802221	367051	109664	116720	637076	214611	1.9395	0.265748
563	0	LPI(18:0)-H	(18:0)	(18:0)		599.32	C27 H52 O12 N0 P1	16.4339	451471	693321	396799	778515	137910	1.80373e+06	308117	364587	724852	1.01564e+06	179117	573870	2.92991e+06	542216	3.85533e+06	1.31186e+06	1.61906e+06	223853	1.88908e+06	805272	2.08684	0.0960723
564	0	LPI(18:0)+NH4	(18:0)	(18:0)		618.361	C27 H57 O12 N1 P1	16.4325	75806.6	101586	44714	119021	0	357852	0	22250.4	107402	211913	14303	106727	604828	85274.8	845149	221746	369223	0	411282	187676	2.73531	0.0695065
565	1	LPI(18:0)+H	(18:0)	(18:0)		601.335	C27 H54 O12 N0 P1	16.4167	154516	243583	133652	271270	32190.7	642352	82401.2	113457	247852	339132	45136.5	181427	1.18631e+06	160451	1.58379e+06	512878	605818	47013.6	616737	369324	2.34864	0.0885898
566	1	LPI(20:4)-H	(20:4)	(20:4)		619.289	C29 H48 O12 N0 P1	9.25378	69249.4	15383.6	61441.8	66319.2	4909.35	349077	0	89203.7	46605.5	104416	6439.43	53165.6	371772	28958.3	387590	140480	114188	0	136411	61408.5	1.61221	0.378542
567	1	LPS(18:0)-H	(18:0)	(18:0)		524.299	C24 H47 O9 N1 P1	16.7391	90071.6	104405	170335	368011	148963	790981	90466.1	166745	218429	613235	129609	172916	3.35154e+06	678384	806717	650204	589112	140402	667930	423180	2.7556	0.132967
568	1	LPS(18:0)+H	(18:0)	(18:0)		526.314	C24 H49 O9 N1 P1	16.7468	93736.3	146842	230953	418979	190966	650835	135343	210273	219979	593499	128057	181726	3.22175e+06	460042	876390	914132	588701	146003	873141	510163	2.73227	0.104838
569	0	MG(18:0)+NH4	(18:0)	(18:0)		376.342	C21 H46 O4 N1	23.2755	0	0	0	0	228144	34567.5	0	0	14416.1	9248.58	0	0	171304	15630.8	19726.3	27766.3	0	25160.5	85733.7	959216	4.55534	0.304184
570	1	MGDG(16:0_16:0)+HCOO	(16:0_16:0)	(16:0)	(16:0)	775.558	C42 H79 O12	36.2817	137697	364796	71917.1	317640	142903	474141	111168	255746	23981.3	575950	162259	155309	146059	28557.2	216940	612817	298377	122941	123876	886862	1.1123	0.789001
571	1	MGDG(32:1)+HCOO	(32:1)	(32:1)		773.542	C42 H77 O12	33.8612	1.4983e+06	319174	822307	1.18657e+07	6.87814e+06	7.64164e+06	2.83522e+06	691832	559479	4.88705e+06	4.40267e+06	1.58015e+06	3.33783e+06	87983.4	4.53656e+06	106334	1.93111e+06	794225	1.70458e+07	1.62769e+06	0.932931	0.900475
572	0	MGDG(36:1e)+CH3COO	(36:1e)	(36:1e)		829.641	C47 H89 O11	36.8995	3.12905e+06	6.80376e+06	1.05675e+06	3.10751e+06	3.80822e+06	1.82083e+06	2.44851e+06	752782	4.67202e+06	3.55112e+06	2.50314e+06	1.13e+06	2.32462e+07	2.46553e+06	7.07607e+06	6.81663e+06	4.41541e+06	5.30129e+06	6.23867e+06	2.94249e+06	1.99468	0.153081
573	1	MGDG(36:3)-H	(36:3)	(36:3)		779.568	C45 H79 O10	34.7531	1.39656e+08	1.53261e+08	8.36128e+07	2.41193e+08	1.0485e+08	2.55601e+08	1.23135e+08	1.42157e+08	1.30714e+08	1.36218e+08	1.42626e+08	1.24868e+08	1.7679e+08	1.66579e+08	2.57702e+08	1.92776e+08	1.26694e+08	9.32395e+07	2.88785e+08	1.80723e+08	1.15915	0.364771
574	1	MGDG(36:4e)-H	(36:4e)	(36:4e)		763.573	C45 H79 O9	35.8653	2.07462e+07	1.02035e+07	2.1036e+06	5.30244e+06	1.28444e+06	5.8414e+06	3.5489e+06	3.76491e+06	7.14446e+06	5.60486e+06	3.39802e+06	4.97073e+06	1.09216e+07	1.90509e+07	6.33318e+06	7.29986e+06	6.2576e+06	2.53348e+06	4.82481e+06	5.70366e+06	1.08771	0.807671
575	1	MGDG(18:1_20:2)-H	(18:1_20:2)	(18:1)	(20:2)	807.599	C47 H83 O10	36.8552	9.91997e+06	6.39754e+06	6.07065e+06	8.08972e+06	6.39382e+06	1.68194e+07	6.83787e+06	1.40717e+07	8.74548e+06	1.10348e+07	1.11244e+07	1.06887e+07	2.14966e+07	8.63343e+06	2.55475e+07	3.18615e+07	7.72368e+06	6.16789e+06	1.60414e+07	1.32503e+07	1.61617	0.0612937
576	1	MGDG(18:1_20:3)-H	(18:1_20:3)	(18:1)	(20:3)	805.584	C47 H81 O10	35.0832	1.21468e+08	1.57178e+08	1.40257e+08	1.002e+08	1.05502e+08	2.09664e+08	1.32576e+08	1.76304e+08	1.31328e+08	1.59621e+08	9.34367e+07	1.10129e+08	2.22603e+08	1.92762e+08	2.85006e+08	3.87008e+08	1.75981e+08	8.91826e+07	2.11369e+08	3.29339e+08	1.46211	0.0633547
577	1	MGDG(40:4)-H	(40:4)	(40:4)		833.615	C49 H85 O10	37.134	2.31306e+07	2.21557e+07	2.01681e+07	1.60443e+07	2.45266e+07	4.0147e+07	3.63588e+07	4.87455e+07	2.73086e+07	4.1187e+07	1.6379e+07	3.61545e+07	5.57344e+07	2.29173e+07	7.62348e+07	2.15661e+08	2.63823e+07	2.08136e+07	4.32139e+07	1.21824e+08	2.11933	0.110962
578	1	MePC(17:0e)+Na	(17:0e)	(17:0e)		546.353	C26 H54 O7 N1 P1 Na1	12.6477	377112	381960	714034	1.43922e+06	139806	1.28146e+06	442649	863112	258204	492699	396565	182723	949883	1.11355e+06	1.18011e+06	2.54713e+06	1.33063e+06	43116.8	776885	588467	1.42546	0.319085
579	1	MePC(17:0e)+Na	(17:0e)	(17:0e)		546.353	C26 H54 O7 N1 P1 Na1	12.8895	47950.9	39376.9	88870.8	18403.9	7830.86	33197.1	85562.8	51368.8	15497	22034.2	33691.4	47963.4	115693	97876.1	84480.3	220650	121273	0	34668.7	20018.9	1.89302	0.120297
580	1	MePC(17:1e)+Na	(17:1e)	(17:1e)		544.337	C26 H52 O7 N1 P1 Na1	10.8894	1.61229e+06	2.16837e+06	2.67021e+06	7.86374e+06	1.32305e+06	8.66156e+06	3.3329e+06	5.00042e+06	1.32562e+06	1.86779e+06	1.76285e+06	1.83829e+06	8.78122e+06	6.97877e+06	5.54253e+06	1.22294e+07	4.42342e+06	998661	3.04996e+06	1.11376e+06	1.30405	0.464819
581	1	MePC(19:1e)+Na	(19:1e)	(19:1e)		572.369	C28 H56 O7 N1 P1 Na1	14.3091	0	0	56128.2	169100	10613.3	324419	68875.5	196556	35051	15344.3	58299.3	0	424009	95682.4	233924	979139	138821	0	25572.9	40922.3	2.27874	0.285956
582	1	MePC(19:2e)+Na	(19:2e)	(19:2e)		570.353	C28 H54 O7 N1 P1 Na1	11.8957	16710.3	173144	192160	198483	87015.1	519961	296714	273067	112681	309899	176421	271286	897713	365641	720028	1.57153e+06	430194	47851.9	339305	105846	2.25972	0.0890576
583	1	MePC(19:3e)+Na	(19:3e)	(19:3e)		568.337	C28 H52 O7 N1 P1 Na1	10.6116	129263	783898	655270	2.28481e+06	275951	1.6585e+06	785371	956443	313010	797886	134715	756827	3.39953e+06	1.12833e+06	2.5289e+06	3.21529e+06	1.43368e+06	157459	1.0762e+06	34091.9	1.60467	0.258939
584	0	MePC(28:0)+Na	(28:0)	(28:0)		714.504	C37 H74 O8 N1 P1 Na1	28.899	0	20995.1	0	380611	0	39855.2	0	7688.72	0	9386.25	0	40890.4	12181.8	0	78391.8	75010	11315	0	19760.9	61621	0.652448	0.68555
585	0	MePC(28:0)+Na	(28:0)	(28:0)		714.504	C37 H74 O8 N1 P1 Na1	29.5592	1.10173e+06	1.66879e+06	531547	2.32551e+06	867496	1.32036e+06	1.04863e+06	588710	1.5086e+06	1.26143e+06	268305	691484	1.07903e+07	1.45117e+06	6.09042e+06	4.6882e+06	1.9984e+06	2.08115e+06	2.1505e+06	1.85454e+06	2.62334	0.068411
586	0	MePC(29:0)+Na	(29:0)	(29:0)		728.52	C38 H76 O8 N1 P1 Na1	30.6639	659913	172791	1.12539e+06	1.73706e+07	233285	1.11628e+07	4.88678e+06	3.44246e+06	786468	983124	3.08116e+06	928819	467981	1.69968e+06	7.2487e+06	1.3612e+06	442606	141993	1.77304e+06	5.94643e+06	0.565643	0.381791
587	1	MePC(29:0)+Na	(29:0)	(29:0)		728.52	C38 H76 O8 N1 P1 Na1	30.9493	1.8498e+06	2.4869e+06	1.1738e+06	4.16307e+06	672388	5.62572e+06	2.17213e+06	1.2647e+06	1.79944e+06	2.51849e+06	583238	1.07861e+06	1.23063e+07	3.85774e+06	8.09995e+06	6.56893e+06	3.74416e+06	2.64293e+06	2.82237e+06	1.44859e+06	1.81876	0.138664
588	1	MePC(29:1)+Na	(29:1)	(29:1)		726.504	C38 H74 O8 N1 P1 Na1	29.1096	125926	87544.8	93059.7	2.09724e+06	7130.29	1.22354e+06	318749	47388.1	70057.5	254765	159811	391432	129760	196500	1.80843e+06	640096	299041	16290.2	1.38342e+06	767991	1.33925	0.614642
589	1	MePC(29:1)+Na	(29:1)	(29:1)		726.504	C38 H74 O8 N1 P1 Na1	30.3278	482570	1.1972e+06	649458	1.04065e+07	140200	3.47541e+06	1.10813e+06	100347	145914	1.47035e+06	919331	800602	1.19877e+06	1.4364e+06	5.55265e+06	2.54147e+06	3.11188e+06	187282	82082.7	25480.8	0.826859	0.77328
590	1	MePC(30:0)+Na	(30:0)	(30:0)		742.536	C39 H78 O8 N1 P1 Na1	32.2351	1.41882e+08	2.44844e+08	9.28427e+07	1.3592e+08	1.24211e+08	1.46726e+08	1.20171e+08	1.13273e+08	1.94529e+08	1.29588e+08	9.2642e+07	8.46077e+07	2.65177e+08	2.35008e+08	4.03527e+08	4.0164e+08	2.13795e+08	3.05095e+08	2.43156e+08	2.40008e+08	1.72069	0.0109416
591	1	MePC(30:1)+NH4	(30:1)	(30:1)		735.565	C39 H80 O8 N2 P1	27.5267	24341.2	166275	0	0	408861	9553.78	0	10766.1	17252.9	9454.85	9115.43	9476.26	14378.7	0	0	15734.1	0	61657.3	0	0	0.170705	0.216119
592	0	MePC(30:1)+NH4	(30:1)	(30:1)		735.565	C39 H80 O8 N2 P1	32.8914	8.38891e+06	1.27499e+07	7.5381e+06	5.17925e+07	1.50673e+07	2.03255e+07	1.04676e+07	4.45136e+06	7.05396e+06	1.75971e+07	9.91016e+06	6.89946e+06	4.01635e+07	1.73981e+07	4.82838e+07	3.97724e+07	4.34897e+07	6.46456e+06	4.40914e+07	3.04889e+07	1.84622	0.0711051
593	0	MePC(30:1)+NH4	(30:1)	(30:1)		735.565	C39 H80 O8 N2 P1	33.0662	1.75204e+07	1.04689e+07	3.0756e+06	1.63105e+07	6.30076e+06	6.96768e+06	9.70135e+06	3.72761e+06	1.67223e+07	3.71579e+06	3.26533e+07	4.40592e+06	8.82027e+06	5.99218e+07	1.56251e+06	2.17681e+07	3.34045e+07	3.72406e+06	7.19833e+06	6.05284e+07	2.47577	0.0746388
594	0	MePC(30:1e)+NH4	(30:1e)	(30:1e)		721.585	C39 H82 O7 N2 P1	30.4583	0.827297	11237.3	0	0.374233	0	0	0	17652.1	14693.9	0	0	0	183541	6802.56	175109	18960.1	0	0	2220.97	613551	22.9482	0.137913
595	0	MePC(30:1e)+NH4	(30:1e)	(30:1e)		721.585	C39 H82 O7 N2 P1	30.9782	532159	1.22536e+06	1.70225e+06	1.23304e+06	787791	2.09122e+06	384617	980201	808008	3.18899e+06	522322	447821	1.77412e+06	915322	1.99177e+06	751927	647254	120507	1.20603e+06	622035	0.695791	0.243155
596	1	MePC(30:2e)+NH4	(30:2e)	(30:2e)		719.57	C39 H80 O7 N2 P1	28.3315	1.04263e+06	501729	516598	252533	532114	184363	201185	81013.2	661700	681711	397793	418759	358588	431876	547297	592121	274422	396265	261012	28390.8	0.796147	0.378665
597	1	MePC(30:2e)+NH4	(30:2e)	(30:2e)		719.57	C39 H80 O7 N2 P1	28.5705	128618	882844	242889	132238	622947	113740	167638	42062.2	99778.9	78322.3	18237.2	23537.3	896499	162060	607576	879416	66346.7	418616	218752	95799.6	1.34876	0.538075
598	0	MePC(30:2e)+NH4	(30:2e)	(30:2e)		719.57	C39 H80 O7 N2 P1	31.3027	8.13944e+06	1.45034e+07	5.54554e+06	2.66975e+06	1.33859e+07	6.54054e+06	6.63636e+06	1.8903e+06	1.02182e+07	4.76747e+06	3.73218e+06	5.2002e+06	5.24365e+06	4.9303e+06	1.71342e+07	1.74599e+07	6.11182e+06	1.04709e+07	1.01055e+07	3.92605e+06	1.13483	0.642034
599	1	MePC(30:3e)+NH4	(30:3e)	(30:3e)		717.554	C39 H78 O7 N2 P1	29.1856	451700	759391	161307	48520.8	353623	136833	289894	52554.4	480951	183145	154676	319723	1.72737e+06	143869	465825	892167	309183	578707	352049	136595	1.74102	0.218571
600	1	MePC(30:3e)+Na	(30:3e)	(30:3e)		722.51	C39 H74 O7 N1 P1 Na1	33.697	4.41786e+07	6.78852e+07	1.58609e+07	4.40206e+07	7.52215e+06	2.81292e+07	1.61524e+07	1.18185e+07	5.55171e+07	3.63985e+07	1.65901e+07	4.04798e+07	6.35012e+07	7.96034e+07	8.91513e+07	5.81617e+07	4.25494e+07	1.31003e+07	7.80107e+07	6.26474e+07	1.66053	0.0518877
601	1	MePC(30:6e)+Na	(30:6e)	(30:6e)		716.463	C39 H68 O7 N1 P1 Na1	29.828	251216	516380	327331	1.03224e+07	43621.7	2.79473e+06	793115	222404	226740	748897	469870	877078	424906	1.03696e+06	1.09746e+07	2.91895e+06	3.086e+06	120838	5.8884e+06	3.24007e+06	1.78728	0.39186
602	1	MePC(31:1)+Na	(31:1)	(31:1)		754.536	C40 H78 O8 N1 P1 Na1	30.1745	580666	4.55467e+06	2.69368e+06	6.24123e+06	232590	3.09883e+06	1.77471e+06	641325	55159.9	1.56863e+06	782632	639921	676956	37704.7	2.6181e+06	1.97705e+06	625543	340014	1.49887e+06	2.7804e+06	0.558599	0.199223
603	1	MePC(31:1)+Na	(31:1)	(31:1)		754.536	C40 H78 O8 N1 P1 Na1	30.8847	8.54422e+06	1.482e+07	6.82476e+06	6.48367e+07	4.51123e+06	4.01216e+07	1.25304e+07	1.80876e+07	1.16766e+07	1.34021e+07	9.53832e+06	1.11223e+07	4.26773e+07	2.5653e+07	6.61339e+07	5.37417e+07	1.85593e+07	6.51195e+06	4.16968e+07	3.15679e+07	1.57253	0.214407
604	1	MePC(31:2)+Na	(31:2)	(31:2)		752.52	C40 H76 O8 N1 P1 Na1	29.2904	925339	2.40922e+06	942238	8.90164e+06	474891	3.30279e+06	1.29481e+06	795013	1.74548e+06	1.80157e+06	1.02424e+06	2.41258e+06	3.59837e+06	2.82708e+06	9.34856e+06	4.21054e+06	1.73595e+06	193603	4.60029e+06	4.31792e+06	1.5168	0.312918
605	1	MePC(31:2e)+Na	(31:2e)	(31:2e)		738.541	C40 H78 O7 N1 P1 Na1	31.0728	233974	568950	15716.4	317932	313742	405204	200427	617821	234545	1.18119e+06	29551.9	437198	5.75905e+06	176103	884449	1.55715e+06	32780.6	33557.4	3.13027e+06	257415	3.0071	0.187386
606	1	MePC(31:4)+NH4	(31:4)	(31:4)		743.533	C40 H76 O8 N2 P1	32.2451	4.26763e+07	8.21688e+07	2.89023e+07	4.52331e+07	4.00898e+07	4.92254e+07	3.57523e+07	3.66147e+07	6.55904e+07	3.94174e+07	2.79766e+07	2.54733e+07	1.06481e+08	7.62981e+07	1.47363e+08	1.42954e+08	6.86145e+07	8.48351e+07	8.05377e+07	7.57308e+07	1.79583	0.0152881
607	1	MePC(32:0)+Na	(32:0)	(32:0)		770.567	C41 H82 O8 N1 P1 Na1	33.5252	5.81943e+06	8.84801e+06	6.6352e+06	8.81884e+06	2.5175e+06	7.62901e+06	925569	2.14252e+06	4.69893e+06	1.79716e+07	2.53086e+06	4.58982e+06	404231	1.51333e+07	1.42035e+07	1.86126e+07	1.02807e+07	2.24668e+06	2.04632e+06	7.66052e+06	1.17728	0.65253
608	1	MePC(32:0)+Na	(32:0)	(32:0)		770.567	C41 H82 O8 N1 P1 Na1	34.6543	1.62554e+07	3.56938e+07	9.80567e+06	3.57282e+06	2.61163e+07	8.13238e+06	1.11343e+07	1.9953e+06	2.35074e+07	4.52553e+06	1.3093e+07	9.58367e+06	9.94854e+06	1.98737e+07	2.23071e+07	2.30704e+07	2.6261e+07	3.23813e+07	1.87199e+07	1.07213e+07	1.32131	0.304623
609	1	MePC(32:1)+Na	(32:1)	(32:1)		768.551	C41 H80 O8 N1 P1 Na1	32.1637	8.74736e+06	1.524e+07	8.11525e+06	1.86176e+07	4.85753e+06	5.13649e+07	8.39835e+06	2.34841e+07	1.14165e+07	2.1657e+07	6.62305e+06	9.00309e+06	5.52317e+07	2.97856e+07	3.10599e+07	4.02812e+07	1.15445e+07	8.19715e+06	2.24463e+07	1.88789e+07	1.35575	0.36693
610	1	MePC(32:1)+Na	(32:1)	(32:1)		768.551	C41 H80 O8 N1 P1 Na1	34.2032	6.87012e+06	1.54609e+07	1.17984e+07	1.22404e+07	4.5021e+06	3.33895e+07	7.09573e+06	8.74913e+06	1.12723e+07	2.20634e+07	6.66798e+06	8.77522e+06	3.20336e+07	2.07875e+07	3.37229e+07	4.45528e+07	1.88573e+07	6.29846e+06	3.48444e+07	3.31417e+07	1.79615	0.0515243
611	1	MePC(32:2)+Na	(32:2)	(32:2)		766.536	C41 H78 O8 N1 P1 Na1	30.6353	675612	1.88312e+06	772521	2.79213e+06	670641	2.55327e+06	719767	791042	1.04857e+06	2.24252e+06	581734	1.60574e+06	4.39276e+06	1.70552e+06	3.38165e+06	1.5484e+06	976325	330132	3.52839e+06	1.72415e+06	1.39759	0.279936
612	1	MePC(32:3e)+Na	(32:3e)	(32:3e)		750.541	C41 H78 O7 N1 P1 Na1	35.3048	2.69418e+08	1.93949e+08	9.55401e+07	1.36023e+08	1.41599e+08	2.15296e+08	1.32573e+08	1.20122e+08	2.20556e+08	1.67893e+08	1.15119e+08	1.05446e+08	4.52531e+08	4.00473e+08	3.72339e+08	4.34624e+08	1.66506e+08	1.59132e+08	2.81631e+08	2.20095e+08	1.59949	0.0408824
613	1	MePC(32:3e)+Na	(32:3e)	(32:3e)		750.541	C41 H78 O7 N1 P1 Na1	35.9166	3.79401e+07	1.26898e+07	1.91537e+07	1.78269e+07	1.19385e+07	3.63477e+07	1.16407e+07	1.78453e+07	1.96054e+07	1.99429e+07	1.24871e+07	3.46513e+07	3.61128e+07	6.1995e+07	5.20251e+07	1.01862e+08	2.26268e+07	8.09639e+06	4.62526e+07	3.09839e+07	1.98649	0.0396502
614	0	MePC(32:4)+Na	(32:4)	(32:4)		762.504	C41 H74 O8 N1 P1 Na1	31.5527	124061	539469	734370	1.22266e+06	150285	1.4773e+06	251947	1.12351e+06	277800	1.59057e+06	225398	328336	2.99434e+06	534339	3.11994e+06	1.65614e+06	859970	28595	1.37791e+06	1.23883e+06	1.65027	0.226797
615	1	MePC(32:4e)+Na	(32:4e)	(32:4e)		748.525	C41 H76 O7 N1 P1 Na1	28.0112	0	1.89271e+06	0	0	3967.52	0	0	0	0	0	0	0	0	0	0	0	0	0	0	4146.85	0.00218637	0.330502
616	1	MePC(32:4e)+Na	(32:4e)	(32:4e)		748.525	C41 H76 O7 N1 P1 Na1	28.9149	0	0.860123	0	0	0	0	0	0	0	0	0	0	725271	0	23007.6	35539.3	12208.4	0	0	5743.25	932157	0.278689
617	1	MePC(32:4e)+Na	(32:4e)	(32:4e)		748.525	C41 H76 O7 N1 P1 Na1	33.9715	2.49464e+07	2.37429e+07	8.2744e+06	1.26748e+07	5.76263e+06	8.30861e+06	6.64258e+06	2.25993e+06	1.94102e+07	1.09692e+07	5.75983e+06	7.42834e+06	2.02989e+07	4.78723e+07	1.89038e+07	2.31516e+07	8.84104e+06	2.2848e+06	2.50332e+07	1.35548e+07	1.40764	0.316706
618	1	MePC(32:4e)+Na	(32:4e)	(32:4e)		748.525	C41 H76 O7 N1 P1 Na1	34.6611	8.33652e+07	1.76852e+08	8.64296e+07	1.51158e+08	6.89778e+07	1.5193e+08	9.70353e+07	1.44016e+08	1.3218e+08	1.73209e+08	7.8947e+07	1.29881e+08	4.17693e+08	2.04667e+08	4.36547e+08	3.88797e+08	1.87734e+08	6.85062e+07	1.87898e+08	1.57652e+08	1.78502	0.0420073
619	1	MePC(32:4e)+Na	(32:4e)	(32:4e)		748.525	C41 H76 O7 N1 P1 Na1	36.4111	246914	201884	33518.3	465409	33284.7	208314	465932	119461	162014	61127.6	95251.4	161854	130257	447125	330683	887086	341292	4473.25	1.94172e+06	1.78652e+06	3.06642	0.0875746
620	1	MePC(32:4e)+Na	(32:4e)	(32:4e)		748.525	C41 H76 O7 N1 P1 Na1	36.8875	27517	32128.9	36483.6	104417	34939.3	0	71265	7657.25	69104.8	134448	95246.4	47167.1	189551	27345.2	71839.9	0	1.18051e+06	52094.4	0	97621.8	3.4006	0.288884
621	0	MePC(32:5e)+Na	(32:5e)	(32:5e)		746.51	C41 H74 O7 N1 P1 Na1	27.2282	0	0	0	0	0	0.0381288	0.0852723	0	0	0.00581956	0	0	607506	0	0	20728.1	0	0	41961.8	0	5.18644e+06	0.280358
622	0	MePC(32:5e)+Na	(32:5e)	(32:5e)		746.51	C41 H74 O7 N1 P1 Na1	35.0387	3.28155e+07	3.59117e+07	1.12043e+07	3.0193e+07	1.45549e+07	1.36962e+07	3.08862e+07	1.76709e+07	3.4099e+07	1.59501e+07	2.37291e+07	1.81263e+07	2.74302e+07	3.63114e+07	2.54954e+07	1.83684e+07	1.60719e+07	2.89145e+07	2.50837e+07	2.02453e+07	1.01179	0.939956
623	0	MePC(32:5e)+Na	(32:5e)	(32:5e)		746.51	C41 H74 O7 N1 P1 Na1	36.7643	3.0932e+06	4.48156e+06	1.57267e+06	2.08621e+06	1.7628e+06	1.0332e+06	2.85869e+06	1.22865e+06	4.10843e+06	2.90266e+06	2.41896e+06	2.35009e+06	857252	2.87399e+06	3.49049e+06	2.40197e+06	3.95749e+06	2.409e+06	3.47223e+06	3.78764e+06	1.11505	0.549132
624	0	MePC(32:6e)+Na	(32:6e)	(32:6e)		744.494	C41 H72 O7 N1 P1 Na1	32.4057	5.01762e+07	7.22516e+07	4.12539e+07	3.25864e+08	2.86779e+07	1.96883e+08	6.38384e+07	6.18996e+07	4.28474e+07	7.68484e+07	5.55193e+07	6.36292e+07	5.62973e+07	1.25942e+08	3.723e+08	1.8484e+08	1.61578e+08	3.74032e+07	3.31077e+08	2.03857e+08	1.65786	0.199556
625	1	MePC(32:6e)+Na	(32:6e)	(32:6e)		744.494	C41 H72 O7 N1 P1 Na1	33.7078	5.62028e+06	7.94976e+06	1.81562e+06	5.33542e+06	1.09629e+06	1.649e+06	2.77563e+06	1.27815e+06	6.21694e+06	3.6123e+06	2.07344e+06	4.85333e+06	2.8136e+06	6.30032e+06	5.78937e+06	3.5624e+06	399813	1.1905e+06	5.82258e+06	6.2806e+06	1.04649	0.868236
626	1	MePC(32:7e)+Na	(32:7e)	(32:7e)		742.478	C41 H70 O7 N1 P1 Na1	30.2936	1.00449e+06	2.23656e+06	1.05737e+06	2.134e+07	328469	1.16339e+06	2.06424e+06	189090	1.10087e+06	2.10366e+06	1.91211e+06	1.79106e+06	2.4246e+06	940277	1.68e+07	6.63107e+06	8.45876e+06	367011	4.32395e+06	2.79083e+06	1.42505	0.595165
627	1	MePC(33:0)+Na	(33:0)	(33:0)		784.583	C42 H84 O8 N1 P1 Na1	33.8444	8.62183e+08	7.4245e+08	6.55734e+08	5.00292e+08	4.00863e+08	1.15019e+09	3.7863e+08	6.49105e+08	7.82939e+08	9.89641e+08	3.57085e+08	4.06558e+08	4.6396e+09	1.2871e+09	3.49075e+09	2.94777e+09	9.62425e+08	6.96632e+08	1.20545e+09	8.32549e+08	2.36584	0.0549284
628	1	MePC(33:0e)+Na	(33:0e)	(33:0e)		770.603	C42 H86 O7 N1 P1 Na1	35.5778	2.0828e+07	1.31957e+07	1.25841e+07	3.19253e+07	7.04541e+06	2.71888e+07	1.39684e+07	1.76163e+07	1.32586e+07	4.613e+07	1.00457e+07	8.75853e+06	8.633e+07	5.55686e+07	5.23716e+07	6.19934e+07	5.11273e+07	1.69365e+07	2.48078e+07	7.24645e+07	2.16159	0.0211926
629	0	MePC(33:1)+Na	(33:1)	(33:1)		782.567	C42 H82 O8 N1 P1 Na1	32.2009	2.14783e+08	1.40559e+08	6.06202e+07	1.16448e+08	4.32345e+07	2.04838e+08	4.33696e+07	9.92644e+07	1.64644e+08	9.71498e+07	1.25443e+08	1.57044e+08	7.48076e+08	2.03054e+08	7.51713e+08	3.11199e+08	1.60417e+08	1.53445e+08	1.90375e+08	8.8121e+07	2.43806	0.0508139
630	0	MePC(33:1e)+Na	(33:1e)	(33:1e)		768.588	C42 H84 O7 N1 P1 Na1	33.7389	1.0017e+06	1.05441e+06	478898	229098	124156	395771	78962.6	250573	451261	57734.8	131147	132853	3.42348e+06	2.18004e+06	937076	1.32591e+06	1.29967e+06	632238	558813	920132	2.79956	0.0409531
631	1	MePC(33:2)+Na	(33:2)	(33:2)		780.551	C42 H80 O8 N1 P1 Na1	30.6587	3.07643e+06	3.81831e+06	1.52958e+06	984206	867914	4.15587e+06	2.43371e+06	1.49757e+06	2.8489e+06	1.97212e+06	5.99109e+06	2.11167e+06	2.33456e+07	3.15672e+06	1.16739e+07	6.85066e+06	2.56695e+06	1.71894e+06	4.94073e+06	1.24971e+06	2.74346	0.0780875
632	1	MePC(33:2)+Na	(33:2)	(33:2)		780.551	C42 H80 O8 N1 P1 Na1	31.3514	1.0059e+07	1.44532e+07	5.69653e+06	4.65425e+07	1.06111e+07	2.51737e+07	7.31995e+06	1.0153e+07	1.35603e+07	7.53601e+06	7.46896e+06	3.9368e+06	1.48803e+08	1.70773e+07	3.26428e+07	4.84977e+07	287964	1.07724e+07	1.43903e+08	6.05993e+07	3.13681	0.0904828
633	0	MePC(33:3)+Na	(33:3)	(33:3)		778.536	C42 H78 O8 N1 P1 Na1	29.3714	72969.8	23934.9	18059.2	1.10839e+06	4921.45	180478	120327	32534.6	28852.4	314599	121601	52437.3	83105.5	30128.7	110453	86299.7	15912.2	0	411407	123414	0.54316	0.449862
634	0	MePC(33:3)+Na	(33:3)	(33:3)		778.536	C42 H78 O8 N1 P1 Na1	29.9478	89576.4	882619	715457	648533	3111.38	304227	211111	642728	554814	1.606e+06	951793	271013	863072	381997	660407	679974	311107	291858	1.68383e+06	460477	1.15859	0.661454
635	0	MePC(33:3)+Na	(33:3)	(33:3)		778.536	C42 H78 O8 N1 P1 Na1	30.4779	1.33886e+06	5.55617e+06	1.80416e+06	1.67357e+07	1.55592e+06	9.32395e+06	2.42583e+06	4.07694e+06	2.57447e+06	5.53436e+06	2.71006e+06	5.48729e+06	1.38663e+07	4.71801e+06	2.71161e+07	1.48815e+07	9.33722e+06	1.00018e+06	9.70929e+06	7.00886e+06	1.88183	0.13166
636	1	MePC(34:0)+Na	(34:0)	(34:0)		798.598	C43 H86 O8 N1 P1 Na1	36.8513	1.5821e+07	1.39978e+07	6.09496e+06	5.06602e+06	5.27883e+06	2.3361e+07	6.39077e+06	1.41477e+06	1.43388e+07	5.45158e+06	8.45871e+06	6.05138e+06	1.49673e+07	2.23551e+07	1.74501e+07	1.69017e+07	3.91075e+07	1.25193e+07	4.08337e+07	7.90654e+06	1.91895	0.0593937
637	1	MePC(34:0e)+Na	(34:0e)	(34:0e)		784.619	C43 H88 O7 N1 P1 Na1	35.8482	0	17601.4	26729.1	1.03186e+06	0	894565	96836.7	139593	1315.02	1.86354e+06	98305.1	86418.3	3.38061e+06	1.63416e+06	114107	189406	202268	37811.3	221389	361845	1.5536	0.57596
638	1	MePC(34:1)+Na	(34:1)	(34:1)		796.583	C43 H84 O8 N1 P1 Na1	34.0939	7.12876e+06	6.85315e+06	5.54218e+06	1.52701e+07	5.27629e+06	2.89663e+07	6.98636e+06	1.58645e+07	3.65519e+06	2.23929e+07	3.81947e+06	5.69292e+06	6.22839e+07	6.74034e+06	4.23203e+07	3.62583e+07	1.23912e+07	8.61747e+06	2.10687e+07	3.23315e+07	1.96314	0.109132
639	1	MePC(34:1)+NH4	(34:1)	(34:1)		791.627	C43 H88 O8 N2 P1	37.1305	2.19371e+07	2.12077e+07	1.97649e+07	1.55859e+07	2.28929e+07	3.942e+07	2.07059e+07	5.37497e+07	2.70378e+07	4.16614e+07	1.21856e+07	2.68858e+07	5.82217e+07	2.41488e+07	8.92517e+07	2.68089e+08	3.40941e+07	2.03213e+07	4.63745e+07	1.34702e+08	2.51538	0.104179
640	1	MePC(34:2)+Na	(34:2)	(34:2)		794.567	C43 H82 O8 N1 P1 Na1	32.5058	4.3064e+06	8.31047e+06	3.9395e+06	1.266e+07	3.836e+06	3.23249e+07	5.7432e+06	1.39904e+07	5.26052e+06	2.05198e+07	3.78884e+06	6.56066e+06	7.84767e+07	1.21397e+07	3.73622e+07	4.51452e+07	1.10218e+07	3.63034e+06	2.272e+07	2.21065e+07	2.1909	0.11746
641	1	MePC(34:2)+Na	(34:2)	(34:2)		794.567	C43 H82 O8 N1 P1 Na1	34.636	2.92379e+06	3.17932e+06	4.43933e+06	324984	1.37715e+06	4.74209e+06	1.17434e+06	4.17086e+06	1.77255e+06	1.81516e+06	944241	3.25026e+06	3.54078e+06	3.50266e+06	8.22331e+06	1.46039e+07	2.91241e+06	1.48149e+06	2.69276e+06	5.89289e+06	1.81503	0.140978
642	0	MePC(34:3)+Na	(34:3)	(34:3)		792.551	C43 H80 O8 N1 P1 Na1	31.7512	684232	3.24795e+06	1.2447e+06	3.60318e+06	1.43338e+06	7.21298e+06	1.11735e+06	2.95618e+06	1.66996e+06	7.35217e+06	1.06642e+06	2.61549e+06	1.37799e+07	3.78109e+06	9.93437e+06	6.92467e+06	2.64852e+06	785771	3.96967e+06	3.60219e+06	1.60893	0.23651
643	1	MePC(34:3e)+Na	(34:3e)	(34:3e)		778.572	C43 H82 O7 N1 P1 Na1	37.2998	1.59348e+07	1.43605e+07	1.41705e+07	1.55427e+07	1.78392e+07	5.2895e+07	1.8333e+07	1.93823e+07	1.95013e+07	2.89397e+07	1.21021e+07	3.00789e+07	5.37843e+07	2.28341e+07	7.57937e+07	1.47372e+08	2.51716e+07	1.20648e+07	3.41985e+07	3.29602e+07	2.05792	0.10522
644	1	MePC(34:3e)+Na	(34:3e)	(34:3e)		778.572	C43 H82 O7 N1 P1 Na1	37.8811	1.45446e+06	1.30536e+06	1.18527e+06	1.1744e+06	1.37101e+06	5.82265e+06	1.59276e+06	3.64825e+06	1.44696e+06	1.5958e+06	1.08184e+06	931734	3.37953e+06	2.3769e+06	4.43133e+06	1.51129e+07	2.44702e+06	714198	2.37555e+06	4.18349e+06	1.79806	0.260395
645	1	MePC(34:4)+Na	(34:4)	(34:4)		790.536	C43 H78 O8 N1 P1 Na1	33.8504	8.05068e+06	2.86374e+07	3.1599e+07	1.98345e+07	1.41677e+07	8.591e+07	1.55362e+07	3.91003e+07	1.70651e+07	4.94118e+07	1.24336e+07	1.54606e+07	1.2017e+08	2.0454e+07	1.15135e+08	9.42777e+07	2.53183e+07	1.18126e+07	3.8939e+07	4.79601e+07	1.62283	0.229532
646	1	MePC(34:4)+Na	(34:4)	(34:4)		790.536	C43 H78 O8 N1 P1 Na1	37.6544	1.87509e+06	1.93765e+06	2.36232e+06	2.26858e+06	1.8898e+06	3.38268e+06	2.76428e+06	3.79031e+06	2.4978e+06	3.00829e+06	1.32635e+06	1.86401e+06	4.49557e+06	1.31587e+06	5.36783e+06	6.17443e+06	2.3831e+06	1.73392e+06	3.38006e+06	6.54148e+06	1.34162	0.209934
647	0	MePC(34:4e)+Na	(34:4e)	(34:4e)		776.556	C43 H80 O7 N1 P1 Na1	35.5695	1.96274e+06	1.52924e+07	8.53292e+06	9.34145e+06	1.29697e+07	1.87538e+07	1.11524e+07	1.18562e+07	1.56713e+07	1.95642e+07	9.22299e+06	1.05011e+07	6.26498e+07	1.64364e+07	4.43595e+07	5.74181e+07	9.74778e+06	1.08083e+07	2.50112e+07	1.806e+07	2.11208	0.0536069
648	1	MePC(34:4e)+Na	(34:4e)	(34:4e)		776.556	C43 H80 O7 N1 P1 Na1	35.8804	2.73271e+06	55427.4	873489	162800	768316	82771.4	107843	712309	1.63098e+06	237169	240040	758962	2.95249e+06	428284	2.93946e+06	1.23841e+06	90580.9	453780	493849	6.54429e+06	2.19182	0.223504
649	1	MePC(34:4e)+Na	(34:4e)	(34:4e)		776.556	C43 H80 O7 N1 P1 Na1	36.2036	92531.1	517971	191827	357278	260681	435680	1.39519e+06	1.20297e+06	176791	301035	558767	224316	251348	436472	618764	1.76661e+06	548172	229277	1.08879e+06	3.53137e+06	1.87631	0.239268
650	0	MePC(34:4e)+Na	(34:4e)	(34:4e)		776.556	C43 H80 O7 N1 P1 Na1	37.8899	1.77527e+06	884213	876365	841936	472418	1.3783e+06	814406	714562	921103	618703	673198	986772	672856	4.13812e+06	1.01486e+06	7.81662e+06	1.43968e+06	72080.7	1.36793e+06	5.62299e+06	2.56044	0.0958234
651	0	MePC(34:4e)+Na	(34:4e)	(34:4e)		776.556	C43 H80 O7 N1 P1 Na1	38.7741	68678.6	96322.9	27718.4	20940.6	0	0	0	0	0	59422.6	29036.5	0	29716	6.3538	0	0	710246	0	32013.6	40871.3	3.08291	0.431287
652	0	MePC(34:5)+Na	(34:5)	(34:5)		788.52	C43 H76 O8 N1 P1 Na1	32.2057	1.80239e+06	2.05709e+06	1.26364e+06	1.83099e+06	1.65149e+06	1.09036e+07	1.78147e+06	5.16701e+06	2.973e+06	2.56393e+06	1.34434e+06	2.80054e+06	1.77005e+07	2.68858e+06	1.31172e+07	6.33589e+06	1.84791e+06	2.32856e+06	5.66416e+06	5.94898e+06	1.86834	0.169033
653	1	MePC(34:5)+Na	(34:5)	(34:5)		788.52	C43 H76 O8 N1 P1 Na1	36.289	966499	942037	2.0809e+06	950154	724483	1.08468e+06	1.11183e+06	421370	1.38996e+06	1.23837e+06	1.13101e+06	1.44339e+06	465328	1.55341e+06	2.81826e+06	2.38619e+06	2.35095e+06	1.39122e+06	1.87203e+06	2.24153e+06	1.61805	0.0192102
654	1	MePC(34:5e)+Na	(34:5e)	(34:5e)		774.541	C43 H78 O7 N1 P1 Na1	34.1135	80706.1	124788	104439	82714.8	135295	292011	35886.2	91823.7	397900	220656	116252	17964.1	2.31234e+06	139520	730099	753345	88117.6	43372.5	420395	330791	3.16188	0.144731
655	0	MePC(34:5e)+Na	(34:5e)	(34:5e)		774.541	C43 H78 O7 N1 P1 Na1	34.4034	1.84798e+06	799479	642381	662247	478577	1.0633e+06	501998	1.22899e+06	1.76317e+06	590022	633206	659433	3.72406e+06	3.18867e+06	1.95623e+06	508189	909967	728336	362377	1.11691e+06	1.43946	0.316106
656	1	MePC(34:5e)+Na	(34:5e)	(34:5e)		774.541	C43 H78 O7 N1 P1 Na1	36.5692	4.45121e+06	4.64126e+06	2.39511e+06	7.77844e+06	3.28521e+06	9.48615e+06	6.95683e+06	6.76873e+06	7.36792e+06	3.7566e+06	4.33809e+06	1.8984e+06	1.24223e+07	3.3224e+06	7.28184e+06	1.7713e+07	5.20033e+06	4.00757e+06	5.90677e+06	6.40867e+06	1.20412	0.496379
657	1	MePC(34:5e)+Na	(34:5e)	(34:5e)		774.541	C43 H78 O7 N1 P1 Na1	37.1165	3.83068e+07	1.70083e+07	1.58404e+07	1.4987e+07	1.87871e+07	3.73225e+07	1.5352e+07	1.91861e+07	1.92059e+07	1.36291e+07	1.37768e+07	2.04244e+07	2.52927e+07	4.9377e+07	2.9214e+07	3.63955e+07	1.67357e+07	1.42972e+07	1.88403e+07	1.46803e+07	1.14029	0.535086
658	1	MePC(34:6)+Na	(34:6)	(34:6)		786.504	C43 H74 O8 N1 P1 Na1	33.5822	411997	2.82671e+06	2.08398e+06	3.49764e+06	1.79642e+06	5.31962e+06	3.11174e+06	3.60816e+06	1.76849e+06	3.41318e+06	1.66853e+06	3.75381e+06	2.70734e+06	1.10421e+06	5.56849e+06	1.87142e+06	1.99824e+06	767884	2.48441e+06	2.60381e+06	0.881105	0.594412
659	1	MePC(34:6e)+Na	(34:6e)	(34:6e)		772.525	C43 H76 O7 N1 P1 Na1	35.1912	3.49255e+07	3.3133e+07	1.16465e+07	5.28421e+07	2.51456e+07	2.01461e+07	4.56819e+07	2.84285e+07	4.57912e+07	1.5385e+07	4.468e+07	3.11067e+07	4.48382e+07	3.22953e+07	2.46277e+06	4.27151e+07	1.85999e+07	3.54418e+07	4.58326e+07	1.55794e+07	1.00136	0.994747
660	1	MePC(34:6e)+Na	(34:6e)	(34:6e)		772.525	C43 H76 O7 N1 P1 Na1	35.7732	979533	674130	359235	1.14747e+06	433522	150487	560741	518503	138923	269377	203106	4.90295e+06	402761	6.24677e+06	4.53703e+06	3.87602e+06	1.02994e+06	200224	2.30094e+06	1.48988e+06	4.8146	0.0113138
661	1	MePC(34:7e)+Na	(34:7e)	(34:7e)		770.51	C43 H74 O7 N1 P1 Na1	32.8709	4.4897e+07	3.04663e+08	1.12304e+08	3.02983e+08	9.28375e+07	1.34461e+08	3.77955e+07	3.38642e+07	3.9227e+07	2.2619e+08	1.40057e+08	1.17632e+08	3.54949e+08	1.41838e+08	7.08622e+08	6.38081e+08	7.58062e+08	7.58022e+07	3.14106e+08	3.53812e+08	2.71058	0.018912
662	1	MePC(34:7e)+Na	(34:7e)	(34:7e)		770.51	C43 H74 O7 N1 P1 Na1	33.6177	1.0747e+06	9.51445e+06	546818	1.81105e+07	1.21353e+06	3.68075e+07	2.96367e+06	1.44202e+06	348097	1.63252e+06	2.88818e+06	6.11635e+06	5.72828e+06	1.57253e+07	1.75151e+07	2.49602e+07	1.56784e+07	2.61715e+06	2.35988e+07	2.09347e+07	1.84325	0.194058
663	1	MePC(34:7e)+Na	(34:7e)	(34:7e)		770.51	C43 H74 O7 N1 P1 Na1	33.9376	1.83149e+06	3.78594e+06	2.69119e+06	4.93987e+06	1.0187e+06	3.62802e+06	1.69768e+06	1.95361e+06	2.09814e+06	998186	637679	1.66422e+06	4.42372e+06	6.41952e+06	4.15631e+06	3.564e+06	1.11631e+06	587665	7.00461e+06	4.54035e+06	1.38435	0.275127
664	1	MePC(34:7e)+Na	(34:7e)	(34:7e)		770.51	C43 H74 O7 N1 P1 Na1	34.6426	9.39698e+06	2.30293e+07	1.30025e+07	1.34273e+07	9.47377e+06	1.29117e+07	1.50729e+07	1.50773e+07	1.45904e+07	2.1122e+07	1.05609e+07	1.33748e+07	3.26782e+07	1.96861e+07	3.0711e+07	2.9337e+07	1.56627e+07	1.01138e+07	1.24432e+07	1.68999e+07	1.30158	0.165037
665	1	MePC(34:8e)+Na	(34:8e)	(34:8e)		768.494	C43 H72 O7 N1 P1 Na1	31.0605	2.32054e+06	7.30561e+06	2.73437e+06	2.24662e+07	1.08329e+06	1.19572e+07	2.92848e+06	2.61818e+06	4.16181e+06	4.0615e+06	3.55001e+06	3.96619e+06	2.13326e+07	1.12282e+07	2.04215e+07	1.04454e+07	1.98396e+07	1.78628e+06	2.31641e+07	1.17863e+07	2.06888	0.0595777
666	0	MePC(34:8e)+Na	(34:8e)	(34:8e)		768.494	C43 H72 O7 N1 P1 Na1	32.255	180805	880070	853581	1.7795e+07	453574	1.63694e+07	2.38702e+06	945208	1.68158e+06	748800	1.21111e+06	1.41519e+06	340631	4.39613e+06	779647	1.60696e+07	5.01889e+06	197410	1.78125e+07	1.35209e+07	1.43662	0.556618
667	0	MePC(35:0)+Na	(35:0)	(35:0)		812.614	C44 H88 O8 N1 P1 Na1	35.5684	1.77947e+08	1.75028e+08	4.93969e+07	1.49798e+08	1.87255e+08	4.48041e+08	1.81491e+08	4.29321e+08	2.27005e+08	9.00271e+07	9.50971e+07	1.39012e+08	2.4986e+08	2.33073e+08	3.05993e+08	3.45518e+08	2.11145e+08	2.03146e+08	3.11366e+08	3.1752e+08	1.14013	0.549498
668	0	MePC(35:1)+Na	(35:1)	(35:1)		810.598	C44 H86 O8 N1 P1 Na1	34.5104	1.45531e+08	1.06783e+08	1.32411e+08	1.04886e+08	6.50987e+07	2.62831e+08	8.28156e+07	2.48789e+08	1.28246e+08	2.31179e+08	6.88269e+07	6.7905e+07	7.24136e+08	2.12626e+08	6.73533e+08	7.75321e+08	1.77015e+08	8.64462e+07	2.00923e+08	5.99551e+08	2.37727	0.0443895
669	0	MePC(35:1e)+Na	(35:1e)	(35:1e)		796.619	C44 H88 O7 N1 P1 Na1	35.7903	1.14749e+07	7.14084e+06	6.99986e+06	1.08822e+07	3.66296e+06	1.36486e+07	7.088e+06	1.12225e+07	7.45465e+06	2.71031e+07	5.11293e+06	3.80958e+06	4.75675e+07	3.25236e+07	2.08363e+07	4.79607e+07	1.53459e+07	8.46394e+06	1.57901e+07	4.22936e+07	2.247	0.0352592
670	1	MePC(35:2)+Na	(35:2)	(35:2)		808.583	C44 H84 O8 N1 P1 Na1	32.9518	4.599e+07	1.03731e+08	4.01621e+07	7.32784e+07	6.5113e+07	2.02836e+08	4.56991e+07	1.13146e+08	6.11598e+07	1.00263e+08	3.85148e+07	5.03079e+07	3.04559e+08	9.28179e+07	3.38595e+08	2.44375e+08	9.01466e+07	3.45441e+07	1.13521e+08	1.32324e+08	1.69103	0.144189
671	1	MePC(35:3)+Na	(35:3)	(35:3)		806.567	C44 H82 O8 N1 P1 Na1	32.0665	3.90967e+07	2.44244e+07	1.33872e+07	2.55534e+07	1.58423e+07	9.61073e+07	2.16106e+07	1.05693e+08	3.05118e+07	7.2443e+07	3.18658e+07	1.80058e+07	8.13612e+08	2.94618e+07	7.40607e+06	4.68878e+07	1.95236e+06	2.38492e+07	3.68526e+07	3.33499e+07	2.34611	0.46212
672	0	MePC(35:3e)+Na	(35:3e)	(35:3e)		792.588	C44 H84 O7 N1 P1 Na1	34.6599	1.506e+08	8.43088e+07	3.19253e+07	7.44441e+07	5.36495e+07	1.30782e+08	6.17693e+07	5.24367e+07	6.62518e+07	1.10145e+08	4.2549e+07	4.52315e+07	4.5604e+08	2.95759e+08	2.16534e+08	3.48389e+08	6.37469e+07	7.25423e+07	7.68781e+07	1.49127e+08	2.16437	0.0622003
673	0	MePC(35:4)+Na	(35:4)	(35:4)		804.551	C44 H80 O8 N1 P1 Na1	30.4794	6.00899e+06	6.62823e+06	2.68457e+06	6.00231e+06	2.06919e+06	2.76899e+07	3.85169e+06	5.61768e+06	6.9741e+06	5.53827e+06	3.15628e+06	7.44696e+06	2.79501e+07	4.06054e+06	2.53957e+07	1.02654e+07	3.89225e+06	2.91935e+06	1.22964e+07	5.41522e+06	1.40694	0.434835
674	0	MePC(35:4)+Na	(35:4)	(35:4)		804.551	C44 H80 O8 N1 P1 Na1	30.9558	2.37276e+06	1.24701e+07	2.74906e+06	2.31981e+07	3.4588e+06	1.24525e+07	4.06073e+06	622880	5.89072e+06	7.76385e+06	4.81763e+06	4.53374e+06	6.42474e+07	5.55796e+06	3.18644e+07	2.58762e+07	1.60692e+07	2.4594e+06	4.60084e+07	2.85995e+07	3.0655	0.0361472
675	0	MePC(35:4)+Na	(35:4)	(35:4)		804.551	C44 H80 O8 N1 P1 Na1	31.7105	131360	156083	99388.2	113775	208241	1.14983e+06	125414	160763	129032	290432	320935	106074	759314	458197	624166	866230	143924	89452	452601	719359	1.77055	0.161138
676	0	MePC(35:4e)+Na	(35:4e)	(35:4e)		790.572	C44 H82 O7 N1 P1 Na1	31.9061	183547	248282	15876.4	96588	41043.3	178669	36167	94154	254283	326843	62180.6	164862	9.11535e+06	457765	848473	223887	115895	178592	290477	79959.9	7.81959	0.272228
677	0	MePC(35:4e)+Na	(35:4e)	(35:4e)		790.572	C44 H82 O7 N1 P1 Na1	33.2748	6.26998e+06	4.76008e+06	1.12119e+06	3.59249e+06	242546	2.26738e+06	1.99908e+06	1.88673e+06	1.73848e+06	3.0012e+06	594204	996240	1.19059e+07	1.26745e+07	3.1808e+06	8.87698e+06	1.30949e+06	2.32792e+06	4.63871e+06	7.59373e+06	2.01266	0.0951883
678	0	MePC(35:6)+NH4	(35:6)	(35:6)		795.565	C44 H80 O8 N2 P1	34.6272	862911	407177	699761	45208.1	322564	1.1812e+06	427060	515088	656602	523130	210164	1.07815e+06	3.36726e+06	1.23684e+06	2.12964e+06	3.98711e+06	796841	364492	634685	400535	2.51843	0.0609935
679	1	MePC(36:0)+Na	(36:0)	(36:0)		826.63	C45 H90 O8 N1 P1 Na1	38.7302	3.27694e+07	3.44006e+07	1.02592e+07	2.11333e+07	2.6696e+07	4.70213e+07	1.96974e+07	8.12033e+06	3.61151e+07	1.65064e+07	2.99648e+07	1.21678e+07	6.23805e+07	3.42039e+07	5.20137e+07	6.69675e+07	6.89287e+07	2.79004e+07	8.11134e+07	1.61289e+07	1.78764	0.0323894
680	1	MePC(36:1)+Na	(36:1)	(36:1)		824.614	C45 H88 O8 N1 P1 Na1	36.5695	1.04881e+06	1.35858e+06	2.63233e+06	1.47551e+06	728637	1.05226e+07	1.65405e+06	7.36919e+06	1.3776e+06	2.09093e+06	717925	2.60206e+06	7.03718e+06	2.40286e+06	7.31139e+06	4.03447e+06	1.10538e+06	1.47967e+06	2.50604e+06	1.56673e+06	1.01671	0.96866
681	0	MePC(36:1)+Na	(36:1)	(36:1)		824.614	C45 H88 O8 N1 P1 Na1	37.2565	8.88476e+06	1.05201e+07	1.04661e+06	2.85836e+06	4.88595e+06	5.52173e+06	3.12997e+06	828119	6.76319e+06	3.23968e+06	4.02354e+06	3.88964e+06	1.58213e+07	8.90632e+06	8.33762e+06	1.4096e+07	1.80156e+07	8.30589e+06	1.23925e+07	782449	1.98351	0.033852
682	0	MePC(36:1e)+Na	(36:1e)	(36:1e)		810.635	C45 H90 O7 N1 P1 Na1	40.6957	471028	468991	340704	530508	371880	523457	276852	117756	617093	1.75166e+06	431520	156579	3.17344e+06	1.07489e+06	2.09196e+06	3.33738e+06	659317	301447	835189	2.9855e+06	2.7509	0.0368776
683	0	MePC(36:2)+Na	(36:2)	(36:2)		822.598	C45 H86 O8 N1 P1 Na1	35.5459	143322	351246	379826	880299	1.39812e+06	5.60458e+06	59484.2	1.0221e+06	960232	940523	13745.4	317812	1.34057e+07	1.09129e+06	5.27445e+06	3.03635e+06	92076.3	1.80191e+06	1.55525e+06	732805	2.32726	0.275988
684	0	MePC(36:2e)+NH4	(36:2e)	(36:2e)		803.664	C45 H92 O7 N2 P1	38.0329	709061	2.08541e+06	1.44568e+06	510152	182554	1.74875e+06	1.05692e+06	193875	463055	604778	532159	338680	2.58777e+06	1.53679e+06	2.94895e+07	1.61625e+06	823336	223730	6.8611e+06	226444	4.91496	0.234296
685	0	MePC(36:3)+Na	(36:3)	(36:3)		820.583	C45 H84 O8 N1 P1 Na1	34.1229	2.40065e+06	8.01561e+06	5.73723e+06	5.67107e+06	3.49514e+06	2.28814e+07	3.59045e+06	8.31607e+06	3.64235e+06	1.28512e+07	2.81674e+06	8.42453e+06	3.86803e+07	9.24266e+06	2.99816e+07	2.8868e+07	5.94405e+06	2.4705e+06	9.55724e+06	6.95821e+06	1.86608	0.163323
686	0	MePC(36:3e)+Na	(36:3e)	(36:3e)		806.603	C45 H86 O7 N1 P1 Na1	34.8332	0	0	0	578894	0	0	0	0	0	1.63941e+06	0	0	9.91066e+06	465611	300530	380946	297283	0	323743	298161	5.39914	0.33447
687	0	MePC(36:3e)+Na	(36:3e)	(36:3e)		806.603	C45 H86 O7 N1 P1 Na1	40.3546	76941.3	49930.1	38865	69267.6	76067.2	77526.7	56458.8	38060.9	58472.5	53013.9	60754.3	22808.2	147992	58655.8	314331	287046	81281.1	39301.9	101222	927236	3.43191	0.112155
688	0	MePC(36:4e)+Na	(36:4e)	(36:4e)		804.588	C45 H84 O7 N1 P1 Na1	38.5986	488493	307462	1.94929e+06	1.42278e+06	987143	2.3921e+06	906483	879066	626074	1.74269e+06	515240	909978	4.77906e+06	937286	4.24285e+06	6.6557e+06	1.69086e+06	336760	1.69842e+06	2.23778e+06	2.05134	0.0973686
689	1	MePC(36:4e)+Na	(36:4e)	(36:4e)		804.588	C45 H84 O7 N1 P1 Na1	39.5673	20954.9	7843.21	20574.2	54964.5	82490.7	103239	77767.9	3286.54	13943	28055.7	40080.9	0	23440	18982.7	66792.5	426877	79956.1	16632.2	32750.8	873016	3.82099	0.209404
690	1	MePC(36:5e)+Na	(36:5e)	(36:5e)		802.572	C45 H82 O7 N1 P1 Na1	38.4354	1.38723e+06	947791	800728	1.3091e+06	1.69304e+06	4.70808e+06	1.53827e+06	2.26809e+06	1.32684e+06	1.15175e+06	966247	715944	2.72574e+06	681530	2.61379e+06	8.37627e+06	1.43588e+06	858749	1.60721e+06	1.61176e+06	1.26048	0.588794
691	1	MePC(36:5e)+Na	(36:5e)	(36:5e)		802.572	C45 H82 O7 N1 P1 Na1	38.9336	1.10947e+06	476412	661852	925043	581229	906276	468138	470774	837186	679189	338857	363978	1.54608e+06	695721	1.1818e+06	1.94249e+06	519841	345349	495801	1.07372e+06	1.19508	0.477785
692	1	MePC(36:6)+Na	(36:6)	(36:6)		814.536	C45 H78 O8 N1 P1 Na1	35.7407	700911	3.31361e+06	3.74225e+06	4.23627e+06	3.18574e+06	1.43185e+07	4.29208e+06	1.05374e+07	2.12696e+06	5.73198e+06	2.61853e+06	4.71203e+06	9.76546e+06	1.71394e+06	1.08309e+07	1.22024e+07	2.47782e+06	1.35912e+06	4.87102e+06	4.38533e+06	1.05271	0.881082
693	0	MePC(36:7e)+Na	(36:7e)	(36:7e)		798.541	C45 H78 O7 N1 P1 Na1	35.1208	6.76457e+08	8.84359e+08	7.51424e+08	5.81861e+08	5.73396e+08	9.08979e+08	7.03086e+08	8.51487e+08	7.70384e+08	8.74314e+08	5.18793e+08	6.65561e+08	9.30812e+08	1.36344e+09	1.75045e+09	1.76643e+09	1.25148e+09	7.68018e+08	1.51473e+09	2.05547e+09	1.66125	0.00855973
694	0	MePC(36:7e)+Na	(36:7e)	(36:7e)		798.541	C45 H78 O7 N1 P1 Na1	36.0581	1.00638e+06	1.70369e+06	36314.3	1.31134e+06	517846	974527	147194	636150	1.60406e+06	474619	2.60807e+06	716096	49346.4	3.38833e+06	1.1524e+06	1.92028e+06	2.10081e+06	594301	4.51739e+06	7.99907e+06	2.97738	0.0442762
695	0	MePC(36:7e)+Na	(36:7e)	(36:7e)		798.541	C45 H78 O7 N1 P1 Na1	36.7402	3.47037e+06	5.38748e+06	7.16653e+06	4.5659e+06	6.68684e+06	1.89259e+07	3.34334e+06	7.04888e+06	3.72529e+06	7.57436e+06	3.78283e+06	1.08512e+07	2.30461e+07	1.17399e+07	1.98606e+07	4.61778e+07	5.62819e+06	2.28113e+06	7.32302e+06	5.52615e+06	2.00629	0.141934
696	0	MePC(37:0)+Na	(37:0)	(37:0)		840.645	C46 H92 O8 N1 P1 Na1	37.6822	3.23708e+06	2.72298e+06	2.16575e+06	950806	1.92242e+06	3.48595e+06	4.33783e+06	5.42472e+06	3.62574e+06	1.16775e+07	1.86768e+06	3.40159e+06	4.57682e+07	5.00711e+06	3.93275e+07	5.48048e+07	4.62196e+06	2.78929e+06	6.42026e+06	2.59786e+07	4.80362	0.0346737
697	0	MePC(37:0)+Na	(37:0)	(37:0)		840.645	C46 H92 O8 N1 P1 Na1	38.2284	126304	139621	274592	808570	206869	3.46756e+06	3.47641e+06	4.15857e+06	256243	499594	448823	44814.6	920256	206116	3.58685e+06	1.08046e+07	301423	135391	453458	7.12943e+06	1.79145	0.419521
698	0	MePC(37:0)+Na	(37:0)	(37:0)		840.645	C46 H92 O8 N1 P1 Na1	39.6173	6.56185e+06	5.64999e+06	2.34358e+06	1.04444e+07	1.88887e+06	1.27028e+07	4.44662e+06	3.27639e+06	5.12993e+06	5.20745e+06	4.21748e+06	3.12934e+06	3.45637e+07	8.93411e+06	1.20812e+07	1.57662e+07	8.50783e+06	3.21502e+06	1.7268e+07	7.84381e+06	2.00387	0.0854836
699	0	MePC(37:0e)+Na	(37:0e)	(37:0e)		826.666	C46 H94 O7 N1 P1 Na1	39.78	700959	13104.9	33559.5	147824	75809.7	86331.2	61109.6	36154.2	7422.58	651821	379626	35063.6	89608.9	210260	230805	21554	95674.7	27221.3	80779.6	4.49397e+06	3.12253	0.399065
700	0	MePC(37:1e)+Na	(37:1e)	(37:1e)		824.65	C46 H92 O7 N1 P1 Na1	38.1663	638450	529542	350491	812249	373186	1.32398e+06	997877	725845	381239	937037	371527	268561	3.51548e+06	497031	1.69695e+06	1.09432e+07	1.42307e+06	350135	850314	512302	2.88951	0.216195
701	0	MePC(37:1e)+Na	(37:1e)	(37:1e)		824.65	C46 H92 O7 N1 P1 Na1	38.6815	3.6634e+06	1.06386e+06	660918	8.89122e+06	2.69409e+06	6.19926e+06	2.34097e+06	2.01881e+06	1.79432e+06	9.27424e+06	2.32134e+06	1.65058e+06	3.29608e+07	1.02772e+07	8.50255e+06	1.78232e+07	6.25471e+06	1.71047e+06	6.40387e+06	4.24361e+06	2.38719	0.113346
702	0	MePC(37:2)+Na	(37:2)	(37:2)		836.614	C46 H88 O8 N1 P1 Na1	35.209	3.01648e+07	4.13069e+07	2.24302e+07	3.45093e+07	4.31689e+07	9.34228e+07	3.78425e+07	1.22423e+08	4.87523e+07	5.54789e+07	2.08936e+07	3.01188e+07	2.74281e+08	2.58416e+07	2.06103e+08	3.63589e+08	4.2605e+07	3.45663e+07	5.8412e+07	9.96875e+07	2.18338	0.133828
703	1	MePC(37:3e)+Na	(37:3e)	(37:3e)		820.619	C46 H88 O7 N1 P1 Na1	36.4708	1.04155e+07	1.04562e+07	8.64778e+06	7.20214e+06	2.64263e+06	9.73166e+06	3.54941e+06	965850	1.6587e+06	1.27561e+07	227346	6.49169e+06	2.8277e+07	5.89553e+06	1.83122e+07	2.02364e+07	1.40753e+07	2.92159e+06	6.3645e+06	1.54187e+06	1.53387	0.277008
704	0	MePC(37:4)+Na	(37:4)	(37:4)		832.583	C46 H84 O8 N1 P1 Na1	32.6824	5.06129e+06	2.67932e+06	1.47426e+06	1.23485e+07	1.23092e+06	2.91568e+07	6.77633e+06	4.04346e+07	1.03908e+07	1.08441e+07	1.99867e+06	2.09025e+06	7.57989e+07	8.0852e+06	5.45031e+07	4.81515e+07	8.09848e+06	4.8591e+06	1.70765e+07	2.99379e+07	2.08145	0.17363
705	1	MePC(37:5)+Na	(37:5)	(37:5)		830.567	C46 H82 O8 N1 P1 Na1	31.2672	352684	437197	188232	435633	41663.1	1.22982e+06	380296	1.31489e+06	590235	578210	59759.5	364927	2.77899e+06	154190	4.72051e+06	1.37674e+06	195848	95441.2	2.51736e+06	2.31633e+06	2.62759	0.097898
706	0	MePC(37:5)+Na	(37:5)	(37:5)		830.567	C46 H82 O8 N1 P1 Na1	31.6199	1.06989e+07	2.18172e+07	9.53408e+06	2.78303e+07	7.02321e+06	4.92315e+07	1.36562e+07	4.85936e+07	2.07534e+07	2.10155e+07	1.09103e+07	1.88373e+07	1.56968e+08	1.74401e+07	1.56772e+08	7.36338e+07	1.97067e+07	1.49557e+07	5.05198e+07	2.88327e+07	2.38352	0.105288
707	0	MePC(37:6)+Na	(37:6)	(37:6)		828.551	C46 H80 O8 N1 P1 Na1	30.1353	720215	661753	219423	5.04321e+06	308886	4.55606e+06	1.86745e+06	2.84328e+06	3.34145e+06	1.51273e+06	872520	2.37577e+06	9.98784e+06	1.02072e+06	8.41316e+06	3.96248e+06	1.14033e+06	902994	6.0442e+06	2.5873e+06	1.77026	0.189846
708	0	MePC(38:1)+Na	(38:1)	(38:1)		852.645	C47 H92 O8 N1 P1 Na1	38.6927	9.76825e+07	1.36426e+08	1.86453e+07	7.38094e+07	1.12887e+08	7.74946e+07	6.56984e+07	3.26785e+07	1.54464e+08	7.395e+07	8.39394e+07	3.34208e+07	3.4448e+08	6.15189e+07	2.18338e+08	3.31477e+08	1.48559e+08	1.56451e+08	2.33653e+08	1.02317e+08	2.03163	0.029611
709	1	MePC(38:7e)+Na	(38:7e)	(38:7e)		826.572	C47 H82 O7 N1 P1 Na1	37.1325	1.53666e+08	1.10491e+08	1.00277e+08	9.06267e+07	1.31128e+08	2.47862e+08	1.2394e+08	2.79183e+08	1.55487e+08	2.17011e+08	7.47089e+07	1.83053e+08	2.86419e+08	2.39802e+08	7.03001e+08	1.63477e+09	2.64315e+08	1.28685e+08	3.80064e+08	1.06052e+09	3.07848	0.0500524
710	1	MePC(38:7e)+Na	(38:7e)	(38:7e)		826.572	C47 H82 O7 N1 P1 Na1	38.5953	445077	228214	560527	331353	500425	883896	159596	983780	430591	769590	262764	611964	541364	642976	2.5422e+06	6.59706e+06	862029	30305.8	243034	246559	2.37675	0.269679
711	0	MePC(38:8)+NH4	(38:8)	(38:8)		833.58	C47 H82 O8 N2 P1	33.2506	8.61821e+06	541309	5.92918e+06	3.35941e+07	2.01338e+07	4.06967e+07	1.65622e+07	4.94975e+07	1.38163e+07	4.95389e+07	1.08776e+07	1.95702e+07	2.17103e+08	2.47209e+07	1.77441e+08	1.35967e+08	1.87103e+07	1.32849e+07	5.75077e+07	8.36378e+07	3.17594	0.0487232
712	0	MePC(38:8e)+Na	(38:8e)	(38:8e)		824.556	C47 H80 O7 N1 P1 Na1	35.7319	3.42362e+08	2.75924e+08	2.39676e+08	1.61111e+08	2.30793e+08	3.68189e+08	1.63973e+08	2.55511e+08	2.97838e+08	3.35891e+08	1.38984e+08	2.87378e+08	5.41632e+08	5.82647e+08	1.04991e+09	1.14714e+09	4.97224e+08	3.73785e+08	6.58476e+08	5.0157e+08	2.16329	0.0068233
713	0	MePC(38:8e)+Na	(38:8e)	(38:8e)		824.556	C47 H80 O7 N1 P1 Na1	36.7774	2.94452e+06	1.92687e+06	2.05457e+06	1.49736e+06	2.21619e+06	2.09908e+06	1.71893e+06	921115	2.81505e+06	3.34579e+06	1.20994e+06	2.24779e+06	5.29065e+06	3.98152e+06	1.04369e+07	465791	4.24783e+06	235492	4.82153e+06	5.64876e+06	1.79142	0.102866
714	0	MePC(38:8e)+Na	(38:8e)	(38:8e)		824.556	C47 H80 O7 N1 P1 Na1	37.0093	173060	44472.7	143395	1.48472e+06	291242	839714	163182	451136	357151	458304	187641	400745	5.29065e+06	1.01145e+06	1.6812e+06	183592	325163	153238	144236	47731.3	2.13909	0.353641
715	0	MePC(39:0)+Na	(39:0)	(39:0)		868.677	C48 H96 O8 N1 P1 Na1	39.3959	969336	779144	515161	909702	636177	1.54683e+06	1.18301e+06	2.52822e+06	1.06834e+06	1.76733e+06	837314	736429	1.93057e+07	1.77718e+06	1.00021e+07	1.74138e+07	1.5318e+06	946253	2.64902e+06	7.38043e+06	5.25739	0.0372439
716	0	MePC(39:0)+Na	(39:0)	(39:0)		868.677	C48 H96 O8 N1 P1 Na1	39.7701	328980	539624	954274	53606.9	186822	2.40449e+06	436108	93584.6	341969	730381	63700.3	328802	1.06014e+06	40567.3	1.264e+06	2.11252e+06	224330	59893.2	197531	638529	0.986849	0.97957
717	0	MePC(39:1)+Na	(39:1)	(39:1)		866.661	C48 H94 O8 N1 P1 Na1	38.4304	2.0066e+06	1.85744e+06	681563	3.76667e+06	2.19379e+06	3.54446e+06	2.54136e+06	5.43933e+06	3.35537e+06	5.49589e+06	1.49538e+06	1.10814e+06	1.20782e+07	4.44062e+06	9.51278e+06	1.58755e+07	1.37827e+06	1.42724e+06	1.8074e+06	8.01759e+06	1.85028	0.152623
718	0	MePC(39:1)+Na	(39:1)	(39:1)		866.661	C48 H94 O8 N1 P1 Na1	39.2897	377869	225928	55062.6	380322	450452	107339	313228	192476	243974	381037	360702	132921	1.86196e+06	1.55186e+06	1.17303e+06	669920	424923	119345	1.2926e+06	2.34559e+06	3.64149	0.00925234
719	0	MePC(39:1)+Na	(39:1)	(39:1)		866.661	C48 H94 O8 N1 P1 Na1	39.5585	952344	998739	441073	1.78768e+06	503173	2.5045e+06	932586	1.05041e+06	1.41095e+06	1.1342e+06	806990	287065	3.90561e+06	137474	2.29946e+06	2.48068e+06	1.23553e+06	1.61018e+06	3.29257e+06	1.69036e+06	1.51472	0.183674
720	0	MePC(39:1)+Na	(39:1)	(39:1)		866.661	C48 H94 O8 N1 P1 Na1	41.6494	72310.3	8224.62	6098.88	86016.6	0	43260.8	0	35089.8	20511.2	35696.7	0	47236.5	252129	134290	109503	64138.3	45863.4	15811.3	56156.1	113469	2.72973	0.0473545
721	0	MePC(39:1e)+Na	(39:1e)	(39:1e)		852.682	C48 H96 O7 N1 P1 Na1	39.214	1.29284e+06	1.39048e+06	419575	1.83249e+06	779361	1.24835e+06	840579	764251	952285	6.41952e+06	1.59663e+06	657173	1.0616e+07	5.09687e+06	7.63086e+06	1.38163e+07	1.94291e+06	1.06846e+06	2.54738e+06	3.6537e+06	3.05064	0.0446415
722	1	MePC(39:1e)+Na	(39:1e)	(39:1e)		852.682	C48 H96 O7 N1 P1 Na1	40.3791	184983	2.74276e+06	1.87994e+06	8.69738e+06	2.02027e+06	6.83401e+06	1.98992e+06	1.73691e+06	2.11061e+06	6.47002e+06	2.07397e+06	1.53014e+06	3.60648e+07	1.46789e+07	2.9565e+06	1.37661e+07	5.41683e+06	1.30972e+06	5.29001e+06	6.99728e+06	2.59857	0.128398
723	0	MePC(39:2)+Na	(39:2)	(39:2)		864.645	C48 H92 O8 N1 P1 Na1	36.823	1.63615e+06	4.71616e+06	174760	2.02165e+06	764571	2.18163e+06	1.59032e+06	3.16669e+06	5.18758e+06	1.29461e+06	1.97845e+06	662274	4.732e+07	1.29829e+06	1.48631e+07	6.26791e+07	3.70474e+06	1.19254e+06	1.38327e+06	3.35124e+06	6.08922	0.120326
724	1	MePC(39:2)+Na	(39:2)	(39:2)		864.645	C48 H92 O8 N1 P1 Na1	37.584	1.22194e+06	777884	1.39861e+06	1.77125e+06	2.57497e+06	7.10669e+06	2.61634e+06	6.80971e+06	2.29179e+06	4.3135e+06	870181	1.83237e+06	1.66903e+07	1.74793e+06	1.71689e+07	2.47392e+07	1.90518e+06	1.59888e+06	3.68966e+06	8.66163e+06	2.55497	0.104679
725	1	MePC(39:2e)+Na	(39:2e)	(39:2e)		850.666	C48 H94 O7 N1 P1 Na1	38.0923	337977	34650.9	215123	668102	31762	475789	15506.1	200263	10373.2	1.50149e+06	100232	15529.7	3.25184e+06	138051	217957	138828	65031.8	9285.6	606944	84154.3	1.32564	0.746798
726	0	MePC(39:2e)+NH4	(39:2e)	(39:2e)		845.711	C48 H98 O7 N2 P1	40.4768	2622.21	1683.72	0	2791.55	0	55333.6	12997.5	18451.1	0	31077.2	0	0.0832341	49960.5	16910.4	1.92565e+06	48640	0	4795.04	234217	96441.6	19.0195	0.249039
727	1	MePC(39:3)+Na	(39:3)	(39:3)		862.63	C48 H90 O8 N1 P1 Na1	35.5825	1.98675e+06	3.19954e+06	94704	1.46646e+06	4.97135e+06	207923	1.54758e+06	153046	8.25573e+06	380072	3.54491e+06	3.74285e+06	1.0137e+08	3.1355e+06	2.11009e+07	8.17796e+06	362251	3.60212e+06	193102	2.10469e+06	6.61785	0.220379
728	1	MePC(39:3e)+Na	(39:3e)	(39:3e)		848.65	C48 H92 O7 N1 P1 Na1	38.419	1.06296e+06	617544	22127.7	1.73621e+06	871462	1.45484e+06	631785	346187	364329	3.31857e+06	583072	599321	7.02085e+06	2.13387e+06	2.65592e+06	8.28116e+06	1.33535e+06	403288	1.13449e+06	2.67111e+06	2.57226	0.0929253
729	1	MePC(39:6)+Na	(39:6)	(39:6)		856.583	C48 H84 O8 N1 P1 Na1	32.1003	847982	1.40688e+06	682025	2.69919e+06	791574	6.53861e+06	3.86245e+06	1.79363e+07	4.05985e+06	2.32314e+06	649493	1.69017e+06	4.43068e+07	1.16974e+06	5.02096e+07	2.10324e+06	480227	780293	2.11397e+06	5.83803e+06	2.65728	0.293865
730	1	MePC(39:6)+Na	(39:6)	(39:6)		856.583	C48 H84 O8 N1 P1 Na1	32.9252	59653.2	820129	582619	759565	278429	2.39796e+06	320401	6.53563e+06	471071	2.29446e+06	302830	931323	1.91999e+06	1.93753e+06	1.02902e+07	1.55252e+06	5.51831e+06	267705	5.76924e+06	3.93823e+06	2.23333	0.146755
731	0	MePC(39:7)+Na	(39:7)	(39:7)		854.567	C48 H82 O8 N1 P1 Na1	31.2606	2.37411e+06	4.71733e+06	2.46439e+06	1.20685e+07	1.83483e+06	1.24895e+07	3.3865e+06	1.32313e+07	3.5687e+06	5.00811e+06	2.87623e+06	4.269e+06	3.0619e+07	4.92886e+06	3.10862e+07	1.7988e+07	4.36687e+06	2.47581e+06	1.36478e+07	7.53819e+06	1.95927	0.140294
732	0	MePC(40:1)+Na	(40:1)	(40:1)		880.677	C49 H96 O8 N1 P1 Na1	40.385	653330	982902	170332	459627	1.40789e+06	960789	746118	503885	1.79799e+06	613853	1.16773e+06	728992	2.90651e+06	131361	2.26583e+06	7.82606e+06	1.9186e+06	1.10555e+06	4.26144e+06	1.17838e+06	2.83129	0.0522325
733	0	MePC(40:2)+Na	(40:2)	(40:2)		878.661	C49 H94 O8 N1 P1 Na1	39.0416	967778	943249	136282	134056	570040	398187	547575	310888	1.39615e+06	155279	876761	228646	4.63083e+06	477789	628640	2.80251e+06	932038	1.47355e+06	1.97956e+06	393960	2.59454	0.0674382
734	0	MePC(40:6)+Na	(40:6)	(40:6)		870.598	C49 H86 O8 N1 P1 Na1	31.2201	1.05684e+06	934761	185783	662656	498894	681177	88346.5	2.3495e+06	571372	1.21359e+06	84908	898104	1.37626e+07	1.08057e+06	2.61622e+06	1.31595e+06	84257.4	141056	2.20999e+06	469692	2.74943	0.289975
735	0	MePC(40:6)+NH4	(40:6)	(40:6)		865.643	C49 H90 O8 N2 P1	39.1894	429898	213254	289979	31838.3	127113	591155	179916	1.05928e+06	247877	41344.6	283175	857519	573474	1.26935e+06	481676	1.07859e+06	1.48049e+06	136052	476065	1.09264e+06	2.40656	0.0173473
736	0	MePC(40:7e)+Na	(40:7e)	(40:7e)		854.603	C49 H86 O7 N1 P1 Na1	38.8238	934966	1.41132e+06	1.0617e+06	1.06721e+06	1.77994e+06	3.10824e+06	748705	1.75229e+06	1.49014e+06	4.09598e+06	503031	1.86929e+06	6.1251e+06	2.03284e+06	1.44977e+07	2.17328e+07	2.60733e+06	1.19684e+06	5.83557e+06	1.42399e+07	4.04805	0.0340765
737	1	MePC(40:8e)+Na	(40:8e)	(40:8e)		852.588	C49 H84 O7 N1 P1 Na1	37.238	2.57805e+06	1.90454e+06	3.58115e+06	1.58036e+06	3.85912e+06	2.88211e+06	5.53913e+06	5.00843e+06	4.11754e+06	2.01592e+07	1.63213e+06	1.16688e+06	4.79635e+07	1.33004e+07	1.20498e+08	3.66247e+07	1.79229e+07	7.93903e+06	2.63968e+07	6.77355e+07	6.66242	0.024892
738	1	MePC(40:9e)+Na	(40:9e)	(40:9e)		850.572	C49 H82 O7 N1 P1 Na1	36.34	3.0843e+07	1.76904e+07	2.39392e+07	2.04574e+07	1.65309e+07	8.24762e+07	1.77756e+07	7.49636e+07	2.98567e+07	3.857e+07	1.16264e+07	1.21494e+07	7.59252e+07	4.88533e+07	1.31011e+08	2.71131e+08	5.92267e+07	2.53689e+07	5.8731e+07	1.73139e+08	2.45583	0.075149
739	1	MePC(41:0)+Na	(41:0)	(41:0)		896.708	C50 H100 O8 N1 P1 Na1	40.9276	332450	82719.2	168094	167948	245300	410154	412689	1.02695e+06	523453	727153	362900	252706	6.06835e+06	452175	3.45913e+06	6.5666e+06	671681	292996	818182	3.09705e+06	5.3801	0.0343311
740	0	MePC(41:0e)+Na	(41:0e)	(41:0e)		882.729	C50 H102 O7 N1 P1 Na1	42.3813	46392.1	66962.2	43115.6	108633	0	90664.5	0	30535.7	15875.4	108126	37247.6	17126.9	305729	190782	174685	1.33446e+06	91315.9	0	56937.6	830302	5.95447	0.0853539
741	1	MePC(41:1)+Na	(41:1)	(41:1)		894.692	C50 H98 O8 N1 P1 Na1	39.7453	74492	263981	19020.5	73249.1	73748.5	199690	236338	202556	211458	224756	90894.5	41933.9	3.21343e+06	4572.09	183054	959134	510497	114022	247717	64563.5	3.43814	0.232725
742	0	MePC(41:1e)+Na	(41:1e)	(41:1e)		880.713	C50 H100 O7 N1 P1 Na1	40.919	331897	648502	198222	731125	596470	487889	319508	241347	274672	1.97597e+06	539333	39296.9	1.69689e+06	1.71024e+06	2.01425e+06	3.29262e+06	530131	123595	573128	3.95535e+06	2.49325	0.0738844
743	0	MePC(41:1e)+Na	(41:1e)	(41:1e)		880.713	C50 H100 O7 N1 P1 Na1	41.8375	759877	866687	761889	3.06979e+06	600787	1.69062e+06	714320	636385	1.09548e+06	1.41776e+06	712600	358263	1.36383e+07	5.05876e+06	2.52709e+06	6.76908e+06	1.69693e+06	491778	2.05593e+06	1.77931e+06	3.02129	0.0924388
744	1	MePC(41:2)+Na	(41:2)	(41:2)		892.677	C50 H96 O8 N1 P1 Na1	39.2437	519312	631013	289920	853010	795704	1.4228e+06	823713	1.87054e+06	845443	1.00773e+06	381446	549144	7.49622e+06	739106	4.20374e+06	4.9958e+06	835568	620229	1.85344e+06	2.72168e+06	2.693	0.0633346
745	1	MePC(41:2e)+Na	(41:2e)	(41:2e)		878.697	C50 H98 O7 N1 P1 Na1	40.2852	4.88555e+06	7.54969e+06	1.77644e+06	2.2584e+07	5.71905e+06	1.13255e+07	5.47473e+06	2.83685e+06	6.75259e+06	1.63327e+07	6.51573e+06	2.48398e+06	8.22737e+07	2.63934e+07	1.86924e+07	6.38341e+07	1.03254e+07	4.19014e+06	1.93306e+07	1.23155e+07	2.89023	0.082257
746	1	MePC(41:3)+Na	(41:3)	(41:3)		890.661	C50 H94 O8 N1 P1 Na1	37.8695	84479.7	20748.8	64913.2	85663.7	127182	895977	356581	672919	418954	32460.9	121560	265764	6.15145e+06	400713	2.63231e+06	5.39141e+06	393361	125646	217814	303255	5.79855	0.0913467
747	0	MePC(41:3e)+Na	(41:3e)	(41:3e)		876.682	C50 H96 O7 N1 P1 Na1	40.0266	558752	1.0405e+06	605019	1.09021e+06	950267	1.85478e+06	954782	408414	938414	1.87448e+06	558377	511007	1.5003e+07	3.55149e+06	2.94301e+06	1.06762e+07	1.62317e+06	735317	1.82294e+06	2.39554e+06	3.87519	0.0730809
748	1	MePC(42:10e)+Na	(42:10e)	(42:10e)		876.588	C51 H84 O7 N1 P1 Na1	37.5748	560037	361815	397700	395511	73176	2.28038e+06	681484	2.0923e+06	42062.3	619458	220103	295174	2.55345e+06	921249	4.18494e+06	7.55294e+06	937987	427897	1.61332e+06	2.39516e+06	2.81216	0.091886
749	1	MePC(42:8)+Na	(42:8)	(42:8)		894.598	C51 H86 O8 N1 P1 Na1	30.8344	114495	896877	177109	521277	431761	749637	123325	1.28633e+06	330178	1.72982e+06	72015	1.15514e+06	1.52428e+07	707215	2.35354e+06	1.40746e+06	104578	84607.7	1.46142e+06	189184	3.58099	0.278906
750	1	MePC(42:8e)+Na	(42:8e)	(42:8e)		880.619	C51 H88 O7 N1 P1 Na1	40.1703	17295.9	21795.9	37033.8	48863.8	0	46250.2	13238	16328.9	16644.9	97078.2	24787.1	8475.75	303843	20636.4	277635	787073	40525	30099.8	27465.6	427790	6.19442	0.0614126
751	0	MePC(43:1)+Na	(43:1)	(43:1)		922.724	C52 H102 O8 N1 P1 Na1	42.2482	92196.2	0.00637406	9309.23	36589.9	16942	196179	0.0895147	474434	80847.5	0	28834.5	67574.8	347194	89235	478773	477983	129238	9644.16	132942	99423.6	2.05278	0.211257
752	0	MePC(43:2e)+Na	(43:2e)	(43:2e)		906.729	C52 H102 O7 N1 P1 Na1	41.3655	131118	947678	16979.7	38571.5	673781	31678.3	161519	18273.2	364043	306420	252369	29074	3.02568e+06	809062	556566	6.87382e+06	1.09548e+06	79812.3	379656	24736.7	4.87954	0.146011
753	0	MePC(43:2e)+Na	(43:2e)	(43:2e)		906.729	C52 H102 O7 N1 P1 Na1	41.7632	267491	95151.7	24392.4	1.08135e+06	113083	863934	241691	151552	111052	69343.8	429092	52134.5	4.21555e+06	1.65791e+06	1.42373e+06	7.24819e+06	40459.7	59110.3	572316	1.20236e+06	5.59809	0.0780696
754	1	MePC(43:3e)+Na	(43:3e)	(43:3e)		904.713	C52 H100 O7 N1 P1 Na1	40.4554	788695	1.42464e+06	168933	2.69472e+06	793684	1.73496e+06	996048	319825	1.31453e+06	4.38305e+06	502897	218664	1.87493e+07	2.92824e+06	3.84013e+06	2.19888e+07	2.13328e+06	406126	1.12003e+06	1.10218e+06	3.62468	0.154336
755	1	MePC(43:3e)+Na	(43:3e)	(43:3e)		904.713	C52 H100 O7 N1 P1 Na1	41.5259	51036.2	189266	193424	675473	30490.3	449905	178366	82006.9	123783	219408	81693	93961.8	5.14042e+06	1.16448e+06	524874	1.00457e+06	228197	40766	525838	328594	4.1645	0.173019
756	1	MePC(43:4)+Na	(43:4)	(43:4)		916.677	C52 H96 O8 N1 P1 Na1	38.8855	0	0	1.6011	0	23767.5	294797	46392.5	106761	87173.6	361119	37313.5	37207.9	1.11767e+06	0	1.0491e+06	202157	0	0	73705.3	620907	3.41089	0.149591
757	0	MePC(43:4e)+Na	(43:4e)	(43:4e)		902.697	C52 H98 O7 N1 P1 Na1	39.9405	767006	2.21375e+06	406696	3.33258e+06	1.02492e+06	2.07384e+06	885796	487136	895091	4.84847e+06	940235	595877	2.49748e+07	3.20224e+06	4.95859e+06	1.7473e+07	2.09222e+06	809746	2.83815e+06	2.56531e+06	3.56948	0.119587
758	1	MePC(43:5e)+Na	(43:5e)	(43:5e)		900.682	C52 H96 O7 N1 P1 Na1	38.6623	281064	1.46628e+06	24186.6	2.18282e+06	413950	1.02368e+06	403419	414140	655200	2.30103e+06	148746	304418	2.5231e+07	2.30897e+06	3.41978e+06	9.98237e+06	1.30877e+06	140115	1.87692e+06	322051	4.91428	0.168133
759	1	MePC(43:6)+Na	(43:6)	(43:6)		912.645	C52 H92 O8 N1 P1 Na1	35.737	0	0	0	0	0	0	111012	2.71945e+06	0	0	0	0	4.25535e+06	0	0	1.1729e+06	0	0	0	0	1.9178	0.614682
760	1	MePC(43:7)+NH4	(43:7)	(43:7)		905.674	C52 H94 O8 N2 P1	40.4171	2.84416e+06	1.19593e+06	663729	2.03337e+06	2.11447e+06	2.05331e+06	2.07305e+06	1.02816e+06	1.91681e+06	579823	2.31021e+06	1.34053e+06	1.13987e+06	1.95056e+06	3.97966e+06	6.52968e+06	3.88215e+06	2.12315e+06	4.39864e+06	1.50706e+06	1.76706	0.0472108
761	1	PC(18:0)+H	(18:0)	(18:0)		538.35	C26 H53 O8 N1 P1	15.2978	2.44524e+06	630970	239377	96446.8	0	155300	40993.6	450348	694166	21024	103172	219561	275266	53510.4	8429.47	46832.2	1.51029e+06	53762.6	1.02734e+06	12310.9	0.693457	0.61263
762	1	PC(20:0)+H	(20:0)	(20:0)		566.382	C28 H57 O8 N1 P1	16.5489	358276	405029	376326	427421	418527	392189	363532	409118	382835	407596	388090	450215	363895	413265	375325	361500	434981	339233	429813	394992	1.00265	0.939683
763	1	PC(20:1)+H	(20:1)	(20:1)		564.366	C28 H55 O8 N1 P1	15.5647	237730	95516.9	43693.2	247546	21459.6	69083.2	41450.3	56588.2	211703	26094.2	8390.86	321691	581172	21342.5	66545.9	226586	454513	85012.3	209482	28671.9	1.90644	0.184459
764	1	PC(10:0_12:0)+HCOO	(10:0_12:0)	(10:0)	(12:0)	638.404	C31 H61 O10 N1 P1	20.1598	5.85322e+06	5.8872e+06	6.15502e+06	6.0237e+06	6.10653e+06	5.88947e+06	5.62008e+06	6.14671e+06	5.03278e+06	6.06341e+06	5.68899e+06	5.88365e+06	5.45629e+06	5.70995e+06	5.93079e+06	5.93044e+06	5.04364e+06	5.57169e+06	6.09364e+06	5.7565e+06	0.970864	0.246962
765	1	PC(10:0_12:0)+Na	(10:0_12:0)	(10:0)	(12:0)	616.395	C30 H60 O8 N1 P1 Na1	20.1616	1.70984e+06	1.66975e+06	1.73585e+06	1.63266e+06	1.67408e+06	1.60391e+06	1.46628e+06	1.6989e+06	1.53794e+06	1.61011e+06	1.26498e+06	1.42323e+06	1.25763e+06	1.27377e+06	1.23944e+06	1.3043e+06	1.34309e+06	1.41414e+06	1.39101e+06	1.20445e+06	0.802729	4.44789e-08
766	1	PC(22:0)+H	(10:0_12:0)	(10:0)	(12:0)	594.413	C30 H61 O8 N1 P1	20.1622	6.42127e+07	5.04371e+07	6.4734e+07	6.20035e+07	6.60573e+07	6.3085e+07	6.1198e+07	6.4902e+07	6.26552e+07	6.51136e+07	6.15334e+07	6.46521e+07	6.04271e+07	6.33183e+07	6.29968e+07	6.40398e+07	5.32646e+07	6.13443e+07	6.55271e+07	6.50028e+07	0.996329	0.900706
767	1	PC(22:0)+K	(10:0_12:0)	(10:0)	(12:0)	632.369	C30 H60 O8 N1 P1 K1	20.1693	2.27846e+06	2.14209e+06	2.27499e+06	2.09009e+06	2.38223e+06	2.21064e+06	2.03962e+06	2.18696e+06	2.12145e+06	2.08721e+06	1.7366e+06	1.92024e+06	1.70486e+06	2.92652e+06	2.72521e+06	2.76539e+06	2.86862e+06	2.73339e+06	2.89783e+06	2.67477e+06	1.14393	0.0670248
768	1	PC(22:0)+H	(22:0)	(22:0)		594.413	C30 H61 O8 N1 P1	21.2155	24566.2	21778.4	1.62792e+06	19787.8	630106	157369	127426	20048.4	28328.8	85823.1	73052.5	2826	36847	6490.29	17493.8	49377.9	515141	68920.4	131556	35973.5	0.341825	0.298166
769	1	PC(11:0_12:0)+HCOO	(11:0_12:0)	(11:0)	(12:0)	652.42	C32 H63 O10 N1 P1	21.9231	797731	791556	810245	756477	835187	829436	793091	876133	861011	827880	749109	794694	717893	776650	851409	787536	824546	775280	795719	788012	0.961131	0.0646007
770	1	PC(23:0)+H	(11:0_12:0)	(11:0)	(12:0)	608.429	C31 H63 O8 N1 P1	21.922	8.61222e+06	9.26672e+06	9.01203e+06	8.89439e+06	9.04825e+06	7.83804e+06	8.53263e+06	9.22049e+06	8.67182e+06	8.99756e+06	7.19253e+06	9.14877e+06	8.38305e+06	8.70962e+06	9.05728e+06	7.4612e+06	8.86707e+06	8.55168e+06	9.43585e+06	9.47894e+06	0.979475	0.524378
771	1	PC(23:5e)+H	(23:5e)	(23:5e)		584.371	C31 H55 O7 N1 P1	11.438	34069.8	225711	19813.1	33566.6	0	40962.9	0	113687	142673	109762	0	207541	878312	82492.2	105402	118703	0	0	118758	8425.64	2.10988	0.369402
772	1	PC(24:0)+H	(24:0)	(24:0)		622.444	C32 H65 O8 N1 P1	36.803	38392.4	43870.9	153254	238501	374519	384770	246964	42827	122375	236697	202121	95351	58828.4	58834.3	145012	50952.3	86.121	630361	500677	115477	0.986999	0.975338
773	0	PC(24:0)+H	(24:0)	(24:0)		622.444	C32 H65 O8 N1 P1	42.6867	48174.4	42454.2	22833	10906.7	11642.2	51936.9	35140.1	57281.9	33540.2	21334.6	12233.7	42664.1	56731.1	26054.8	41362.9	66848.8	141400	62934.1	70704.4	54969.1	1.71786	0.063324
774	0	PC(12:0_13:0)+HCOO	(12:0_13:0)	(12:0)	(13:0)	680.451	C34 H67 O10 N1 P1	25.2889	1.36115e+06	1.28801e+06	1.32583e+06	1.27433e+06	1.35342e+06	1.31223e+06	1.25722e+06	1.36467e+06	1.32658e+06	1.35411e+06	1.30463e+06	1.38396e+06	1.27419e+06	1.34221e+06	1.26178e+06	1.29955e+06	1.24182e+06	1.19606e+06	1.26411e+06	1.2794e+06	0.97202	0.0874763
775	1	PC(25:0)+H	(12:0_13:0)	(12:0)	(13:0)	636.46	C33 H67 O8 N1 P1	25.2869	1.36704e+07	1.3409e+07	1.41468e+07	1.38686e+07	1.20367e+07	1.38724e+07	1.36964e+07	1.45194e+07	1.32687e+07	1.2039e+07	1.39578e+07	1.40147e+07	1.31724e+07	1.41726e+07	1.41918e+07	1.44987e+07	1.40161e+07	1.36807e+07	1.41449e+07	1.27728e+07	1.03044	0.200739
776	1	PC(25:0)+Na	(12:0_13:0)	(12:0)	(13:0)	658.442	C33 H66 O8 N1 P1 Na1	25.2928	448504	379404	402031	412687	419258	417582	373596	451570	411499	418949	405970	410879	339863	298314	348695	334631	334506	350197	291852	340199	0.835559	0.000187089
777	1	PC(25:0)+K	(12:0_13:0)	(12:0)	(13:0)	674.416	C33 H66 O8 N1 P1 K1	25.289	666652	601036	655635	651762	668603	555893	648090	671696	613180	707010	541097	608795	637442	857686	800584	795362	819392	832121	820566	832550	1.17176	0.00984899
778	0	PC(12:0_14:0)+HCOO	(12:0_14:0)	(12:0)	(14:0)	694.466	C35 H69 O10 N1 P1	26.8789	1.6103e+06	1.57762e+06	1.33462e+06	1.6876e+06	1.61947e+06	1.63422e+06	1.53605e+06	1.58048e+06	1.61903e+06	1.63388e+06	1.60681e+06	1.69367e+06	1.5664e+06	1.63484e+06	1.70829e+06	928228	1.70222e+06	1.53004e+06	1.65277e+06	1.54976e+06	0.983563	0.745274
779	0	PC(12:0_14:0)+Na	(12:0_14:0)	(12:0)	(14:0)	672.457	C34 H68 O8 N1 P1 Na1	26.882	554772	599442	657769	617445	610916	597408	577790	647664	616725	613184	548713	539082	545303	472168	514621	468404	494529	479463	553829	485886	0.837338	1.91184e-06
780	0	PC(26:0)+H	(12:0_14:0)	(12:0)	(14:0)	650.476	C34 H69 O8 N1 P1	26.8822	1.83712e+07	1.83709e+07	1.97288e+07	1.96253e+07	1.87162e+07	1.86795e+07	1.84994e+07	1.57569e+07	1.84088e+07	1.86509e+07	1.8845e+07	1.93907e+07	1.57514e+07	1.86617e+07	1.92854e+07	1.54542e+07	1.89669e+07	1.81485e+07	2.0838e+07	1.93443e+07	0.999341	0.9847
781	1	PC(26:0)+K	(12:0_14:0)	(12:0)	(14:0)	688.431	C34 H68 O8 N1 P1 K1	26.8815	946830	930992	997374	1.06411e+06	994834	910744	926852	968196	935771	951720	968789	935986	927739	1.19358e+06	1.18043e+06	1.18159e+06	1.18685e+06	1.18554e+06	1.33634e+06	1.23703e+06	1.17725	0.00168201
782	1	PC(27:0)+H	(27:0)	(27:0)		664.491	C35 H71 O8 N1 P1	28.3784	11297.1	19278.8	0	525505	0	213579	9976.53	33923.7	9988.55	96266.3	18980.6	122985	20518.9	24830.7	378652	136975	283645	14874.8	344158	229377	1.7123	0.356085
783	1	PC(14:0_14:0)+HCOO	(14:0_14:0)	(14:0)	(14:0)	722.498	C37 H73 O10 N1 P1	29.8036	643738	851289	719578	9.85677e+06	213296	3.55866e+06	1.46359e+06	484731	494035	1.4286e+06	1.00999e+06	1.50073e+06	821427	1.10996e+06	8.85766e+06	2.63431e+06	2.57371e+06	197709	4.84952e+06	3.16006e+06	1.35511	0.577011
784	1	PC(14:0_14:0)+Na	(14:0_14:0)	(14:0)	(14:0)	700.489	C36 H72 O8 N1 P1 Na1	29.8187	208084	150346	166632	4.46002e+06	18093.3	1.19239e+06	370059	140578	106007	432513	275817	493455	278758	409832	3.6695e+06	870982	1.01188e+06	0	1.99714e+06	1.21936e+06	1.41161	0.59514
785	0	PC(28:0)+H	(14:0_14:0)	(14:0)	(14:0)	678.507	C36 H73 O8 N1 P1	29.7991	1.02459e+07	1.17091e+07	6.53172e+06	1.57747e+08	2.30946e+06	4.70916e+07	1.94971e+07	5.24026e+06	6.45797e+06	1.90265e+07	1.38878e+07	1.98978e+07	1.14704e+07	1.55589e+07	1.24523e+08	3.76026e+07	3.89989e+07	3.07792e+06	7.94864e+07	4.94172e+07	1.37803	0.577693
786	0	PC(28:0)+K	(14:0_14:0)	(14:0)	(14:0)	716.463	C36 H72 O8 N1 P1 K1	29.8207	206432	516485	328052	8.85699e+06	43695.7	2.79544e+06	793459	222515	226714	749085	469965	876892	424473	1.03677e+06	1.09806e+07	2.89535e+06	3.08602e+06	120333	5.87286e+06	3.23915e+06	1.96775	0.310109
787	0	PC(28:0)+H	(28:0)	(28:0)		678.507	C36 H73 O8 N1 P1	30.1444	1.04633e+06	1.07717e+06	846282	9.63852e+06	88382.6	2.89322e+06	1.09892e+06	453962	422574	669728	657525	1.95775e+06	1.11816e+06	437336	1.0461e+07	3.32181e+06	2.43042e+06	144928	4.89411e+06	2.69158e+06	1.54178	0.46453
788	1	PC(28:0)+H	(28:0)	(28:0)		678.507	C36 H73 O8 N1 P1	30.75	44257	6269.36	13392.7	22646.7	5747.97	213784	17535.4	26142.8	9604.96	67168.8	24827.8	19187.6	66826.6	15111.5	808.975	35202.6	203451	0	61356.8	53876.9	1.12683	0.845841
789	1	PC(10:0e_18:0)+H	(10:0e_18:0)	(10:0e)	(18:0)	664.528	C36 H75 O7 N1 P1	31.5099	48497	108989	63383.5	143733	181325	356345	100397	56892.5	17352.6	473819	40713.2	67352.1	1.63789e+06	34105.8	259443	100595	639351	16014.3	137775	343288	2.11289	0.308081
790	1	PC(15:0_14:0)+HCOO	(15:0_14:0)	(15:0)	(14:0)	736.513	C38 H75 O10 N1 P1	30.6178	2769.98	12471.3	5829.22	304018	1992.99	77107.4	30828.7	0	0	26991.2	6706.02	116761	10886.2	8857.36	248262	53694.7	566097	0	266683	184279	3.16493	0.135696
791	1	PC(29:0)+H	(15:0_14:0)	(15:0)	(14:0)	692.522	C37 H75 O8 N1 P1	30.6983	209248	149755	216717	7.07536e+06	76506.3	1.5832e+06	698153	67442.7	86509.8	1.49033e+06	427870	1.37853e+06	303373	715458	5.57261e+06	2.19252e+06	7.36081e+06	11393	5.16661e+06	4.22076e+06	2.34699	0.161972
792	1	PC(15:0_14:0)+HCOO	(15:0_14:0)	(15:0)	(14:0)	736.513	C38 H75 O10 N1 P1	31.1465	238758	599419	347018	3.44527e+06	52548.4	2.23396e+06	404067	506404	281047	1.2361e+06	361532	929915	537919	1.03601e+06	1.98786e+06	1.21706e+06	1.43731e+06	102966	2.39085e+06	1.27809e+06	1.20706	0.643297
793	1	PC(29:0)+H	(15:0_14:0)	(15:0)	(14:0)	692.522	C37 H75 O8 N1 P1	31.1479	2.92914e+06	6.70428e+06	4.49481e+06	3.60595e+07	934574	2.16591e+07	4.30217e+06	5.17509e+06	3.33527e+06	1.25459e+07	4.81102e+06	1.20172e+07	8.35801e+06	1.30145e+07	2.46502e+07	1.52775e+07	2.11616e+07	1.45715e+06	2.93643e+07	1.63717e+07	1.4926	0.290965
794	1	PC(29:0)+Na	(15:0_14:0)	(15:0)	(14:0)	714.504	C37 H74 O8 N1 P1 Na1	31.1419	79539.8	208657	123346	1.3287e+06	7399.99	1.01498e+06	66054.6	156296	106251	492511	153892	265319	180342	309833	720860	452269	377422	12014.5	1.03523e+06	483348	1.11351	0.815672
795	1	PC(16:1_13:0)+H	(16:1_13:0)	(16:1)	(13:0)	690.507	C37 H73 O8 N1 P1	33.7479	253205	579974	1.08573e+06	198592	527089	3.47164e+06	2.47456e+06	1.3765e+06	1.91549e+06	2.18727e+06	304415	781512	628636	1.14424e+06	4.4472e+06	1.08579e+06	6.33065e+06	132413	1.04285e+07	1.37754e+07	2.77602	0.127418
796	1	PC(29:2)+H	(29:2)	(29:2)		688.491	C37 H71 O8 N1 P1	28.3768	4810.89	0	0	478388	0	95541.8	12331.8	0	0.0157534	0	7182.65	169787	19738.1	8499.3	275132	113466	0	0.0779461	197122	10805.9	1.3564	0.717578
797	0	PC(16:0_14:0)+HCOO	(16:0_14:0)	(16:0)	(14:0)	750.529	C39 H77 O10 N1 P1	32.4343	3.97426e+07	5.45446e+07	3.27907e+07	1.9776e+08	2.12892e+07	1.26619e+08	4.47332e+07	4.02203e+07	3.47914e+07	6.38687e+07	3.98078e+07	5.18531e+07	5.51167e+07	6.05938e+07	1.76677e+08	9.30269e+07	7.47923e+07	1.63946e+07	1.49464e+08	9.89333e+07	1.24423	0.501701
798	0	PC(16:0_14:0)+Na	(16:0_14:0)	(16:0)	(14:0)	728.52	C38 H76 O8 N1 P1 Na1	32.4114	2.30101e+07	3.23593e+07	1.94321e+07	1.32076e+08	1.36111e+07	8.05999e+07	2.46304e+07	2.28799e+07	2.09122e+07	3.5132e+07	2.59625e+07	2.81869e+07	2.03875e+07	3.89308e+07	1.14742e+08	5.65118e+07	4.91971e+07	1.17459e+07	9.72443e+07	6.68597e+07	1.2598	0.516995
799	1	PC(30:0)+K	(16:0_14:0)	(16:0)	(14:0)	744.494	C38 H76 O8 N1 P1 K1	32.4057	5.01762e+07	7.22516e+07	4.12539e+07	3.25864e+08	2.86779e+07	1.96883e+08	6.38384e+07	6.18996e+07	4.28474e+07	7.68484e+07	5.55193e+07	6.36292e+07	5.62973e+07	1.25942e+08	3.723e+08	1.8484e+08	1.61578e+08	3.74032e+07	3.31077e+08	2.03857e+08	1.65786	0.199556
800	1	PC(30:0)+H	(16:0_14:0)	(16:0)	(14:0)	706.538	C38 H77 O8 N1 P1	32.4384	6.64542e+08	8.83448e+08	4.92225e+08	3.91874e+09	3.61148e+08	2.60436e+09	6.39148e+08	5.64707e+08	5.15575e+08	1.06397e+09	6.74789e+08	7.7012e+08	8.63507e+08	1.15018e+09	3.85936e+09	1.97018e+09	1.6645e+09	3.1435e+08	3.22903e+09	2.15033e+09	1.42181	0.354055
801	1	PC(30:0)+H	(30:0)	(30:0)		706.538	C38 H77 O8 N1 P1	33.6265	508666	232112	5.09768e+06	1.12464e+06	163855	645004	1.19466e+07	155031	437399	1.61487e+07	17721.9	529174	657695	546238	2.84953e+06	276378	1.82974e+07	196905	363625	586937	0.667081	0.639494
802	1	PC(30:0)+H	(30:0)	(30:0)		706.538	C38 H77 O8 N1 P1	33.6864	388666	597680	5.09768e+06	412969	404617	1.42435e+06	1.19466e+07	395933	277612	1.61487e+07	171196	130636	657695	546238	117738	897035	508373	196905	273206	586937	0.110149	0.0852293
803	0	PC(16:0_14:0)+H	(16:0_14:0)	(16:0)	(14:0)	706.538	C38 H77 O8 N1 P1	35.6706	94424.5	601835	215666	398212	85691	1.37498e+06	593007	1.92979e+06	1.00004e+06	876710	372657	674962	1.806e+06	1.01223e+06	2.80435e+06	1.40095e+06	1.04969e+06	92818	651610	1.0616e+06	1.5239	0.240172
804	1	PC(30:0)+H	(30:0)	(30:0)		706.538	C38 H77 O8 N1 P1	35.721	94424.5	439335	372212	79216.4	164371	435857	817719	1.92979e+06	1.00004e+06	565586	428536	900192	2.17471e+06	678230	566133	990998	1.04969e+06	178691	941454	1.0616e+06	1.52075	0.225207
805	0	PC(16:0e_14:0)+HCOO	(16:0e_14:0)	(16:0e)	(14:0)	736.55	C39 H79 O9 N1 P1	33.9337	627216	743735	262744	1.9333e+06	99516.9	1.36121e+06	551015	710994	333389	1.53135e+06	280039	422510	3.43109e+06	868037	1.0575e+06	1.64335e+06	4.35965e+06	340102	1.35538e+06	1.29166e+06	1.84553	0.158957
806	1	PC(30:0e)+H	(16:0e_14:0)	(16:0e)	(14:0)	692.559	C38 H79 O7 N1 P1	33.9136	1.2653e+07	1.18294e+07	7.13519e+06	3.50847e+07	2.42361e+06	3.06477e+07	8.81701e+06	1.00437e+07	8.60357e+06	2.7072e+07	5.37155e+06	8.38964e+06	8.74394e+07	2.1623e+07	3.89895e+07	3.43135e+07	9.39797e+07	7.76493e+06	2.56701e+07	3.67797e+07	2.33505	0.0659065
807	1	PC(16:1_14:0)+HCOO	(16:1_14:0)	(16:1)	(14:0)	748.513	C39 H75 O10 N1 P1	30.3127	297061	3.19954e+06	1.42926e+06	2.43294e+07	233203	1.48318e+06	583260	234909	237771	3.32096e+06	2.70468e+06	512889	3.61628e+06	3.5636e+06	1.41295e+07	6.58821e+06	7.45896e+06	577956	1.3275e+07	3.26742e+06	1.57558	0.475728
808	1	PC(30:1)+H	(16:1_14:0)	(16:1)	(14:0)	704.522	C38 H75 O8 N1 P1	30.3039	1.63099e+07	3.97011e+07	1.98482e+07	1.13911e+08	7.09239e+06	2.24672e+07	3.31707e+07	3.22112e+06	4.87256e+06	3.94422e+07	3.22977e+07	3.16449e+07	3.21684e+07	1.31152e+07	1.83648e+08	8.58759e+07	4.09029e+07	7.42211e+06	1.72693e+08	1.22517e+08	2.40733	0.0847041
809	0	PC(30:1)+Na	(16:1_14:0)	(16:1)	(14:0)	726.504	C38 H74 O8 N1 P1 Na1	30.3158	482570	1.1972e+06	649458	1.04065e+07	140200	3.47541e+06	1.10813e+06	100347	78188.6	1.47035e+06	919331	800602	1.19877e+06	1.4364e+06	5.55265e+06	2.54147e+06	3.11188e+06	187282	635071	1.29404e+06	0.925116	0.899447
810	1	PC(30:1)+K	(16:1_14:0)	(16:1)	(14:0)	742.478	C38 H74 O8 N1 P1 K1	30.2981	1.00399e+06	2.23644e+06	1.05761e+06	2.13461e+07	328548	1.16339e+06	543104	188506	1.10172e+06	2.10431e+06	1.91225e+06	1.79119e+06	2.42679e+06	940277	1.75375e+07	6.62432e+06	8.4587e+06	370520	4.32395e+06	2.7782e+06	1.5178	0.545728
811	1	PC(16:1_14:0)+HCOO	(16:1_14:0)	(16:1)	(14:0)	748.513	C39 H75 O10 N1 P1	30.5679	193465	495252	164026	5.55703e+06	80618.3	934859	43641.8	211658	415347	776312	210943	498215	505981	1.25667e+06	2.6606e+06	635615	2.08056e+06	206583	1.88779e+06	8.99431e+06	2.13445	0.321158
812	0	PC(30:1)+H	(16:1_14:0)	(16:1)	(14:0)	704.522	C38 H75 O8 N1 P1	30.5422	5.10224e+06	6.3954e+06	1.2807e+06	7.68367e+07	717851	1.73123e+07	278661	4.51647e+06	6.69558e+06	9.6552e+06	3.63954e+06	5.57352e+06	9.59221e+06	5.81412e+06	2.55982e+07	1.83389e+07	2.73391e+07	2.1404e+06	2.7573e+07	1.97622e+07	1.12874	0.837637
813	1	PC(30:1)+Na	(16:1_14:0)	(16:1)	(14:0)	726.504	C38 H74 O8 N1 P1 Na1	30.5768	56809.6	234673	48368.6	988103	46722.5	191402	107029	37924.3	104393	265950	170301	23394.4	34778	137378	611829	301719	435712	33442.4	929415	470989	1.51292	0.424667
814	0	PC(30:1)+H	(30:1)	(30:1)		704.522	C38 H75 O8 N1 P1	34.6242	205701	1.4903e+06	1.04411e+06	1.01637e+06	304021	1.86968e+06	540550	848613	1.04339e+06	4.37383e+06	389099	1.23696e+06	4.16279e+06	1.27685e+06	5.37966e+06	5.60976e+06	6.38603e+06	245545	3.86006e+06	5.99896e+06	2.71232	0.020583
815	1	PC(30:1e)+H	(30:1e)	(30:1e)		690.543	C38 H77 O7 N1 P1	32.6969	979941	2.17255e+06	290402	975697	343268	2.36189e+06	219826	2.59716e+06	343853	4.64129e+06	170599	1.22347e+06	914221	771214	3.34796e+06	1.4942e+06	2.80219e+06	167453	4.83082e+06	181256	1.06549	0.886379
816	0	PC(14:1e_16:0)+H	(14:1e_16:0)	(14:1e)	(16:0)	690.543	C38 H77 O7 N1 P1	33.6298	3.22851e+07	2.2857e+07	4.3028e+06	2.05453e+07	2.24288e+06	1.42187e+07	1.04276e+07	1.28133e+07	1.18178e+07	1.32214e+07	5.6537e+06	1.79826e+07	3.8082e+07	4.87189e+07	2.80828e+07	3.40738e+07	2.36659e+07	5.99787e+06	2.25717e+07	3.98115e+07	1.82849	0.0360462
817	0	PC(30:2)+H	(30:2)	(30:2)		702.507	C38 H73 O8 N1 P1	28.732	28316.2	10674.6	29642	1.19161e+06	0	1.90567e+06	20388.4	14730.6	22406.4	125304	122788	72493	862525	105906	79549.7	1.32624e+06	163509	13998	54571.4	44429.8	0.849875	0.844057
818	1	PC(15:0_16:0)+HCOO	(15:0_16:0)	(15:0)	(16:0)	764.545	C40 H79 O10 N1 P1	33.1938	817177	872111	623865	5.0586e+06	331175	3.40494e+06	1.15819e+06	522720	296482	2.91971e+06	1.41757e+06	2.61046e+06	1.52438e+06	1.17269e+06	4.50568e+06	2.36627e+06	1.07511e+07	314738	5.43764e+06	9.11238e+06	2.45005	0.075919
819	1	PC(31:0)+H	(15:0_16:0)	(15:0)	(16:0)	720.554	C39 H79 O8 N1 P1	33.1895	1.68482e+07	1.82022e+07	9.76025e+06	9.1078e+07	4.9562e+06	6.32262e+07	1.85101e+07	1.54876e+07	2.21642e+06	5.24606e+07	1.26684e+07	3.74441e+07	3.30159e+07	2.19812e+07	9.5341e+07	5.20183e+07	1.65403e+08	3.24047e+06	9.15833e+07	1.75719e+08	2.35158	0.0835154
820	1	PC(31:0)+Na	(15:0_16:0)	(15:0)	(16:0)	742.536	C39 H78 O8 N1 P1 Na1	33.1551	806440	704617	466035	2.582e+06	198457	1.60386e+06	536007	891035	413384	2.01773e+06	633075	1.37466e+06	937995	1.47462e+06	3.42806e+06	3.50526e+06	5.51158e+06	349145	3.07408e+06	4.20784e+06	2.397	0.028937
821	1	PC(15:0_16:0)+HCOO	(15:0_16:0)	(15:0)	(16:0)	764.545	C40 H79 O10 N1 P1	33.6251	9.41885e+06	1.58208e+07	7.54768e+06	2.76696e+07	3.16369e+06	3.13469e+07	8.16943e+06	1.46528e+07	1.03987e+07	1.65551e+07	8.92894e+06	1.47521e+07	1.74718e+07	1.8557e+07	1.7369e+07	1.63246e+07	1.79608e+07	5.92081e+06	3.17189e+07	1.94451e+07	1.16378	0.514231
822	0	PC(15:0_16:0)+Na	(15:0_16:0)	(15:0)	(16:0)	742.536	C39 H78 O8 N1 P1 Na1	33.6369	4.10951e+06	7.57566e+06	4.41287e+06	1.46475e+07	1.38591e+06	1.05844e+07	4.22793e+06	6.99033e+06	4.3968e+06	8.35969e+06	4.42193e+06	5.66986e+06	4.92413e+06	4.41608e+06	7.13016e+06	4.70251e+06	7.27145e+06	2.72616e+06	1.29183e+07	9.50591e+06	0.954955	0.847648
823	1	PC(31:0)+H	(15:0_16:0)	(15:0)	(16:0)	720.554	C39 H79 O8 N1 P1	33.6184	1.60896e+08	2.54404e+08	1.35019e+08	4.68862e+08	6.06823e+07	6.81782e+08	1.15499e+08	2.8445e+08	1.62139e+08	3.27861e+08	1.3096e+08	2.31627e+08	4.84065e+08	4.02066e+08	4.34942e+08	3.92632e+08	3.54711e+08	9.29449e+07	6.35587e+08	3.80708e+08	1.33514	0.275657
824	1	PC(31:0e)+H	(31:0e)	(31:0e)		706.575	C39 H81 O7 N1 P1	34.6233	794254	350517	23843.1	1.98275e+06	30981.3	902941	339792	230256	113915	4.12854e+06	122820	874518	9.48465e+06	1.46362e+06	1.83637e+06	1.68172e+06	3.40891e+07	191859	1.00047e+06	5.57465e+06	6.32964	0.170075
825	1	PC(31:0e)+H	(31:0e)	(31:0e)		706.575	C39 H81 O7 N1 P1	35.0451	3.07063e+06	6.15977e+06	3.58053e+06	1.54007e+07	605515	1.35562e+07	4.18339e+06	5.34921e+06	4.73337e+06	2.02161e+07	3.63333e+06	6.31673e+06	7.83004e+07	1.4672e+07	1.31822e+07	1.70764e+07	3.96172e+07	7.002e+06	1.68729e+07	8.84595e+06	2.6741	0.101131
826	1	PC(31:0e)+H	(31:0e)	(31:0e)		706.575	C39 H81 O7 N1 P1	35.2698	1.23654e+06	1.06156e+06	1.11855e+06	2.30045e+06	102582	1.85062e+06	566740	550331	824353	2.36546e+06	898579	396120	1.66331e+07	1.77783e+06	1.45469e+06	1.84109e+06	4.96047e+06	963561	1.88793e+06	1.23237e+06	2.67556	0.214969
827	1	PC(15:0_16:1)+HCOO	(15:0_16:1)	(15:0)	(16:1)	762.529	C40 H77 O10 N1 P1	31.1569	0	21159.9	6868.08	275965	0	46533.4	0	3047.73	0	11272.6	1.55147	42956.8	27876.1	6262.73	81666.9	65988.9	35339.6	0	31379.4	5540.61	0.814075	0.814144
828	0	PC(31:1)+H	(15:0_16:1)	(15:0)	(16:1)	718.538	C39 H77 O8 N1 P1	31.1957	193255	70058.1	55659	2.56353e+06	61461.9	410671	233085	66654.9	28416.2	839897	172515	876079	1.73756e+06	70165.3	259319	221681	4.88767e+06	11551.9	88390.2	20935.3	1.84533	0.489116
829	1	PC(15:0_16:1)+HCOO	(15:0_16:1)	(15:0)	(16:1)	762.529	C40 H77 O10 N1 P1	31.6658	181530	1.71212e+06	754028	5.4015e+06	147481	987592	757158	50772.1	114220	2.86296e+06	262302	429927	3.71313e+06	57159	2.91435e+06	2.87247e+06	4.61535e+06	165038	2.77157e+06	1.47852e+06	1.48657	0.41053
830	1	PC(31:1)+H	(15:0_16:1)	(15:0)	(16:1)	718.538	C39 H77 O8 N1 P1	31.6733	2.01244e+06	2.19364e+07	1.13411e+07	7.00484e+07	2.79331e+06	2.71764e+07	2.34532e+06	3.41196e+06	7.75453e+06	3.38219e+07	1.15072e+07	3.64427e+06	5.45334e+07	386761	4.85685e+07	3.01969e+07	4.19193e+07	4.40662e+06	3.88188e+07	2.70338e+07	1.42911	0.409262
831	0	PC(31:1)+Na	(15:0_16:1)	(15:0)	(16:1)	740.52	C39 H76 O8 N1 P1 Na1	31.7377	13027.5	134389	133813	2.11765e+06	19481.6	315181	17265.9	485102	270599	1.39318e+06	76547.2	42277.4	2.11728e+06	10694.8	75247.9	600547	862950	71581	164700	1.04594e+06	1.03431	0.957307
832	1	PC(15:0_16:1)+HCOO	(15:0_16:1)	(15:0)	(16:1)	762.529	C40 H77 O10 N1 P1	31.9339	59455.9	349203	55042.1	809434	26255.2	3.83048e+06	108140	373954	40898.6	867401	276475	288417	1.26361e+06	853711	378474	557932	689690	38648.8	1.30881e+06	949920	1.0131	0.982824
833	0	PC(31:1)+H	(15:0_16:1)	(15:0)	(16:1)	718.538	C39 H77 O8 N1 P1	31.9043	698859	3.60866e+06	2.57733e+06	8.24221e+06	188865	5.38304e+07	1.40495e+06	2.65609e+06	2.08852e+06	2.08933e+06	592724	2.97487e+06	8.53689e+06	4.22152e+06	7.6773e+06	3.42423e+06	1.30012e+07	1.02648e+06	7.65002e+06	8.48654e+06	0.744222	0.714036
834	1	PC(31:1)+Na	(15:0_16:1)	(15:0)	(16:1)	740.52	C39 H76 O8 N1 P1 Na1	31.9098	90067.6	885198	414221	147298	93436.7	2.06336e+06	176439	82529.9	562694	320387	19232.5	498267	556726	1.2534e+06	1.69855e+06	527314	1.39572e+06	44567.1	3.04249e+06	1.35493e+06	2.14888	0.127937
835	1	PC(31:1)+H	(31:1)	(31:1)		718.538	C39 H77 O8 N1 P1	32.4715	4.31165e+06	6.68119e+06	3.13252e+06	2.24641e+07	1.36411e+06	4.01946e+07	4.1872e+06	6.46398e+06	3.07303e+06	8.04491e+06	4.24915e+06	5.5153e+06	6.21314e+06	8.54671e+06	2.69011e+07	1.59767e+07	8.48019e+06	892898	3.13633e+07	1.61252e+07	1.24367	0.631549
836	1	PC(18:1_13:0)+H	(18:1_13:0)	(18:1)	(13:0)	718.538	C39 H77 O8 N1 P1	35.6608	5.90454e+07	1.20314e+08	6.33991e+07	8.7001e+07	6.15666e+07	1.70574e+08	7.65156e+07	1.31385e+08	1.07002e+08	1.38102e+08	6.33024e+07	7.88842e+07	1.72009e+08	8.08142e+07	3.72583e+08	3.60442e+08	2.43045e+08	6.46058e+07	2.17315e+08	5.37433e+08	2.15826	0.0378796
837	1	PC(31:1e)+H	(31:1e)	(31:1e)		704.559	C39 H79 O7 N1 P1	34.3182	136553	196604	27255.9	736387	11244	515328	276181	361861	0	963801	49045.9	1.20178e+06	1.36763e+06	1.13651e+06	2.38997e+06	959440	3.34854e+06	35586.1	750709	1.13068e+07	6.99056	0.0848149
838	1	PC(31:1e)+H	(31:1e)	(31:1e)		704.559	C39 H79 O7 N1 P1	34.7817	1.81929e+07	1.18701e+07	1.7567e+06	6.49386e+06	943690	8.50662e+06	3.05305e+06	6.22015e+06	6.46936e+06	1.43683e+07	2.86892e+06	1.17038e+07	3.13549e+07	2.79589e+07	9.18807e+06	1.63455e+07	1.17429e+07	3.15968e+06	1.10334e+07	1.25205e+07	1.77049	0.0984978
839	1	PC(31:2)+H	(31:2)	(31:2)		716.522	C39 H75 O8 N1 P1	31.2599	470456	1.41333e+06	748394	9.67751e+06	467736	6.407e+06	1.36438e+06	1.4792e+06	150092	1.89512e+06	540649	4.97593e+06	2.06553e+06	463973	7.1575e+06	5.62047e+06	284717	378079	8.8786e+06	1.56383e+06	1.32634	0.58468
840	0	PC(31:3)+H	(31:3)	(31:3)		714.507	C39 H73 O8 N1 P1	32.5662	1.14687e+06	2.06095e+06	349127	1.19945e+06	316818	2.58554e+06	399129	1.56899e+06	2.30233e+06	2.46377e+06	1.79235e+06	1.3219e+06	5.01056e+06	1.64383e+06	691918	3.89507e+06	8.49993e+06	687754	8.00431e+06	4.61366e+06	2.51243	0.0358787
841	0	PC(31:3e)+H	(31:3e)	(31:3e)		700.528	C39 H75 O7 N1 P1	29.7386	0	3.03223e+06	0	0	0	0	0	0	0	0	0	0	0	3224.47	0	0	0	0	0	0	0.0010634	0.331066
842	1	PC(32:0)+H	(32:0)	(32:0)		734.569	C40 H81 O8 N1 P1	30.4028	280870	357898	325500	37272.3	325155	381278	305814	171895	163693	660021	172406	83711.2	710225	603373	626269	2.48217e+06	147407	333908	847737	188656	2.05884	0.182479
843	0	PC(32:0)+H	(32:0)	(32:0)		734.569	C40 H81 O8 N1 P1	31.1888	23276.5	36571	12029	2693.36	104616	38165.9	25202.9	16814.6	10895.3	94617.6	8277.51	23948.6	4.2162e+06	44026.1	128422	27545.5	2452.51	0	192922	271609	13.4712	0.287338
844	0	PC(32:0)+H	(32:0)	(32:0)		734.569	C40 H81 O8 N1 P1	32.8951	1.36188e+07	7.55674e+07	1.61282e+07	1.21449e+08	4.75957e+07	9.14636e+07	1.41872e+07	1.36814e+07	2.46149e+07	1.36064e+08	7.5122e+07	6.38657e+06	2.02781e+08	4.36272e+07	2.72257e+08	2.27666e+08	2.56706e+08	5.16291e+07	5.06238e+08	6.69231e+07	3.08338	0.0354222
845	0	PC(16:0_16:0)+HCOO	(16:0_16:0)	(16:0)	(16:0)	778.56	C41 H81 O10 N1 P1	34.7606	2.96002e+08	3.04788e+08	1.63696e+08	4.83021e+08	2.08781e+08	5.73454e+08	2.49497e+08	2.96845e+08	2.61128e+08	2.80142e+08	2.79841e+08	2.41612e+08	3.67579e+08	3.41426e+08	5.18992e+08	4.38623e+08	3.15764e+08	1.84869e+08	6.38919e+08	3.73097e+08	1.18714	0.325829
846	1	PC(16:0_16:0)+Na	(16:0_16:0)	(16:0)	(16:0)	756.551	C40 H80 O8 N1 P1 Na1	34.7682	1.44442e+08	1.75392e+08	9.22496e+07	2.23235e+08	1.14275e+08	1.96358e+08	1.34542e+08	1.34827e+08	1.38699e+08	1.36813e+08	1.54561e+08	1.29394e+08	1.31755e+08	1.68771e+08	2.29501e+08	1.78925e+08	1.3517e+08	1.03162e+08	2.65002e+08	1.90821e+08	1.13162	0.337263
847	1	PC(16:0_16:0)+H	(16:0_16:0)	(16:0)	(16:0)	734.569	C40 H81 O8 N1 P1	34.7494	5.10831e+09	6.11972e+09	2.6467e+09	8.68018e+09	4.08466e+09	1.15821e+10	3.27351e+09	5.37617e+09	4.66617e+09	4.95003e+09	4.54651e+09	3.99729e+09	7.81679e+09	6.79379e+09	1.21713e+10	9.35383e+09	6.07005e+09	2.98508e+09	1.27419e+10	8.53344e+09	1.3279	0.183485
848	1	PC(16:0_16:0)+K	(16:0_16:0)	(16:0)	(16:0)	772.525	C40 H80 O8 N1 P1 K1	34.7693	6.30219e+08	7.28738e+08	4.20584e+08	1.04006e+09	5.14125e+08	8.60201e+08	5.38725e+08	6.66132e+08	6.27597e+08	6.08522e+08	6.36185e+08	5.67939e+08	6.6767e+08	1.08191e+09	1.48938e+09	1.09355e+09	9.03102e+08	5.69827e+08	1.71852e+09	1.19618e+09	1.49576	0.0286142
849	1	PC(16:0_16:0)+HCOO	(16:0_16:0)	(16:0)	(16:0)	778.56	C41 H81 O10 N1 P1	36.0602	81620.2	45991.7	80381.2	65489.8	35303.4	72204	54363	170907	68582.3	35096.8	19231.5	56725.9	98023.4	82683.8	116748	56213.1	57189.5	67881.6	305652	42848.8	1.27222	0.503339
850	1	PC(32:0)+H	(16:0_16:0)	(16:0)	(16:0)	734.569	C40 H81 O8 N1 P1	35.9813	5.44487e+06	2.93752e+06	1.0759e+06	4.87514e+07	2.04464e+06	5.79698e+06	2.33841e+06	4.1757e+06	1.92717e+06	1.12113e+06	1.17763e+06	1.38013e+06	1.23207e+06	689744	3.71302e+06	1.59984e+06	799946	345541	7.4773e+07	2.60504e+06	1.16799	0.885023
851	1	PC(16:0_16:0)+HCOO	(16:0_16:0)	(16:0)	(16:0)	778.56	C41 H81 O10 N1 P1	37.3004	618165	578461	360152	611600	574962	2.29164e+06	248621	341644	444260	487561	605135	1.03384e+06	7.18997e+06	846124	1.72532e+06	8.25241e+06	4.01102e+06	258955	1.05406e+06	943787	3.95309	0.0534648
852	1	PC(32:0)+H	(16:0_16:0)	(16:0)	(16:0)	734.569	C40 H81 O8 N1 P1	37.205	200068	386180	618271	1.07135e+06	647545	1.85256e+06	589178	996068	593962	573216	835269	270512	2.0838e+06	1.25414e+06	278960	1.40711e+06	360823	266775	736338	309469	1.0365	0.912059
853	0	PC(16:0e_16:0)+HCOO	(16:0e_16:0)	(16:0e)	(16:0)	764.581	C41 H83 O9 N1 P1	36.1274	1.13622e+07	1.53884e+07	5.91587e+06	1.70584e+07	3.36949e+06	1.51218e+07	8.41297e+06	8.28313e+06	9.8043e+06	1.97138e+07	8.9701e+06	7.01564e+06	4.41507e+07	1.79952e+07	1.47949e+07	2.05979e+07	2.50369e+07	8.36431e+06	1.6399e+07	1.19847e+07	1.53202	0.130493
854	0	PC(32:0e)+H	(16:0e_16:0)	(16:0e)	(16:0)	720.59	C40 H83 O7 N1 P1	36.128	2.48104e+08	1.85675e+08	7.18272e+07	2.27869e+08	5.25294e+07	2.76517e+08	1.26266e+08	1.40318e+08	2.1263e+08	2.92533e+08	1.05045e+08	1.1123e+08	8.31354e+08	2.70207e+08	3.90061e+08	4.77667e+08	4.41913e+08	1.83444e+08	2.94427e+08	2.24194e+08	1.81519	0.0572135
855	1	PC(32:0e)+K	(16:0e_16:0)	(16:0e)	(16:0)	758.546	C40 H82 O7 N1 P1 K1	36.1336	2.3153e+07	2.31321e+07	1.09871e+07	3.30556e+07	5.7749e+06	3.63198e+07	1.34175e+07	1.82323e+07	2.40823e+07	4.34985e+07	1.40839e+07	1.12977e+07	8.87978e+07	5.41691e+07	6.25168e+07	6.53144e+07	9.56018e+07	2.59013e+07	6.39514e+07	4.13601e+07	2.25766	0.00874058
856	1	PC(32:0e)+Na	(16:0e_16:0)	(16:0e)	(16:0)	742.572	C40 H82 O7 N1 P1 Na1	36.1295	5.47226e+06	5.63306e+06	3.42231e+06	9.52972e+06	2.01881e+06	1.01286e+07	4.99429e+06	5.04808e+06	5.38092e+06	1.07336e+07	4.4386e+06	3.63417e+06	2.34192e+07	8.39522e+06	9.72616e+06	1.17387e+07	1.86707e+07	6.08438e+06	1.09692e+07	6.62448e+06	1.6629	0.0764173
857	1	PC(16:0_16:1)+HCOO	(16:0_16:1)	(16:0)	(16:1)	776.545	C41 H79 O10 N1 P1	32.8876	2.26783e+07	1.58627e+08	3.16134e+07	2.8796e+08	5.33374e+07	1.33814e+08	2.29098e+07	1.98811e+07	2.13955e+07	1.19246e+08	9.12871e+07	1.84521e+07	1.80867e+08	1.19032e+06	2.38065e+08	2.18841e+08	2.60791e+08	3.51465e+07	3.66568e+08	1.25242e+08	1.76307	0.174568
858	0	PC(16:0_16:1)+Na	(16:0_16:1)	(16:0)	(16:1)	754.536	C40 H78 O8 N1 P1 Na1	32.8849	1.19797e+07	8.98687e+07	4.0032e+07	1.61592e+08	2.97522e+07	5.33922e+07	5.56009e+07	1.0553e+07	3.61226e+07	6.64335e+07	4.85665e+07	3.77086e+07	9.86633e+07	9.43238e+07	1.33579e+08	1.22698e+08	1.42225e+08	1.82935e+07	1.95393e+08	1.83703e+08	1.93607	0.0405848
859	1	PC(32:1)+H	(16:0_16:1)	(16:0)	(16:1)	732.554	C40 H79 O8 N1 P1	32.8815	3.83808e+08	9.56374e+08	4.08972e+08	4.47423e+09	5.80371e+08	2.32594e+09	4.64361e+08	3.94703e+08	3.23552e+08	7.56055e+08	5.73225e+08	2.99538e+08	1.54809e+09	8.02683e+08	1.83577e+09	1.8543e+09	2.00118e+09	3.78063e+08	3.84412e+09	2.24059e+09	1.38932	0.436248
860	0	PC(32:1)+K	(16:0_16:1)	(16:0)	(16:1)	770.51	C40 H78 O8 N1 P1 K1	32.8715	4.45385e+07	3.04656e+08	1.12277e+08	3.00723e+08	9.28358e+07	1.30863e+08	3.69898e+07	3.51614e+07	3.8795e+07	2.26187e+08	1.40649e+08	1.17629e+08	3.54946e+08	1.36901e+08	7.08697e+08	6.37804e+08	7.58127e+08	7.58022e+07	6.73876e+08	3.56046e+08	2.9935	0.0112005
861	0	PC(16:0_16:1)+HCOO	(16:0_16:1)	(16:0)	(16:1)	776.545	C41 H79 O10 N1 P1	33.0714	7.96358e+07	6.63097e+07	4.77673e+06	6.01193e+07	1.45034e+07	2.50615e+08	1.9142e+07	5.56934e+07	9.77373e+07	5.15399e+07	3.87682e+07	7.47488e+07	7.37753e+07	1.74739e+08	9.61957e+07	8.85258e+07	8.66064e+07	1.18706e+07	7.36759e+07	2.04054e+08	1.31838	0.446292
862	1	PC(16:0_16:1)+Na	(16:0_16:1)	(16:0)	(16:1)	754.536	C40 H78 O8 N1 P1 Na1	33.1043	4.45541e+07	3.496e+07	1.15529e+07	4.21984e+07	5.81927e+06	1.26677e+08	1.19947e+07	1.27294e+07	5.09512e+07	2.14988e+07	1.00813e+07	1.62537e+06	4.33233e+07	5.05428e+07	1.71937e+07	4.78614e+07	6.36477e+07	3.85069e+06	9.01447e+07	5.08019e+07	1.04446	0.91261
863	0	PC(32:1)+H	(16:0_16:1)	(16:0)	(16:1)	732.554	C40 H79 O8 N1 P1	33.0855	1.24872e+09	7.54716e+08	2.97148e+08	1.85229e+09	3.36064e+08	1.05241e+09	2.3711e+08	8.61096e+08	1.1941e+09	5.70958e+08	4.03442e+08	3.45958e+08	6.52405e+08	3.98603e+09	5.0411e+08	1.1684e+09	1.74822e+09	2.03786e+08	9.71779e+08	3.64462e+09	1.62158	0.274337
864	0	PC(32:1)+K	(16:0_16:1)	(16:0)	(16:1)	770.51	C40 H78 O8 N1 P1 K1	33.0847	1.32791e+08	1.13022e+08	9.02349e+06	1.68494e+08	2.07222e+07	5.01384e+08	1.51675e+08	7.03174e+07	1.73331e+08	7.25097e+07	4.25988e+07	8.65631e+06	1.3804e+08	2.89762e+08	2.82581e+08	2.76073e+08	3.17767e+08	2.396e+07	1.86352e+08	5.95421e+08	1.52923	0.308763
865	0	PC(16:0_16:1)+HCOO	(16:0_16:1)	(16:0)	(16:1)	776.545	C41 H79 O10 N1 P1	33.6296	2.27379e+06	3.50862e+06	1.40523e+06	3.33106e+06	653663	1.09537e+07	2.50192e+06	1.03095e+06	2.66728e+06	1.37959e+06	1.3964e+06	2.7168e+06	751206	2.32008e+06	1.69424e+06	4.12925e+06	2.6803e+06	228952	8.61909e+06	6.66303e+06	1.05028	0.906938
866	1	PC(16:0_16:1)+Na	(16:0_16:1)	(16:0)	(16:1)	754.536	C40 H78 O8 N1 P1 Na1	33.6534	782537	245360	944049	969291	282172	8.77645e+06	645057	1.98567e+06	661471	695177	291056	1.51901e+06	219381	1.92046e+06	712699	2.80638e+06	1.70663e+06	325431	7.25571e+06	7.69366e+06	1.52937	0.488538
867	0	PC(16:0_16:1)+K	(16:0_16:1)	(16:0)	(16:1)	770.51	C40 H78 O8 N1 P1 K1	33.6715	1.0747e+06	3.40151e+06	2.74268e+06	7.01957e+06	1.21353e+06	4.37234e+07	2.96367e+06	1.33704e+07	1.38139e+06	490941	1.02025e+06	2.79987e+06	2.94296e+06	3.91449e+06	7.67263e+06	9.18197e+06	5.88024e+06	447775	2.35988e+07	2.09347e+07	1.01308	0.983768
868	0	PC(18:1_14:0)+H	(18:1_14:0)	(18:1)	(14:0)	732.554	C40 H79 O8 N1 P1	36.6881	4.69845e+06	8.50172e+06	7.37211e+06	9.34814e+06	1.90165e+06	1.92506e+07	2.27045e+06	9.0073e+06	6.55847e+06	1.37745e+07	4.81424e+06	7.39973e+06	2.54227e+07	7.19095e+06	2.30662e+07	3.69563e+07	1.4088e+07	3.48557e+06	1.74672e+07	3.25942e+07	2.08609	0.0424885
869	0	PC(16:0e_16:1)+HCOO	(16:0e_16:1)	(16:0e)	(16:1)	762.565	C41 H81 O9 N1 P1	34.3382	100988	431177	186763	1.04891e+06	413086	214727	687795	466053	36622.3	2.65056e+06	764261	41810.9	1.64374e+07	498193	1.21185e+06	4.64132e+06	2.22977e+07	1.1394e+06	1.39348e+06	2.02906e+06	8.08995	0.0903414
870	0	PC(32:1e)+H	(16:0e_16:1)	(16:0e)	(16:1)	718.575	C40 H81 O7 N1 P1	34.3664	8.16612e+06	9.97196e+06	4.66101e+06	2.81073e+07	6.94667e+06	1.46843e+07	8.72484e+06	74919.2	3.78281e+06	5.71292e+07	1.73969e+07	3.16445e+06	3.41582e+08	3.79531e+07	3.67141e+07	2.15044e+07	4.78538e+08	2.86065e+07	549779	3.06733e+07	7.0066	0.125319
871	0	PC(32:1e)+K	(16:0e_16:1)	(16:0e)	(16:1)	756.53	C40 H80 O7 N1 P1 K1	34.3835	1.35078e+06	1.01963e+06	1.1327e+06	3.48128e+06	353553	884296	853215	136330	285154	4.08987e+06	718156	174692	3.14418e+07	1.43512e+07	7.19772e+06	1.80973e+07	7.59161e+07	1.68273e+06	184858	8.22321e+06	11.628	0.0667538
872	0	PC(32:1e)+H	(32:1e)	(32:1e)		718.575	C40 H81 O7 N1 P1	34.6059	2.0823e+06	1.09515e+06	3.98625e+06	1.82103e+07	659883	6.20382e+07	1.25289e+06	2.19207e+07	3.55286e+06	1.1043e+07	1.04166e+06	1.44177e+06	1.19521e+08	3.40649e+07	1.34032e+07	1.64561e+07	8.72827e+07	958476	3.10025e+07	1.00442e+08	3.22322	0.0859983
873	0	PC(32:1e)+H	(32:1e)	(32:1e)		718.575	C40 H81 O7 N1 P1	34.9956	8.35385e+06	1.00938e+07	1.61675e+06	1.83356e+06	2.41527e+06	1.14257e+07	3.55145e+06	2.51512e+06	1.9753e+06	1.36795e+07	1.65761e+06	4.95388e+06	4.01641e+07	1.81935e+06	876986	2.13991e+06	1.90679e+07	2.63482e+06	5.71009e+06	1.2607e+07	1.59469	0.423297
874	0	PC(16:1e_16:0)+HCOO	(16:1e_16:0)	(16:1e)	(16:0)	762.565	C41 H81 O9 N1 P1	35.8664	3.92652e+07	2.03722e+07	4.71075e+06	1.19538e+07	3.55262e+06	1.32467e+07	7.46797e+06	9.28878e+06	1.59364e+07	1.27819e+07	6.98849e+06	1.21724e+07	2.15241e+07	3.65804e+07	1.40366e+07	1.80626e+07	1.31328e+07	6.61504e+06	1.285e+07	1.33183e+07	1.12054	0.698253
875	0	PC(32:1e)+H	(16:1e_16:0)	(16:1e)	(16:0)	718.575	C40 H81 O7 N1 P1	35.8743	6.70174e+08	2.93668e+08	8.83424e+07	1.68597e+08	6.20827e+07	3.05587e+08	9.61911e+07	1.34386e+08	2.17491e+08	2.23532e+08	1.24212e+08	1.68531e+08	6.2243e+08	6.90111e+08	3.91151e+08	4.55412e+08	3.04103e+08	1.21449e+08	2.62006e+08	3.18245e+08	1.5299	0.170142
876	0	PC(32:1e)+Na	(16:1e_16:0)	(16:1e)	(16:0)	740.556	C40 H80 O7 N1 P1 Na1	35.8706	3.34492e+07	1.6297e+07	4.36456e+06	1.08507e+07	3.53896e+06	1.48448e+07	6.17952e+06	7.92609e+06	1.15605e+07	1.16753e+07	6.27756e+06	9.75447e+06	2.42539e+07	3.53066e+07	1.36454e+07	1.68366e+07	1.27838e+07	6.90105e+06	1.36041e+07	1.29969e+07	1.26245	0.42437
877	1	PC(32:1e)+K	(16:1e_16:0)	(16:1e)	(16:0)	756.53	C40 H80 O7 N1 P1 K1	35.8803	1.14668e+08	6.26127e+07	1.6344e+07	3.02205e+07	8.54134e+06	3.859e+07	1.65046e+07	2.64505e+07	3.8179e+07	3.75377e+07	1.35664e+07	2.87495e+07	6.16068e+07	1.72788e+08	5.6547e+07	6.62809e+07	6.83784e+07	1.80478e+07	5.90083e+07	7.06486e+07	1.57994	0.202718
878	1	PC(32:1e)+H	(32:1e)	(32:1e)		718.575	C40 H81 O7 N1 P1	36.7205	1.37052e+06	183595	79751	342375	20070.3	463742	136897	251111	79812.3	254377	234416	387142	513480	829697	448502	614690	131515	129344	523090	2.41272e+06	1.95604	0.229395
879	1	PC(16:1_16:1)+HCOO	(16:1_16:1)	(16:1)	(16:1)	774.529	C41 H77 O10 N1 P1	31.062	3.55547e+06	8.72259e+06	3.48682e+06	2.23729e+07	1.23514e+06	1.3368e+07	4.20688e+06	3.37347e+06	5.16876e+06	5.96907e+06	4.35296e+06	5.14263e+06	2.36463e+07	1.189e+07	2.03877e+07	1.47158e+07	1.42002e+07	2.06758e+06	1.57845e+07	1.60578e+07	1.79467	0.0743723
880	1	PC(16:1_16:1)+Na	(16:1_16:1)	(16:1)	(16:1)	752.52	C40 H76 O8 N1 P1 Na1	31.0706	1.6949e+06	3.98367e+06	1.54087e+06	1.00339e+07	629521	5.87187e+06	1.32629e+06	1.42179e+06	2.30542e+06	2.34731e+06	1.51415e+06	1.77838e+06	9.02312e+06	5.41047e+06	9.42568e+06	6.77252e+06	6.37094e+06	822113	7.28145e+06	7.56949e+06	1.79642	0.0820907
881	1	PC(32:2)+H	(16:1_16:1)	(16:1)	(16:1)	730.538	C40 H77 O8 N1 P1	31.0571	4.24322e+07	1.08794e+08	4.18267e+07	1.91764e+08	1.7296e+07	1.66021e+08	4.83546e+07	4.1353e+07	6.29754e+07	6.9834e+07	5.22781e+07	5.90212e+07	2.73196e+08	1.63825e+08	2.92792e+08	1.48815e+08	1.98747e+08	2.61599e+07	2.31284e+08	2.27444e+08	2.11669	0.0218134
882	0	PC(32:2)+K	(16:1_16:1)	(16:1)	(16:1)	768.494	C40 H76 O8 N1 P1 K1	31.0637	2.33293e+06	7.3125e+06	2.73283e+06	2.24548e+07	1.08336e+06	1.19827e+07	2.92667e+06	2.63176e+06	4.16437e+06	4.07473e+06	3.5549e+06	3.96644e+06	2.13983e+07	1.6001e+07	3.27279e+07	2.0792e+07	1.98516e+07	2.07635e+06	2.32775e+07	1.17092e+07	2.51805	0.0237244
883	0	PC(16:1_16:1)+HCOO	(16:1_16:1)	(16:1)	(16:1)	774.529	C41 H77 O10 N1 P1	32.3889	1.26273e+06	2.17528e+06	1.47742e+06	1.18976e+07	1.06786e+06	1.12851e+07	3.3949e+06	1.90111e+06	1.25175e+06	4.74842e+06	2.7161e+06	1.17689e+06	2.63184e+07	2.94298e+06	6.42606e+06	6.36473e+06	7.57616e+06	1.83041e+06	1.20724e+07	5.93494e+06	1.81303	0.236533
884	1	PC(32:2)+H	(16:1_16:1)	(16:1)	(16:1)	730.538	C40 H77 O8 N1 P1	32.2471	1.90841e+07	2.47188e+07	9.75239e+06	1.4992e+08	6.64839e+06	1.52517e+08	2.18378e+07	2.30896e+07	1.47939e+07	2.22163e+07	1.381e+07	1.31157e+07	2.29381e+07	1.55669e+07	7.59598e+07	5.48837e+07	3.95088e+07	8.07346e+06	1.18361e+08	9.25672e+07	1.02296	0.962946
885	1	PC(32:2)+Na	(16:1_16:1)	(16:1)	(16:1)	752.52	C40 H76 O8 N1 P1 Na1	32.2662	142578	28975.8	87518.1	3.91276e+06	78827.7	4.32293e+06	261774	190625	58160	252005	104316	282552	77113.5	211321	111885	362984	531415	0	2.04425e+06	2.49415e+06	0.666226	0.610855
886	1	PC(32:2)+K	(16:1_16:1)	(16:1)	(16:1)	768.494	C40 H76 O8 N1 P1 K1	32.255	180805	880070	853581	1.7795e+07	453574	1.63694e+07	2.38702e+06	945208	1.68158e+06	748800	1.21111e+06	1.41519e+06	340631	4.39613e+06	779647	1.60696e+07	5.01889e+06	197410	1.78125e+07	1.35209e+07	1.43662	0.556618
887	1	PC(14:0_18:2)+H	(14:0_18:2)	(14:0)	(18:2)	730.538	C40 H77 O8 N1 P1	35.2388	1.44981e+06	3.9322e+06	4.6453e+06	1.84508e+06	384728	6.34555e+06	1.53317e+06	3.27823e+06	2.62979e+06	4.35437e+06	1.51019e+06	4.88311e+06	1.35787e+07	4.80635e+06	1.35034e+07	1.15076e+07	7.3949e+06	1.37997e+06	6.09908e+06	4.85279e+06	2.28685	0.0201502
888	1	PC(16:1e_16:1)+HCOO	(16:1e_16:1)	(16:1e)	(16:1)	760.55	C41 H79 O9 N1 P1	34.2418	3.83115e+06	3.49196e+06	396833	1.80929e+06	594403	1.32968e+06	1.38184e+06	1.16749e+06	1.77426e+06	937155	844321	1.02745e+06	958105	6.52027e+06	446584	3.44153e+06	2.9235e+06	870031	2.68417e+06	8.21627e+06	1.67118	0.235014
889	1	PC(32:2e)+H	(16:1e_16:1)	(16:1e)	(16:1)	716.559	C40 H79 O7 N1 P1	34.2301	7.23756e+07	5.79205e+07	9.56641e+06	3.53361e+07	6.65923e+06	3.30486e+07	1.93287e+07	2.3639e+07	3.57063e+07	2.50621e+07	1.27022e+07	1.50522e+07	4.91692e+07	1.40794e+08	1.87852e+07	8.52042e+07	6.54461e+07	1.589e+07	6.22586e+07	1.70536e+08	1.99546	0.104921
890	0	PC(32:2e)+Na	(16:1e_16:1)	(16:1e)	(16:1)	738.541	C40 H78 O7 N1 P1 Na1	34.2285	2.4072e+06	1.96549e+06	63341.8	1.6507e+06	149527	1.17821e+06	22998.5	108205	1.14329e+06	581382	89422	582448	240256	4.40928e+06	152935	2.26591e+06	1.13441e+06	150883	2.42949e+06	4.19096e+06	1.68775	0.300276
891	1	PC(32:2e)+K	(16:1e_16:1)	(16:1e)	(16:1)	754.515	C40 H78 O7 N1 P1 K1	34.234	7.40281e+06	8.27379e+06	92203.5	4.1277e+06	18277.8	3.32773e+06	2.12977e+06	2.58942e+06	3.97239e+06	4.25022e+06	1.74835e+06	1.69835e+06	1.94325e+07	2.42299e+07	5.65387e+06	1.28003e+07	1.28325e+07	2.33358e+06	1.23468e+07	3.07992e+07	3.42346	0.0155159
892	1	PC(32:2e)+H	(32:2e)	(32:2e)		716.559	C40 H79 O7 N1 P1	34.7066	2.07592e+06	1.10812e+06	571290	1.25859e+06	26837.1	1.21572e+06	3.6108e+06	629459	441757	448942	351314	2.27733e+06	1.26347e+06	3.06114e+06	2.12929e+06	3.08804e+06	4.09022e+06	212108	2.69272e+06	5.63451e+06	2.17785	0.043692
893	0	PC(14:0_18:3)+HCOO	(14:0_18:3)	(14:0)	(18:3)	772.513	C41 H75 O10 N1 P1	29.7491	12632.1	17881.8	19337	2.12771e+06	4822.32	111805	21935.2	20354.7	17560.8	28413.6	28507.3	34002.4	16616.4	49905.6	197769	46694.5	17866	0	37215.4	203759	0.265414	0.418705
894	1	PC(32:3)+H	(14:0_18:3)	(14:0)	(18:3)	728.522	C40 H75 O8 N1 P1	29.7797	537299	168311	175057	1.12728e+07	61936	2.64848e+06	461604	1.21399e+06	60424.7	289722	81499.1	82007.3	1.45725e+06	1.20732e+06	1.43377e+07	643115	180640	96376.3	801727	523749	1.14931	0.888007
895	0	PC(32:3)+H	(32:3)	(32:3)		728.522	C40 H75 O8 N1 P1	30.6631	873834	167668	556096	3.11078e+07	217844	1.68076e+07	2.25095e+06	3.1402e+06	794043	1.02771e+06	3.05843e+06	955165	472812	2.2827e+06	7.69183e+06	1.3097e+06	512758	111378	1.43962e+06	9.37002e+06	0.477743	0.392377
896	0	PC(32:3)+H	(32:3)	(32:3)		728.522	C40 H75 O8 N1 P1	30.9398	1.78425e+06	2.20829e+06	1.14659e+06	3.96296e+06	308062	2.6667e+06	2.08547e+06	16338.3	1.74583e+06	2.61765e+06	574549	970231	1.06809e+07	3.82634e+06	8.1072e+06	6.56057e+06	3.71185e+06	1.94477e+06	3.2376e+06	1.44859e+06	2.21456	0.0591121
897	0	PC(32:3)+H	(32:3)	(32:3)		728.522	C40 H75 O8 N1 P1	32.4114	2.30101e+07	3.23593e+07	1.94321e+07	1.32076e+08	1.36111e+07	8.05999e+07	2.46304e+07	2.28799e+07	2.09122e+07	3.5132e+07	2.59625e+07	2.81869e+07	2.03875e+07	3.89308e+07	1.14742e+08	5.65118e+07	4.91971e+07	1.17459e+07	9.72443e+07	6.68597e+07	1.2598	0.516995
898	1	PC(32:4e)+H	(32:4e)	(32:4e)		712.528	C40 H75 O7 N1 P1	29.7646	11000.9	38118.1	0	68940.6	107513	151284	0	66268	0	45188.8	0	0	2.07372e+06	0	333195	252381	31212.3	103408	198937	0	6.12896	0.229818
899	0	PC(33:0)+H	(33:0)	(33:0)		748.585	C41 H83 O8 N1 P1	33.5079	15.3354	1.41347e+06	10.3021	2.00652e+06	459049	528858	166747	1.62685e+06	0	6.70939e+06	151362	1.54993e+06	1.17582e+07	220114	601878	1.26478e+06	5.10483e+06	246299	5.02263e+06	9.75258e+06	2.76298	0.14363
900	1	PC(16:0_17:0)+HCOO	(16:0_17:0)	(16:0)	(17:0)	792.576	C42 H83 O10 N1 P1	35.4188	3.06692e+06	2.79936e+06	1.79421e+06	1.02741e+07	1.28131e+06	7.87917e+06	4.24085e+06	2.63968e+06	1.0366e+06	1.69362e+07	3.72e+06	5.88096e+06	7.59775e+06	2.44888e+06	1.17125e+07	6.78094e+06	1.85944e+07	1.45519e+06	1.7568e+07	2.8223e+07	2.00163	0.117206
901	1	PC(33:0)+H	(16:0_17:0)	(16:0)	(17:0)	748.585	C41 H83 O8 N1 P1	35.4177	6.27528e+07	5.13266e+07	3.03461e+07	1.52308e+08	2.64019e+07	1.87067e+08	5.31807e+07	6.7241e+07	2.94602e+07	2.94847e+08	5.51634e+07	9.12016e+07	1.92119e+08	5.95573e+07	2.6315e+08	1.82922e+08	3.90722e+08	3.40805e+07	3.60912e+08	6.0285e+08	2.33805	0.0629116
902	1	PC(16:0_17:0)+HCOO	(16:0_17:0)	(16:0)	(17:0)	792.576	C42 H83 O10 N1 P1	35.847	2.54087e+06	2.26192e+06	2.40788e+06	4.81677e+06	1.03615e+06	7.31252e+06	1.68188e+06	2.90435e+06	1.86817e+06	4.87091e+06	2.61552e+06	6.02567e+06	5.38489e+06	3.54523e+06	4.71285e+06	4.37086e+06	2.97625e+06	1.07476e+06	7.53282e+06	3.64627e+06	1.32124	0.241914
903	1	PC(33:0)+H	(16:0_17:0)	(16:0)	(17:0)	748.585	C41 H83 O8 N1 P1	35.8327	5.87429e+07	5.83702e+07	5.46884e+07	1.04253e+08	3.51686e+07	2.78509e+08	4.45838e+07	9.36526e+07	4.73245e+07	1.50475e+08	4.97722e+07	9.04619e+07	1.75595e+08	8.02708e+07	2.04808e+08	2.33482e+08	1.19331e+08	3.43153e+07	2.20489e+08	1.68249e+08	1.48717	0.185609
904	0	PC(33:0)+H	(33:0)	(33:0)		748.585	C41 H83 O8 N1 P1	39.1647	115270	0	146948	174561	84248.6	567625	182600	346178	187422	448669	149565	546490	577065	197321	816754	1.0896e+06	359838	43764	620124	895170	2.34996	0.0224761
905	0	PC(16:0e_17:0)+HCOO	(16:0e_17:0)	(16:0e)	(17:0)	778.597	C42 H85 O9 N1 P1	36.6957	0	19893.1	0	207776	2984.74	22106	32259.3	0	15321.6	1.18788e+06	23669.8	9968.38	597238	3872.57	137404	32187.2	1.93628e+06	22705.2	234463	617016	2.42893	0.353708
906	0	PC(33:0e)+H	(16:0e_17:0)	(16:0e)	(17:0)	734.606	C41 H85 O7 N1 P1	36.7723	467698	1.38115e+06	625504	5.2861e+06	337842	3.73292e+06	1.96292e+06	786284	664571	2.43467e+07	1.40613e+06	1.58348e+06	1.80406e+07	1.72011e+06	7.04599e+06	5.46408e+06	4.0661e+07	1.20712e+06	7.6852e+06	1.79723e+07	2.59615	0.183478
907	0	PC(33:0e)+H	(33:0e)	(33:0e)		734.606	C41 H85 O7 N1 P1	37.14	3.7821e+06	3.85777e+06	3.36519e+06	4.07614e+06	859323	1.00027e+07	2.45076e+06	3.0191e+06	3.12943e+06	1.51507e+07	2.74654e+06	3.91312e+06	1.82459e+07	5.38645e+06	8.86769e+06	1.21012e+07	5.92201e+06	2.54012e+06	7.29823e+06	6.61228e+06	1.48176	0.254071
908	1	PC(15:0_18:1)+HCOO	(15:0_18:1)	(15:0)	(18:1)	790.56	C42 H81 O10 N1 P1	33.4953	36746	0	0	394551	0	109812	2.26247	50712.7	0	590910	119160	78866.2	431883	0	610963	133514	553223	16999.6	680948	2.39744e+06	4.24694	0.119714
909	1	PC(33:1)+H	(15:0_18:1)	(15:0)	(18:1)	746.569	C41 H81 O8 N1 P1	33.5587	1.41721e+06	2.08589e+06	1.78227e+06	1.42361e+07	1.26046e+06	8.22907e+06	4.67423e+06	1.62139e+06	859949	2.45957e+07	724658	7.80961e+06	2.69994e+07	1.29035e+06	2.38379e+07	1.59888e+07	3.95122e+07	1.95283e+06	1.23299e+06	5.46217e+07	2.86313	0.0936754
910	1	PC(17:1_16:0)+HCOO	(17:1_16:0)	(17:1)	(16:0)	790.56	C42 H81 O10 N1 P1	34.0099	6.60584e+06	1.33687e+07	9.77057e+06	1.30775e+07	3.56228e+06	2.59352e+07	6.33663e+06	1.12194e+07	8.19842e+06	2.9338e+07	5.9259e+06	1.15318e+07	2.60856e+07	1.9036e+07	2.14016e+07	3.85477e+07	2.37358e+07	3.75477e+06	2.84568e+07	2.97446e+07	1.63422	0.082333
911	1	PC(17:1_16:0)+Na	(17:1_16:0)	(17:1)	(16:0)	768.551	C41 H80 O8 N1 P1 Na1	34.1802	1.83231e+06	7.75644e+06	2.85887e+06	1.22404e+07	4.5021e+06	3.33895e+07	7.09573e+06	8.74913e+06	1.12723e+07	2.20634e+07	6.66798e+06	8.77522e+06	3.20336e+07	2.07875e+07	3.37229e+07	4.45528e+07	1.88573e+07	6.29846e+06	3.48444e+07	3.31417e+07	2.14461	0.0262844
912	1	PC(33:1)+H	(17:1_16:0)	(17:1)	(16:0)	746.569	C41 H81 O8 N1 P1	33.9975	9.96311e+07	2.19021e+08	1.62741e+08	1.76794e+08	5.74802e+07	6.09813e+08	1.05248e+08	2.29812e+08	1.2697e+08	5.09422e+08	7.92951e+07	1.53676e+08	6.4042e+08	3.89966e+08	5.2751e+08	8.63332e+08	4.98161e+08	7.03647e+07	6.81254e+08	6.7554e+08	1.99375	0.0435438
913	0	PC(15:0_18:1)+H	(15:0_18:1)	(15:0)	(18:1)	746.569	C41 H81 O8 N1 P1	34.7419	6.16645e+06	7.49453e+06	4.44322e+06	7.89674e+06	5.40627e+06	1.29984e+07	5.17625e+06	8.52772e+06	1.27943e+07	1.53866e+06	5.46112e+06	8.99907e+06	1.12251e+07	6.70681e+06	9.42446e+06	1.41035e+07	5.72425e+06	2.9014e+06	1.60051e+07	2.48611e+06	1.14625	0.568153
914	1	PC(33:1)+H	(33:1)	(33:1)		746.569	C41 H81 O8 N1 P1	35.1162	7.05002e+06	5.16692e+06	4.11672e+06	1.29857e+07	1.42103e+06	1.83902e+07	3.21731e+06	6.21473e+06	677186	5.45539e+06	6.20815e+06	7.03014e+06	1.51334e+07	1.27728e+06	9.69143e+06	8.83385e+06	1.05552e+07	5.695e+06	1.31428e+07	1.49515e+07	1.43007	0.223109
915	0	PC(15:0_18:1)+H	(15:0_18:1)	(15:0)	(18:1)	746.569	C41 H81 O8 N1 P1	37.6444	7.71363e+07	7.97192e+07	9.44685e+07	7.89381e+07	7.38608e+07	1.61676e+08	9.89992e+07	1.95933e+08	1.1793e+08	1.3818e+08	6.5699e+07	7.41358e+07	3.13885e+08	6.21457e+07	3.47253e+08	7.47485e+08	1.36568e+08	8.12652e+07	1.83285e+08	6.13041e+08	2.35017	0.0702981
916	1	PC(33:1e)+H	(33:1e)	(33:1e)		732.59	C41 H83 O7 N1 P1	35.4032	851378	560497	2.77664e+06	497168	176597	666290	321640	629113	1.65799e+06	1.58544e+07	1.53448e+06	523783	5.53065e+07	1.42948e+07	5.6069e+06	1.76357e+07	3.0762e+07	1.55961e+06	1.4717e+07	436451	5.93444	0.0534566
917	1	PC(33:1e)+H	(33:1e)	(33:1e)		732.59	C41 H83 O7 N1 P1	36.5132	4.91925e+06	2.56608e+06	880072	2.52015e+06	537569	5.89032e+06	2.00659e+06	1.14271e+06	1.10976e+06	1.21441e+07	1.57256e+06	2.7225e+06	1.55706e+07	5.43414e+06	6.64037e+06	7.70389e+06	7.63375e+06	1.50769e+06	4.95293e+06	1.83854e+07	2.13912	0.0856734
918	1	PC(16:1e_17:0)+H	(16:1e_17:0)	(16:1e)	(17:0)	732.59	C41 H83 O7 N1 P1	36.8877	7.97865e+06	3.11238e+06	1.71936e+06	2.09604e+06	361228	1.23021e+07	1.14544e+06	2.0378e+06	2.21228e+06	8.81137e+06	1.50622e+06	5.16984e+06	1.24889e+07	1.39582e+07	5.20756e+06	8.10672e+06	1.23114e+06	911691	3.81013e+06	4.29257e+06	1.35681	0.447944
919	1	PC(17:1_16:1)+HCOO	(17:1_16:1)	(17:1)	(16:1)	788.545	C42 H79 O10 N1 P1	32.0723	18190.3	53629.9	45155.3	172469	19915.9	112308	16526.1	15040.5	56340.5	467139	52291.1	24187	2.01484e+06	240083	364229	530058	305724	55043	544687	94714.3	4.32661	0.108193
920	1	PC(33:2)+H	(17:1_16:1)	(17:1)	(16:1)	744.554	C41 H79 O8 N1 P1	32.0453	440322	1.79195e+06	381994	4.81368e+06	211831	3.36066e+06	565957	110567	498289	5.82891e+06	828332	411329	4.02665e+07	972362	3.56547e+06	4.81219e+06	3.37216e+06	525806	7.92238e+06	3.29376e+06	3.66417	0.231334
921	1	PC(15:0_18:2)+HCOO	(15:0_18:2)	(15:0)	(18:2)	788.545	C42 H79 O10 N1 P1	32.3299	2.21746e+06	3.83234e+06	2.36606e+06	2.64352e+06	764239	4.98399e+06	1.0949e+06	1.71003e+06	1.98059e+06	4.29083e+06	1.13066e+06	2.77695e+06	9.586e+06	7.74489e+06	4.97331e+06	6.39786e+06	4.45086e+06	1.16413e+06	5.60231e+06	3.25362e+06	1.81891	0.0427739
922	1	PC(15:0_18:2)+Na	(15:0_18:2)	(15:0)	(18:2)	766.536	C41 H78 O8 N1 P1 Na1	32.358	482453	1.37407e+06	357384	204227	112895	809388	299674	654207	484201	1.59425e+06	190330	2.01313e+06	1.46852e+06	2.67437e+06	403146	902300	416558	153198	1.34457e+06	334462	1.55358	0.27614
923	0	PC(33:2)+H	(15:0_18:2)	(15:0)	(18:2)	744.554	C41 H79 O8 N1 P1	32.3509	3.33282e+07	5.71723e+07	3.66598e+07	4.58943e+07	1.13639e+07	9.52668e+07	1.39387e+07	2.96019e+07	3.76376e+07	9.62531e+07	2.16156e+07	3.73698e+07	1.79179e+08	1.4879e+08	1.13809e+08	1.31849e+08	8.75096e+07	1.64256e+07	1.09664e+08	7.00825e+07	2.00451	0.0322603
924	1	PC(17:1_16:1)+H	(17:1_16:1)	(17:1)	(16:1)	744.554	C41 H79 O8 N1 P1	33.2154	5.18099e+06	1.68224e+07	4.67476e+06	9.18948e+06	9.57121e+06	2.24498e+07	1.18933e+07	1.48564e+07	1.42485e+07	1.64555e+07	7.65134e+06	9.11847e+06	2.32153e+07	6.81121e+06	2.81181e+07	3.66083e+07	1.49334e+07	1.28532e+07	3.82236e+07	6.53522e+07	1.93777	0.0701689
925	1	PC(33:2)+H	(33:2)	(33:2)		744.554	C41 H79 O8 N1 P1	33.6706	333935	939454	897330	2.75737e+06	169741	705051	816404	319945	429120	413381	172334	2.81387e+06	2.83903e+06	877792	5.77244e+06	370054	432674	883965	289174	2.78958e+06	2.21556	0.143079
926	1	PC(33:2)+H	(33:2)	(33:2)		744.554	C41 H79 O8 N1 P1	35.9267	4.16756e+07	1.05668e+08	9.18243e+07	5.49293e+07	3.95879e+07	1.06262e+08	6.20256e+07	9.66447e+07	8.36787e+07	2.07521e+08	4.05378e+07	3.54578e+07	1.90262e+08	4.15014e+07	3.599e+08	3.24656e+08	1.35256e+08	5.0001e+07	2.21777e+08	4.14974e+08	2.03898	0.0716969
927	1	PC(15:0_18:2)+H	(15:0_18:2)	(15:0)	(18:2)	744.554	C41 H79 O8 N1 P1	36.2779	6.53384e+07	7.28482e+07	9.79976e+07	5.05493e+07	3.42e+07	1.29685e+08	4.70669e+07	8.45491e+07	7.36581e+07	9.24717e+07	4.48092e+07	7.72267e+07	2.58438e+08	8.72925e+07	3.61182e+08	3.84834e+08	1.85767e+08	5.63014e+07	1.48781e+08	1.86524e+08	2.39343	0.0170853
928	1	PC(33:2e)+H	(33:2e)	(33:2e)		730.575	C41 H81 O7 N1 P1	35.1325	2.64864e+06	1.98041e+06	0	601695	81648.6	745516	178012	189014	2.74864e+06	7.75443e+06	338592	511208	3.64433e+06	1.40003e+07	998403	1.21232e+06	3.60329e+06	708408	380807	8.23579e+06	1.98685	0.311311
929	1	PC(33:2e)+H	(33:2e)	(33:2e)		730.575	C41 H81 O7 N1 P1	37.13	1.58608e+06	86700	656531	755122	300565	282045	239647	251267	1.78821e+06	163102	254020	77923.2	1.84806e+06	179974	57505.8	341587	1.72269e+07	3.36393e+06	578361	88712.4	3.93123	0.303909
930	1	PC(33:3)+H	(33:3)	(33:3)		742.538	C41 H77 O8 N1 P1	32.2351	1.41882e+08	2.44844e+08	9.28427e+07	1.3592e+08	1.24211e+08	1.46726e+08	1.20171e+08	1.13273e+08	1.94529e+08	1.29588e+08	9.2642e+07	8.46077e+07	2.65177e+08	2.35008e+08	4.03527e+08	4.0164e+08	2.13795e+08	3.05095e+08	2.43156e+08	2.40008e+08	1.72069	0.0109416
931	1	PC(33:3)+H	(33:3)	(33:3)		742.538	C41 H77 O8 N1 P1	33.1589	806440	704617	466035	2.582e+06	198457	1.60386e+06	536007	891035	413384	2.01773e+06	633075	1.37466e+06	380193	1.47462e+06	3.42806e+06	3.50526e+06	5.51158e+06	349145	3.07408e+06	4.20784e+06	2.34242	0.0398831
932	1	PC(33:3)+H	(33:3)	(33:3)		742.538	C41 H77 O8 N1 P1	33.6345	4.1895e+06	7.56884e+06	4.42096e+06	1.45448e+07	1.35728e+06	1.04555e+07	4.28523e+06	6.78078e+06	4.06066e+06	1.3429e+07	3.95319e+06	5.68439e+06	4.50586e+06	4.6992e+06	7.4163e+06	5.08915e+06	7.40771e+06	2.74123e+06	1.28232e+07	9.47014e+06	0.897287	0.668766
933	1	PC(33:3)+H	(33:3)	(33:3)		742.538	C41 H77 O8 N1 P1	33.9308	4.64109e+06	5.89497e+06	2.67803e+06	8.04677e+06	1.72551e+06	1.46369e+07	3.80078e+06	6.63476e+06	4.40655e+06	3.56676e+06	3.28892e+06	3.80299e+06	9.69683e+06	1.09604e+07	1.15242e+07	9.28615e+06	5.92653e+06	1.75849e+06	1.19691e+07	5.24631e+06	1.31103	0.309476
934	0	PC(20:3_13:0)+H	(20:3_13:0)	(20:3)	(13:0)	742.538	C41 H77 O8 N1 P1	34.7918	5.47376e+06	1.04145e+07	9.38691e+06	1.44954e+07	4.1663e+06	2.39218e+07	8.29787e+06	3.12938e+07	5.60022e+06	1.99539e+07	7.31095e+06	1.77535e+06	1.66638e+07	1.06272e+07	3.355e+07	3.36191e+07	1.80849e+07	7.08889e+06	1.15588e+07	8.30343e+07	1.67899	0.277644
935	0	PC(18:0_16:0)+H	(18:0_16:0)	(18:0)	(16:0)	762.601	C42 H85 O8 N1 P1	35.0768	4.30725e+08	4.91252e+08	4.09733e+08	3.42247e+08	3.19655e+08	7.59188e+08	3.02409e+08	5.92037e+08	4.46884e+08	5.92467e+08	2.95485e+08	3.77776e+08	9.17377e+08	6.23337e+08	1.14879e+09	1.64817e+09	6.14035e+08	2.84443e+08	8.03599e+08	1.20244e+09	1.68895	0.0424396
936	1	PC(18:0_16:0)+HCOO	(18:0_16:0)	(18:0)	(16:0)	806.592	C43 H85 O10 N1 P1	36.4943	44013.4	50243.8	65287	44630.3	72075	50819.5	102587	8093.46	12168.6	103601	11791	71345.7	146112	19812.1	72132.6	126863	19442.5	35112.8	248133	254960	1.81693	0.157607
937	1	PC(34:0)+H	(18:0_16:0)	(18:0)	(16:0)	762.601	C42 H85 O8 N1 P1	36.4579	564895	598634	896549	712550	90884.6	1.38399e+06	6.03578e+06	697147	689495	4.55693e+06	308459	838813	2.64703e+06	237188	1.53142e+06	1.0354e+06	1.84751e+06	269331	3.53558e+06	5.83442e+06	1.11452	0.828509
938	1	PC(18:0_16:0)+HCOO	(18:0_16:0)	(18:0)	(16:0)	806.592	C43 H85 O10 N1 P1	36.8531	2.37394e+07	1.88052e+07	1.64013e+07	2.28139e+07	1.8504e+07	4.6474e+07	1.94072e+07	3.12154e+07	2.52127e+07	3.22239e+07	2.01414e+07	2.08857e+07	4.83974e+07	1.99265e+07	5.75725e+07	8.2098e+07	2.06267e+07	1.4e+07	4.20541e+07	3.33331e+07	1.4091	0.178469
939	0	PC(18:0_16:0)+Na	(18:0_16:0)	(18:0)	(16:0)	784.583	C42 H84 O8 N1 P1 Na1	36.8585	1.38354e+07	9.43886e+06	9.45807e+06	1.34194e+07	1.01308e+07	2.88157e+07	1.02827e+07	1.90661e+07	1.48094e+07	1.83649e+07	1.02479e+07	1.35168e+07	2.85651e+07	7.70555e+06	3.90393e+07	4.47237e+07	1.01345e+07	7.00481e+06	2.75174e+07	2.07726e+07	1.41733	0.205512
940	1	PC(18:0_16:0)+K	(18:0_16:0)	(18:0)	(16:0)	800.557	C42 H84 O8 N1 P1 K1	36.8506	4.52265e+07	3.68832e+07	2.96378e+07	4.37013e+07	3.07767e+07	1.28894e+08	4.17973e+07	9.22423e+07	5.82662e+07	7.48889e+07	3.36574e+07	4.66062e+07	1.27556e+08	5.73164e+07	2.32537e+08	3.41859e+08	9.10033e+07	3.33878e+07	2.06014e+08	1.35036e+08	2.24101	0.0463519
941	0	PC(34:0)+H	(18:0_16:0)	(18:0)	(16:0)	762.601	C42 H85 O8 N1 P1	36.8541	3.21969e+08	2.13716e+08	2.01601e+08	2.71089e+08	2.0661e+08	6.84441e+08	2.08823e+08	4.95793e+08	3.28792e+08	4.08938e+08	2.22946e+08	2.50311e+08	7.32221e+08	2.28486e+08	1.15992e+09	1.66233e+09	3.92603e+08	1.85548e+08	6.78481e+08	5.78793e+08	1.82288	0.102909
942	1	PC(18:0e_16:0)+HCOO	(18:0e_16:0)	(18:0e)	(16:0)	792.612	C43 H87 O9 N1 P1	38.1104	999242	775530	695904	787986	494164	1.74877e+06	759773	847287	800728	2.64757e+06	744626	803668	2.49786e+06	1.4754e+06	2.03933e+06	3.83105e+06	1.73846e+06	826546	1.45148e+06	993714	1.55368	0.129162
943	1	PC(34:0e)+H	(18:0e_16:0)	(18:0e)	(16:0)	748.621	C42 H87 O7 N1 P1	38.1082	1.31973e+07	1.4053e+07	1.27812e+07	1.44827e+07	8.95218e+06	3.26191e+07	1.24604e+07	1.47636e+07	1.34324e+07	4.56645e+07	1.22395e+07	1.31529e+07	4.98907e+07	2.75741e+07	4.5683e+07	6.09513e+07	3.15985e+07	1.36329e+07	2.16992e+07	2.10054e+07	1.63058	0.0946337
944	0	PC(16:0_18:1)+HCOO	(16:0_18:1)	(16:0)	(18:1)	804.576	C43 H83 O10 N1 P1	35.0892	2.64361e+08	3.31957e+08	2.93044e+08	2.27477e+08	2.23237e+08	4.35406e+08	2.7697e+08	3.66808e+08	2.78895e+08	3.85303e+08	2.10541e+08	2.65494e+08	5.27862e+08	4.28285e+08	6.07053e+08	9.42573e+08	4.17553e+08	2.0386e+08	4.53161e+08	7.65101e+08	1.56366	0.0407803
945	0	PC(16:0_18:1)+Na	(16:0_18:1)	(16:0)	(18:1)	782.567	C42 H82 O8 N1 P1 Na1	35.1167	1.18812e+08	2.04933e+08	1.64807e+08	1.38249e+08	1.41147e+08	8.28002e+07	1.70986e+08	1.51222e+08	1.35987e+08	1.97017e+08	1.18231e+08	1.47697e+08	1.79524e+08	1.81657e+08	2.56494e+08	3.52604e+08	1.85428e+08	1.27565e+08	2.23064e+08	3.68951e+08	1.42183	0.04838
946	0	PC(16:0_18:1)+H	(16:0_18:1)	(16:0)	(18:1)	760.585	C42 H83 O8 N1 P1	35.0815	5.62108e+09	6.68102e+09	5.36769e+09	4.51508e+09	4.05182e+09	1.07396e+10	4.66723e+09	8.3173e+09	5.85898e+09	8.0748e+09	3.6631e+09	4.86777e+09	1.23349e+10	1.06574e+10	1.62852e+10	2.40441e+10	1.03517e+10	3.61658e+09	1.10121e+10	2.01513e+10	1.83089	0.0312258
947	1	PC(16:0_18:1)+K	(16:0_18:1)	(16:0)	(18:1)	798.541	C42 H82 O8 N1 P1 K1	35.1208	6.76457e+08	8.84359e+08	7.51424e+08	5.81861e+08	5.73396e+08	9.08979e+08	7.03086e+08	8.51487e+08	7.70384e+08	8.74314e+08	5.18793e+08	6.65561e+08	9.30812e+08	1.36344e+09	1.75045e+09	1.76643e+09	1.25148e+09	7.68018e+08	1.51473e+09	2.05547e+09	1.66125	0.00855973
948	1	PC(16:0_18:1)+HCOO	(16:0_18:1)	(16:0)	(18:1)	804.576	C43 H83 O10 N1 P1	35.088	2.64343e+08	3.34775e+08	2.98953e+08	2.24912e+08	2.23e+08	4.43577e+08	2.74021e+08	3.60329e+08	2.82392e+08	3.77714e+08	2.11217e+08	2.65311e+08	5.24997e+08	4.32596e+08	6.11399e+08	9.51642e+08	4.15539e+08	2.02025e+08	4.5353e+08	7.82386e+08	1.57283	0.0410935
949	0	PC(18:1e_16:0)+HCOO	(18:1e_16:0)	(18:1e)	(16:0)	790.597	C43 H85 O9 N1 P1	36.3491	1.15566e+07	1.44755e+07	7.75177e+06	1.04737e+07	6.34225e+06	1.38739e+07	7.87668e+06	6.91746e+06	1.14586e+07	2.8381e+07	8.54846e+06	5.98723e+06	4.4677e+07	1.76593e+07	2.3367e+07	3.38123e+07	2.46996e+07	1.48213e+07	1.31173e+07	2.28316e+07	1.75909	0.0466901
950	0	PC(18:1e_16:0)+H	(18:1e_16:0)	(18:1e)	(16:0)	746.606	C42 H85 O7 N1 P1	36.3503	1.61208e+08	1.8963e+08	9.69956e+07	1.46533e+08	1.07381e+08	2.24009e+08	1.63289e+08	1.28865e+08	1.79217e+08	4.36661e+08	1.01312e+08	7.15437e+07	9.43248e+08	2.77852e+08	4.56272e+08	7.76336e+08	4.31116e+08	2.17856e+08	2.61137e+08	4.15605e+08	2.15525	0.0363372
951	1	PC(34:1e)+Na	(18:1e_16:0)	(18:1e)	(16:0)	768.588	C42 H84 O7 N1 P1 Na1	36.3529	6.41359e+06	8.30523e+06	4.53398e+06	4.8653e+06	3.00251e+06	9.88851e+06	4.7406e+06	5.05735e+06	9.6855e+06	1.77865e+07	4.46914e+06	2.38926e+06	2.81067e+07	1.11165e+07	1.77021e+07	2.37894e+07	1.76118e+07	7.60005e+06	9.4663e+06	1.63369e+07	1.86578	0.043575
952	0	PC(34:1e)+K	(18:1e_16:0)	(18:1e)	(16:0)	784.562	C42 H84 O7 N1 P1 K1	36.3443	2.53952e+07	2.22129e+07	1.57364e+07	2.05321e+07	9.04251e+06	3.79981e+07	1.49756e+07	2.11221e+07	3e+07	6.93131e+07	1.2902e+07	1.03444e+07	1.41055e+08	6.13201e+07	1.04941e+08	1.49022e+08	9.67579e+07	3.85337e+07	6.0932e+07	9.30041e+07	2.88671	0.00637675
953	1	PC(16:0e_18:1)+H	(16:0e_18:1)	(16:0e)	(18:1)	746.606	C42 H85 O7 N1 P1	37.8712	7.63171e+06	2.71188e+06	1.57383e+06	1.43196e+06	1.39023e+06	1.19893e+07	1.96013e+06	1.66679e+06	2.63314e+06	1.24694e+07	1.80726e+06	5.22464e+06	4.82417e+06	1.14219e+07	7.54571e+06	1.48788e+07	3.6469e+06	1.12475e+06	3.49413e+06	5.41622e+06	1.30635	0.485566
954	0	PC(16:1_18:1)+HCOO	(16:1_18:1)	(16:1)	(18:1)	802.56	C43 H81 O10 N1 P1	33.5189	2.77251e+08	2.54441e+08	1.59663e+08	1.20254e+08	1.10807e+08	2.11305e+08	1.02555e+08	1.01558e+08	1.99682e+08	1.62009e+08	1.10232e+08	1.80162e+08	4.24134e+08	5.35604e+08	4.52422e+08	3.24741e+08	3.13416e+08	1.30284e+08	2.98555e+08	2.21688e+08	1.76004	0.0169367
955	0	PC(16:1_18:1)+Na	(16:1_18:1)	(16:1)	(18:1)	780.551	C42 H80 O8 N1 P1 Na1	33.5085	1.39004e+08	1.75596e+08	1.08011e+08	1.00928e+08	7.95853e+07	1.1763e+08	7.42369e+07	6.81345e+07	1.31096e+08	1.22305e+08	7.85217e+07	1.01301e+08	1.83945e+08	2.25977e+08	1.6976e+08	1.84965e+08	1.61303e+08	9.14551e+07	1.65601e+08	1.31859e+08	1.33869	0.0528336
956	1	PC(16:1_18:1)+H	(16:1_18:1)	(16:1)	(18:1)	758.569	C42 H81 O8 N1 P1	33.5213	5.72802e+09	5.78232e+09	2.7631e+09	2.25406e+09	2.5125e+09	5.48127e+09	1.57519e+09	2.78729e+09	4.65763e+09	3.31378e+09	1.77729e+09	3.1784e+09	9.3011e+09	1.27074e+10	1.26096e+10	1.10888e+10	7.16316e+09	2.85847e+09	7.07106e+09	4.92427e+09	1.97203	0.0181743
957	1	PC(16:1_18:1)+K	(16:1_18:1)	(16:1)	(18:1)	796.525	C42 H80 O8 N1 P1 K1	33.5204	5.51659e+08	6.02554e+08	3.57973e+08	3.97978e+08	2.53847e+08	4.88833e+08	2.62871e+08	2.83342e+08	4.74607e+08	3.87357e+08	2.2775e+08	3.29329e+08	7.19928e+08	1.42809e+09	3.34672e+08	8.94804e+08	6.71685e+08	3.94325e+08	8.29567e+08	7.82012e+08	1.6282	0.0477456
958	1	PC(16:0_18:2)+HCOO	(16:0_18:2)	(16:0)	(18:2)	802.56	C43 H81 O10 N1 P1	34.6453	173296	318915	703009	445415	161878	242705	369461	246413	228696	355384	185867	341239	251118	201925	556336	125893	32655.7	89641.5	327441	322443	0.75021	0.261436
959	1	PC(34:2)+H	(16:0_18:2)	(16:0)	(18:2)	758.569	C42 H81 O8 N1 P1	34.6452	5.17363e+06	1.72623e+06	376346	2.2851e+06	2.4594e+06	7.36911e+06	1.8091e+06	3.07305e+06	2.28077e+06	2.4543e+06	447124	5.58335e+07	6.6803e+07	3.61675e+06	6.51402e+06	6.32083e+06	4.24196e+07	1.35907e+06	1.5881e+08	3.70999e+06	11.9224	0.0618639
960	1	PC(16:0e_18:2)+HCOO	(16:0e_18:2)	(16:0e)	(18:2)	788.581	C43 H83 O9 N1 P1	34.9167	2.14152e+06	3.66524e+06	1.9137e+06	1.75365e+06	1.00278e+06	2.67588e+06	1.52129e+06	662062	2.08959e+06	4.98768e+06	1.25258e+06	2.06693e+06	1.14473e+07	5.00714e+06	4.12062e+06	4.62837e+06	8.2271e+06	4.31976e+06	2.27127e+06	3.63376e+06	2.09584	0.0309517
961	1	PC(34:2e)+H	(16:0e_18:2)	(16:0e)	(18:2)	744.59	C42 H83 O7 N1 P1	34.9276	6.57585e+07	6.48393e+07	2.61125e+07	6.68563e+07	1.73662e+07	6.56347e+07	3.84512e+07	2.98204e+07	4.8195e+07	1.15689e+08	2.77573e+07	3.05646e+07	3.5684e+08	1.66742e+08	1.14263e+08	1.42058e+08	2.09904e+08	7.582e+07	7.6264e+07	6.45598e+07	2.34772	0.0403971
962	1	PC(16:1e_18:1)+HCOO	(16:1e_18:1)	(16:1e)	(18:1)	788.581	C43 H83 O9 N1 P1	36.1481	1.00467e+07	6.18312e+06	1.6156e+06	2.38346e+06	2.62234e+06	3.23116e+06	4.58297e+06	2.34341e+06	4.73643e+06	7.33892e+06	3.48214e+06	4.35889e+06	8.40432e+06	1.06343e+07	1.00855e+07	1.44008e+07	4.26085e+06	2.90379e+06	4.00459e+06	2.20439e+07	1.87603	0.077834
963	1	PC(16:1e_18:1)+H	(16:1e_18:1)	(16:1e)	(18:1)	744.59	C42 H83 O7 N1 P1	36.1451	1.44803e+08	9.42026e+07	2.9701e+07	4.23496e+07	3.74097e+07	6.47433e+07	5.8035e+07	4.93604e+07	7.87871e+07	1.44405e+08	4.73527e+07	6.71366e+07	2.54694e+08	2.21491e+08	2.78038e+08	3.65448e+08	9.21128e+07	5.80549e+07	9.36065e+07	5.16067e+08	2.68084	0.0253252
964	0	PC(34:2e)+K	(16:1e_18:1)	(16:1e)	(18:1)	782.546	C42 H82 O7 N1 P1 K1	36.1521	2.634e+07	1.43422e+07	5.82551e+06	7.72158e+06	6.20415e+06	9.22943e+06	9.59741e+06	6.94503e+06	1.4601e+07	2.32613e+07	8.16796e+06	1.23716e+07	2.58103e+07	6.40781e+07	5.1872e+07	5.66205e+07	2.59384e+07	1.06824e+07	2.32142e+07	1.16654e+08	3.18705	0.0226233
965	0	PC(34:2e)+Na	(16:1e_18:1)	(16:1e)	(18:1)	766.572	C42 H82 O7 N1 P1 Na1	36.1482	6.50134e+06	4.36508e+06	1.93282e+06	2.62263e+06	1.67303e+06	4.45521e+06	2.82539e+06	2.96668e+06	3.67321e+06	7.2273e+06	2.3863e+06	4.33753e+06	9.35045e+06	1.08671e+07	1.01778e+07	1.50025e+07	4.62506e+06	2.86805e+06	4.52275e+06	2.15386e+07	2.24033	0.0309403
966	1	PC(16:1e_18:1)+H	(16:1e_18:1)	(16:1e)	(18:1)	744.59	C42 H83 O7 N1 P1	39.064	35076	82665.3	38917.8	18836.2	16668.1	44307.4	28765.4	0	71152	245396	37402.4	12453.9	300419	29377.5	196820	211881	133815	0	80006.9	803250	3.10326	0.139667
967	0	PC(16:1_18:2)+HCOO	(16:1_18:2)	(16:1)	(18:2)	800.545	C43 H79 O10 N1 P1	31.5265	3.50977e+06	1.35472e+07	3.18e+06	1.11173e+07	1.97008e+06	211431	2.44528e+06	797292	2.24874e+06	4.42402e+06	3.66168e+06	1.16827e+06	4.11437e+07	1.27544e+07	1.04234e+07	6.83614e+06	1.75631e+07	3.4391e+06	4.29846e+06	3.66145e+06	2.41535	0.143168
968	0	PC(16:1_18:2)+Na	(16:1_18:2)	(16:1)	(18:2)	778.536	C42 H78 O8 N1 P1 Na1	31.5304	539663	1.66189e+06	1.636e+06	5.7076e+06	689369	1.69575e+06	529935	333302	899166	2.04449e+06	1.49786e+06	69451.3	1.74941e+07	5.99073e+06	7.28812e+06	6.70473e+06	6.30045e+06	1.40534e+06	2.57877e+06	5.95512e+06	3.513	0.0269559
969	1	PC(34:3)+H	(16:1_18:2)	(16:1)	(18:2)	756.554	C42 H79 O8 N1 P1	31.5199	4.44025e+07	2.37056e+08	4.01566e+07	1.45678e+08	2.60029e+07	4.32597e+07	2.73357e+07	8.98563e+06	2.5018e+07	5.41301e+07	4.36175e+07	1.45297e+07	5.48852e+08	1.78685e+08	3.73874e+08	3.41507e+08	2.9293e+08	4.73489e+07	9.68398e+07	7.62743e+07	3.08954	0.0383599
970	0	PC(34:3)+K	(16:1_18:2)	(16:1)	(18:2)	794.51	C42 H78 O8 N1 P1 K1	31.5312	2.84927e+06	7.91897e+06	3.25026e+06	1.13509e+07	1.64861e+06	3.15079e+06	1.68031e+06	636772	1.71261e+06	4.33555e+06	2.65113e+06	2.32808e+06	4.74315e+07	1.46131e+07	2.92601e+07	1.89935e+07	1.22547e+07	2.51432e+06	1.05794e+07	7.51656e+06	3.84445	0.0290658
971	1	PC(16:1_18:2)+HCOO	(16:1_18:2)	(16:1)	(18:2)	800.545	C43 H79 O10 N1 P1	32.0215	457020	649963	181099	337921	360218	958986	478472	299584	408397	598514	690849	7.95004e+06	1.33009e+07	268535	2.24237e+06	3.60953e+06	2.65072e+06	212354	1.34889e+06	514301	6.93178	0.0501786
972	1	PC(16:1_18:2)+Na	(16:1_18:2)	(16:1)	(18:2)	778.536	C42 H78 O8 N1 P1 Na1	32.0282	3.06961e+06	1.77298e+06	397442	240390	431677	947511	214776	237960	251269	298765	136552	14508.6	3.92379e+06	1.76243e+06	3.03123e+06	3.47013e+06	366637	473914	3.23874e+06	79101.4	2.09822	0.160582
973	1	PC(34:3)+H	(16:1_18:2)	(16:1)	(18:2)	756.554	C42 H79 O8 N1 P1	32.016	1.17403e+07	6.5939e+06	2.1869e+06	1.17984e+07	4.90805e+06	8.25016e+06	7.06244e+06	3.08716e+06	7.58047e+06	7.33835e+06	7.87387e+06	4.25319e+06	2.61893e+08	1.11174e+07	2.79375e+07	1.20427e+07	2.31019e+07	1.42704e+06	2.87745e+07	3.67166e+06	5.41621	0.23
974	1	PC(34:3)+K	(16:1_18:2)	(16:1)	(18:2)	794.51	C42 H78 O8 N1 P1 K1	32.0286	242064	379016	204079	150499	411977	427148	174140	192186	449564	1.15259e+06	401667	284341	1.10495e+06	458530	2.27379e+06	1.21801e+06	1.43931e+06	68156.3	2.00648e+06	328512	2.53319	0.039406
975	1	PC(16:0_18:3)+HCOO	(16:0_18:3)	(16:0)	(18:3)	800.545	C43 H79 O10 N1 P1	32.3821	3.88487e+06	2.78299e+06	3.69453e+06	2.1082e+07	3.02414e+06	2.91383e+07	6.2362e+06	6.57727e+06	989431	5.03338e+06	5.73663e+06	187173	323975	6.17642e+06	1.1417e+07	8.23498e+06	3.15231e+06	3.27517e+06	1.92279e+06	9.79626e+06	0.60918	0.323148
976	1	PC(16:0_18:3)+Na	(16:0_18:3)	(16:0)	(18:3)	778.536	C42 H78 O8 N1 P1 Na1	32.3685	798104	1.10591e+06	2.11354e+06	1.14309e+07	1.0459e+06	7.93073e+06	1.26196e+06	3.38609e+06	652825	2.52892e+06	3.16218e+06	921596	540613	1.30246e+06	3.84414e+06	2.58915e+06	1.66382e+06	200604	1.85543e+06	5.30951e+06	0.663139	0.394858
977	0	PC(34:3)+H	(16:0_18:3)	(16:0)	(18:3)	756.554	C42 H79 O8 N1 P1	32.4092	7.71489e+07	3.15711e+07	6.53451e+07	3.88583e+08	3.48348e+07	5.03878e+08	5.46827e+07	1.12018e+08	3.44084e+07	9.66366e+07	8.64977e+07	1.10585e+08	8.7799e+07	1.28486e+08	2.86149e+08	1.70807e+08	5.09304e+07	5.10245e+07	4.944e+08	2.1171e+08	1.19961	0.685853
978	1	PC(34:3)+K	(16:0_18:3)	(16:0)	(18:3)	794.51	C42 H78 O8 N1 P1 K1	32.3698	5.66423e+06	1.35817e+07	5.83637e+06	4.82213e+07	5.64715e+06	4.65139e+07	9.95672e+06	1.30092e+07	3.45573e+06	6.80952e+06	1.96758e+06	6.28986e+06	4.09667e+06	2.36791e+07	5.43458e+07	3.99728e+07	2.72894e+06	6.48397e+06	4.86585e+07	1.55998e+07	1.28436	0.595015
979	0	PC(34:3)+H	(34:3)	(34:3)		756.554	C42 H79 O8 N1 P1	33.5794	398962	1.5054e+06	3.32803e+06	441949	2.52911e+06	1.01492e+06	4.77356e+06	269918	1.72348e+06	1.74311e+06	2.78501e+06	2.90996e+06	2.30694e+06	1.93954e+06	4.60376e+06	1.43286e+06	1.8357e+06	1.53894e+06	232071	1.03325e+06	1.16299	0.630962
980	0	PC(34:3)+H	(34:3)	(34:3)		756.554	C42 H79 O8 N1 P1	34.5534	128267	176309	4.92787e+06	407574	40480.6	123494	3.69094e+07	3.79228e+07	30008.5	36153.8	2.08291e+07	284526	245823	8647.56	15559	7.9406e+07	1.35351e+08	1.19452e+08	50125.5	1.90245e+08	6.76422	0.0589181
981	0	PC(34:3e)+H	(34:3e)	(34:3e)		742.575	C42 H81 O7 N1 P1	33.5694	234311	1.90453e+06	406624	874584	1.17881e+06	575718	107029	208912	810830	2.78032e+06	1.02825e+06	591919	3.2073e+06	1.4952e+06	391408	2.95425e+06	5.05621e+06	1.67118e+06	278258	709848	1.91417	0.154353
982	0	PC(34:3e)+H	(34:3e)	(34:3e)		742.575	C42 H81 O7 N1 P1	33.8169	1.10951e+06	1.25486e+06	692432	3.68948e+06	67937.9	2.65241e+06	1.15216e+06	1.33367e+06	319959	2.91433e+06	258732	428644	1.07787e+07	1.13987e+06	1.17193e+06	3.77667e+06	391233	529685	6.03966e+06	655628	1.65742	0.398472
983	1	PC(16:1e_18:2)+HCOO	(16:1e_18:2)	(16:1e)	(18:2)	786.565	C43 H81 O9 N1 P1	34.625	1.40775e+07	6.45733e+06	1.22037e+06	1.30543e+06	1.39851e+06	1.31882e+06	1.54765e+06	752931	5.01557e+06	3.32158e+06	1.14815e+06	2.1792e+06	8.5782e+06	1.98581e+07	5.65412e+06	5.42688e+06	2.59012e+06	2.82834e+06	2.47323e+06	5.06915e+06	1.53246	0.383367
984	1	PC(34:3e)+H	(16:1e_18:2)	(16:1e)	(18:2)	742.575	C42 H81 O7 N1 P1	34.6406	2.48636e+08	1.29231e+08	2.64476e+07	3.39261e+07	2.82779e+07	3.5103e+07	2.58506e+07	2.19057e+07	1.10625e+08	6.91e+07	2.53036e+07	4.0388e+07	2.37082e+08	3.9024e+08	1.89589e+08	1.63581e+08	6.74364e+07	6.20232e+07	5.62538e+07	1.36002e+08	1.87614	0.151648
985	0	PC(34:3e)+H	(34:3e)	(34:3e)		742.575	C42 H81 O7 N1 P1	36.1295	5.47226e+06	5.88167e+06	3.42231e+06	9.52972e+06	2.01881e+06	1.01286e+07	4.99429e+06	5.04808e+06	5.38092e+06	1.07336e+07	4.4386e+06	3.63417e+06	2.34192e+07	8.39522e+06	9.72616e+06	1.17387e+07	1.86707e+07	6.08438e+06	1.09692e+07	6.62448e+06	1.65629	0.0779765
986	0	PC(16:1_18:3)+HCOO	(16:1_18:3)	(16:1)	(18:3)	798.529	C43 H77 O10 N1 P1	30.2	31045.2	15155.6	18318	640843	10875.7	97936.5	94213.6	15557.7	115405	66006.8	36521.2	6283.97	318656	11023.9	103706	17988.9	20869.2	9059.06	33235	169629	0.65768	0.585663
987	1	PC(34:4)+H	(16:1_18:3)	(16:1)	(18:3)	754.538	C42 H77 O8 N1 P1	30.1726	580666	4.55467e+06	2.69368e+06	6.24123e+06	232590	3.09883e+06	1.77471e+06	641325	55159.9	786062	782632	639921	676956	37704.7	2.6181e+06	1.9518e+06	625543	444297	1.49887e+06	2.7804e+06	0.583585	0.247523
988	1	PC(14:0_20:4)+HCOO	(14:0_20:4)	(14:0)	(20:4)	798.529	C43 H77 O10 N1 P1	30.8742	728288	1.03299e+06	570019	5.48102e+06	366838	3.20139e+06	1.27692e+06	1.59744e+06	1.01538e+06	1.38998e+06	851996	954487	3.57607e+06	2.09504e+06	4.4775e+06	3.55241e+06	1.35648e+06	561128	2.64681e+06	2.16044e+06	1.33445	0.400099
989	1	PC(14:0_20:4)+Na	(14:0_20:4)	(14:0)	(20:4)	776.52	C42 H76 O8 N1 P1 Na1	30.8851	270078	427437	241661	1.83502e+06	76314.2	1.32971e+06	290176	571636	312690	315528	319181	333004	1.02537e+06	765600	1.6679e+06	1.42905e+06	442696	113519	1.13379e+06	828420	1.42119	0.334022
990	0	PC(14:0_20:4)+K	(14:0_20:4)	(14:0)	(20:4)	792.494	C42 H76 O8 N1 P1 K1	30.8838	577949	567496	411176	5.59718e+06	232684	2.56357e+06	885282	1.19507e+06	697737	1.01212e+06	628893	732323	4.00549e+06	2.02305e+06	7.32521e+06	4.57848e+06	1.75799e+06	567203	4.16318e+06	2.83914e+06	2.083	0.0998234
991	0	PC(34:4)+H	(14:0_20:4)	(14:0)	(20:4)	754.538	C42 H77 O8 N1 P1	30.8847	8.54422e+06	1.482e+07	6.82476e+06	6.48367e+07	4.51123e+06	4.01216e+07	1.25304e+07	1.80876e+07	1.16766e+07	1.34021e+07	9.53832e+06	1.11223e+07	4.26773e+07	2.5653e+07	6.61339e+07	5.37417e+07	1.85593e+07	6.51195e+06	4.16968e+07	3.15679e+07	1.57253	0.214407
992	0	PC(14:0_20:4)+H	(14:0_20:4)	(14:0)	(20:4)	754.538	C42 H77 O8 N1 P1	32.8849	1.19797e+07	8.98171e+07	3.99857e+07	1.61701e+08	2.78152e+07	5.33922e+07	5.55059e+07	1.05531e+07	3.6406e+07	6.63983e+07	4.85801e+07	3.77954e+07	9.88933e+07	9.51652e+07	1.33259e+08	1.22769e+08	1.42285e+08	1.8242e+07	1.97418e+08	1.84665e+08	1.94935	0.0396751
993	1	PC(34:4)+H	(34:4)	(34:4)		754.538	C42 H77 O8 N1 P1	33.118	4.45541e+07	4.03831e+07	1.36511e+07	2.69888e+07	5.01152e+06	1.26677e+08	1.3256e+07	1.27294e+07	5.09512e+07	2.46946e+07	1.00813e+07	1.62537e+06	3.91316e+07	1.5755e+07	1.71937e+07	4.78614e+07	7.06396e+07	3.85069e+06	1.04278e+08	5.23621e+07	1.01082	0.980096
994	1	PC(34:4)+H	(34:4)	(34:4)		754.538	C42 H77 O8 N1 P1	33.6453	995598	1.92855e+06	564682	969291	305712	9.53039e+06	645057	838782	852854	956358	286190	246032	186632	1.92753e+06	712699	2.61801e+06	2.0922e+06	292786	7.5074e+06	6.78568e+06	1.28816	0.684488
995	0	PC(34:4e)+H	(34:4e)	(34:4e)		740.559	C42 H79 O7 N1 P1	32.4143	2.15641e+06	1.79265e+06	844806	1.25914e+06	1.14383e+06	2.88607e+06	1.94945e+06	745453	560493	3.56007e+06	431312	1.21135e+06	1.79643e+07	369795	5.22559e+06	7.36232e+06	625584	237046	3.94061e+06	1.47361e+06	2.29854	0.230938
996	0	PC(34:4e)+H	(34:4e)	(34:4e)		740.559	C42 H79 O7 N1 P1	33.3019	474562	2.0737e+06	16837.8	3.64103e+06	321468	475736	48551.4	323608	298511	583107	851839	283340	1.73121e+06	1.42079e+06	201196	587914	410191	255127	3.28948e+06	596772	1.16601	0.775518
997	0	PC(34:5)+H	(34:5)	(34:5)		752.522	C42 H75 O8 N1 P1	29.2904	925339	2.40922e+06	942238	8.90164e+06	474891	3.30279e+06	1.29481e+06	795013	1.74548e+06	1.80157e+06	1.02424e+06	2.41258e+06	3.59837e+06	2.82708e+06	9.34856e+06	4.21054e+06	1.73595e+06	193603	4.60029e+06	4.31792e+06	1.5168	0.312918
998	1	PC(22:1_12:4)+H	(22:1_12:4)	(22:1)	(12:4)	752.522	C42 H75 O8 N1 P1	31.0706	1.6949e+06	3.98367e+06	1.54087e+06	1.00339e+07	629521	5.87187e+06	1.32629e+06	1.42179e+06	2.30542e+06	2.34731e+06	1.51415e+06	1.77838e+06	9.02312e+06	5.41047e+06	9.42568e+06	6.77252e+06	6.37094e+06	822113	7.28145e+06	7.56949e+06	1.79642	0.0820907
999	0	PC(14:1e_20:5)+H	(14:1e_20:5)	(14:1e)	(20:5)	736.528	C42 H75 O7 N1 P1	34.4015	1.28899e+06	176067	280260	1.14242e+06	545443	1.16037e+06	621842	97603.3	955401	1.84994e+06	22737.6	659833	2.61551e+06	153719	1.47718e+06	2.64025e+06	1.45685e+06	540574	3.08975e+06	2.56638e+06	1.87511	0.0956355
1000	1	PC(18:0_17:0)+HCOO	(18:0_17:0)	(18:0)	(17:0)	820.607	C44 H87 O10 N1 P1	37.3773	17849.5	61666.4	25756.8	242409	18221.3	324794	139570	18874.7	18971.3	1.6063e+06	78583.7	329962	181054	8489.96	420738	676805	472785	0	341772	3.64086e+06	2.48586	0.34166
1001	1	PC(35:0)+H	(18:0_17:0)	(18:0)	(17:0)	776.616	C43 H87 O8 N1 P1	37.4166	1.58477e+06	1.43742e+06	1.23202e+06	3.99969e+06	1.08737e+06	6.98522e+06	4.01191e+06	3.1948e+06	802020	2.31007e+07	2.46995e+06	5.60574e+06	1.06548e+07	1.64723e+06	1.68474e+07	2.70656e+07	1.36352e+07	1.14838e+06	1.21379e+07	9.03321e+07	3.82715	0.139619
1002	0	PC(35:0)+H	(35:0)	(35:0)		776.616	C43 H87 O8 N1 P1	37.7972	1.70909e+06	1.27382e+06	1.99757e+06	1.95956e+06	912682	6.62549e+06	1.77333e+06	3.86443e+06	1.48255e+06	5.54207e+06	1.41334e+06	3.44227e+06	8.72214e+06	2.03234e+06	7.86988e+06	1.27113e+07	1.47113e+06	1.10347e+06	5.34304e+06	1.10044e+07	2.03066	0.077765
1003	0	PC(35:0e)+H	(35:0e)	(35:0e)		762.637	C43 H89 O7 N1 P1	38.6031	12235.9	0	9322.13	117168	0	258032	156782	26798.3	0.028975	2.97203e+06	59171.8	82342	305990	40973	536773	707955	3.66282e+06	19295.8	133665	2.5112e+06	2.26896	0.371984
1004	1	PC(35:0e)+H	(35:0e)	(35:0e)		762.637	C43 H89 O7 N1 P1	38.9393	109627	0	140986	96149.3	0	400636	59450.7	76482.7	0	811870	26360.9	123116	1.77023e+06	151284	463334	577099	381261	38591.6	151754	130314	2.2495	0.263865
1005	0	PC(17:0_18:1)+HCOO	(17:0_18:1)	(17:0)	(18:1)	818.592	C44 H85 O10 N1 P1	35.7426	634902	731005	886563	1.76992e+06	537935	1.28893e+06	1.49089e+06	1.01182e+06	134405	1.20576e+07	805171	1.3296e+06	4.59949e+06	758714	4.33191e+06	4.14385e+06	2.92086e+06	694663	3.25581e+06	1.55517e+07	1.86876	0.331157
1006	0	PC(35:1)+H	(17:0_18:1)	(17:0)	(18:1)	774.601	C43 H85 O8 N1 P1	35.7289	1.51508e+07	1.39416e+07	1.51343e+07	3.08394e+07	9.42203e+06	3.56008e+07	2.11386e+07	3.00861e+07	9.53946e+06	2.36215e+08	1.45664e+07	3.03532e+07	1.18762e+08	1.4533e+07	1.44988e+08	1.17066e+08	7.50414e+07	1.31413e+07	9.70219e+07	4.11747e+08	2.48694	0.170904
1007	1	PC(17:0_18:1)+HCOO	(17:0_18:1)	(17:0)	(18:1)	818.592	C44 H85 O10 N1 P1	36.1454	4.30138e+06	5.3898e+06	9.43722e+06	3.96029e+06	3.07469e+06	1.45848e+07	5.47581e+06	8.03115e+06	4.74676e+06	1.6148e+07	3.97339e+06	1.14731e+07	1.55287e+07	7.92223e+06	1.50434e+07	3.94868e+07	7.80361e+06	3.4052e+06	1.01781e+07	1.82843e+07	1.77111	0.124377
1008	1	PC(17:0_18:1)+H	(17:0_18:1)	(17:0)	(18:1)	774.601	C43 H85 O8 N1 P1	36.1349	7.93155e+07	8.48505e+07	1.24812e+08	6.72032e+07	4.76899e+07	3.30081e+08	8.03584e+07	1.41869e+08	6.06153e+07	3.05187e+08	5.69109e+07	1.39354e+08	3.74158e+08	1.65692e+08	3.3831e+08	1.1092e+09	1.61157e+08	5.28994e+07	1.68386e+08	3.67848e+08	2.21933	0.135989
1009	0	PC(35:1e)+H	(35:1e)	(35:1e)		760.621	C43 H87 O7 N1 P1	37.3555	870592	341922	126141	90698.4	67574.1	549551	143940	392361	349546	3.57265e+06	116824	61120.5	7.05347e+06	235876	2.82989e+06	6.92798e+06	4.57318e+06	10993.6	510272	6.65589e+06	4.45436	0.0444896
1010	0	PC(35:1e)+H	(35:1e)	(35:1e)		760.621	C43 H87 O7 N1 P1	40.3585	151214	36709.5	35915.8	240399	82564.3	54641.9	163552	20518.3	54900.3	105294	48193.7	69219.7	444747	127548	224112	262677	1.65275e+06	91444.8	471207	352338	3.95919	0.0814799
1011	0	PC(17:0_18:2)+HCOO	(17:0_18:2)	(17:0)	(18:2)	816.576	C44 H83 O10 N1 P1	34.3284	568070	1.03343e+06	984077	1.76766e+06	62770.9	2.76477e+06	1.08088e+06	193968	1.26639e+06	8.33905e+06	965555	1.20095e+06	1.21916e+07	1.8706e+06	7.29144e+06	7.22275e+06	2.48607e+06	114818	2.80792e+06	5.77953e+06	2.32164	0.11266
1012	1	PC(35:2)+H	(17:0_18:2)	(17:0)	(18:2)	772.585	C43 H83 O8 N1 P1	34.3264	1.07355e+07	2.75999e+07	1.66502e+07	2.83225e+07	1.24321e+07	5.66925e+07	1.69411e+07	2.4574e+07	1.61706e+07	1.36412e+08	1.30687e+07	1.64598e+07	2.94233e+08	4.36288e+07	1.71784e+08	2.0861e+08	6.9919e+07	1.83492e+07	7.52723e+07	1.18738e+08	2.9725	0.0485387
1013	1	PC(17:0_18:2)+HCOO	(17:0_18:2)	(17:0)	(18:2)	816.576	C44 H83 O10 N1 P1	34.6431	4.19452e+06	6.2107e+06	7.45747e+06	2.25136e+06	1.8337e+06	7.37025e+06	2.2966e+06	3.9721e+06	3.54461e+06	7.72791e+06	2.13103e+06	6.29863e+06	1.34861e+07	1.01809e+07	1.02919e+07	2.39065e+07	5.17779e+06	2.92982e+06	6.55113e+06	5.34675e+06	1.8417	0.0837016
1014	0	PC(35:2)+H	(17:0_18:2)	(17:0)	(18:2)	772.585	C43 H83 O8 N1 P1	34.6521	9.39678e+07	8.27822e+07	1.11457e+08	3.87072e+07	2.84192e+07	1.74972e+08	2.68198e+07	6.38301e+07	6.99367e+07	1.56258e+08	3.56466e+07	1.26724e+08	3.27085e+08	2.17982e+08	2.73497e+08	4.04574e+08	1.14193e+08	5.71786e+07	1.32454e+08	7.04027e+07	2.07724	0.045794
1015	0	PC(35:2)+H	(35:2)	(35:2)		772.585	C43 H83 O8 N1 P1	35.4156	111644	270409	131233	1.70604e+06	152621	207153	215778	1.37036e+06	2.5327e+06	557291	168254	404735	7.42036e+06	499247	823387	739478	5.81814e+06	427936	8.36068e+06	8.68738e+06	4.59663	0.0445293
1016	0	PC(35:2)+H	(35:2)	(35:2)		772.585	C43 H83 O8 N1 P1	38.1273	548663	998487	1.8957e+06	1.27789e+06	597682	2.63807e+06	3.00463e+06	3.62881e+06	1.14283e+06	2.02671e+06	103751	355114	3.72228e+06	1.77746e+06	4.42254e+06	6.49545e+06	3.50719e+06	673186	4.17131e+06	1.52123e+07	2.27713	0.132857
1017	1	PC(35:2e)+H	(35:2e)	(35:2e)		758.606	C43 H85 O7 N1 P1	35.7296	366404	192056	104515	273233	108241	190116	115433	104362	231461	6.24801e+06	23886.3	359135	2.22118e+07	1.45448e+06	1.25887e+06	1.63336e+06	256977	145030	479254	2.21537e+06	3.78609	0.334936
1018	0	PC(35:2e)+H	(35:2e)	(35:2e)		758.606	C43 H85 O7 N1 P1	36.7905	1.24905e+06	984086	378357	552821	451108	927163	766169	318944	430711	5.29723e+06	748550	1.24165e+06	6.17486e+06	1.51013e+06	2.61362e+06	4.12077e+06	1.46073e+06	806274	1.63257e+06	1.04644e+07	2.70998	0.0913339
1019	0	PC(35:2e)+H	(35:2e)	(35:2e)		758.606	C43 H85 O7 N1 P1	37.143	2.75141e+06	1.47478e+06	1.22353e+06	523868	641887	2.86898e+06	1.16562e+06	1.26497e+06	1.17971e+06	6.98211e+06	825095	3.27995e+06	1.40014e+06	7.00884e+06	5.25233e+06	7.62351e+06	1.45606e+06	984721	2.08205e+06	1.46944e+07	2.22182	0.121937
1020	1	PC(17:1_18:2)+H	(17:1_18:2)	(17:1)	(18:2)	770.569	C43 H81 O8 N1 P1	30.3266	0	0	0	0	19803	0	0	0	0	9915.81	0	0	671822	0	0	27131.7	0	0	0	0	23.5189	0.330881
1021	0	PC(17:1_18:2)+HCOO	(17:1_18:2)	(17:1)	(18:2)	814.56	C44 H81 O10 N1 P1	32.7446	390729	702255	363041	253164	106811	475429	245119	240615	561657	773697	32991.5	219886	7.54978e+06	859500	2.18761e+06	2.03749e+06	710615	220659	1.05976e+06	11978.7	3.62072	0.151718
1022	0	PC(35:3)+H	(17:1_18:2)	(17:1)	(18:2)	770.569	C43 H81 O8 N1 P1	32.7167	1.2813e+07	1.51715e+07	5.03835e+06	8.75348e+06	1.35796e+06	1.79419e+07	2.20802e+06	3.49457e+06	1.2823e+07	1.88984e+07	2.41189e+06	1.24855e+07	1.42973e+08	1.70346e+07	6.91322e+07	4.97518e+07	1.92339e+07	7.85716e+06	2.92114e+07	1.41152e+07	3.69752	0.0672673
1023	1	PC(17:1_18:2)+HCOO	(17:1_18:2)	(17:1)	(18:2)	814.56	C44 H81 O10 N1 P1	33.0465	430880	29167.1	423389	534564	102786	234378	204005	749504	62981.7	166150	55513.1	92863.9	818668	325562	867195	332382	197655	185381	625765	965678	1.52041	0.258005
1024	0	PC(35:3)+H	(17:1_18:2)	(17:1)	(18:2)	770.569	C43 H81 O8 N1 P1	33.0449	957928	1.27999e+06	2.14471e+06	6.50443e+06	7.00154e+06	1.74556e+07	2.99495e+06	1.46773e+07	1.00695e+06	7.65789e+06	1.46124e+06	825284	8.98739e+06	9.98628e+06	4.67935e+06	1.34939e+07	2.62436e+06	600760	3.17117e+06	3.38135e+07	1.29121	0.631597
1025	1	PC(35:3)+H	(35:3)	(35:3)		770.569	C43 H81 O8 N1 P1	33.5072	5.20064e+06	7.32772e+06	5.401e+06	8.71063e+06	7.00271e+06	9.59112e+06	827129	1.83038e+06	4.5944e+06	9.92724e+06	1.77072e+06	6.22465e+06	3.15678e+06	1.18473e+07	1.63804e+07	1.80148e+07	9.88756e+06	2.22698e+06	1.6434e+07	795378	1.43576	0.274821
1026	1	PC(35:3)+H	(35:3)	(35:3)		770.569	C43 H81 O8 N1 P1	34.6563	8.07702e+06	1.68673e+07	7.63617e+06	2.68364e+06	2.16636e+07	9.69397e+06	1.33432e+07	3.70491e+06	1.30859e+07	6.71241e+06	1.08687e+07	1.01386e+07	1.23987e+07	8.79308e+06	1.66921e+07	1.82783e+07	2.27385e+07	3.00826e+07	2.08823e+07	6.39205e+06	1.51993	0.0891057
1027	1	PC(35:3)+H	(35:3)	(35:3)		770.569	C43 H81 O8 N1 P1	35.4388	1.10403e+06	1.19058e+06	304247	4.82702e+06	1.36396e+06	3.36049e+06	470825	1.01259e+06	558395	6.00356e+06	726276	1.75347e+06	715676	39196.8	4.50268e+06	3.30861e+06	9.23833e+06	451550	9.38267e+06	7.93142e+06	1.88406	0.201262
1028	1	PC(35:3)+H	(35:3)	(35:3)		770.569	C43 H81 O8 N1 P1	36.0979	1.9992e+07	1.19631e+07	1.12364e+07	1.69969e+07	1.19299e+07	4.74316e+07	1.5647e+07	5.44707e+07	2.26686e+07	2.88473e+07	1.21051e+07	1.31261e+07	8.15994e+07	2.62977e+07	6.10524e+07	9.87224e+07	1.89752e+07	1.7257e+07	3.84373e+07	2.70103e+07	1.63603	0.173194
1029	1	PC(35:3e)+H	(35:3e)	(35:3e)		756.59	C43 H83 O7 N1 P1	35.332	2.95823e+06	1.28611e+06	202052	285571	391999	497547	199246	0	376607	3.44416e+06	399269	905302	8.81409e+06	4.85973e+06	2.05769e+06	1.39795e+06	618686	218819	880721	3.45265e+06	2.44826	0.154805
1030	0	PC(35:3e)+H	(35:3e)	(35:3e)		756.59	C43 H83 O7 N1 P1	35.6782	3.40339e+06	1.33756e+06	1.31101e+06	208225	2.53326	1.02595e+06	0	0	1.03036e+06	2.73538e+06	253278	1.58102e+06	5.29808e+06	1.84279e+07	3.45293e+06	4.74706e+06	710221	726942	554309	2.3504e+06	3.44757	0.141764
1031	1	PC(15:0_20:4)+HCOO	(15:0_20:4)	(15:0)	(20:4)	812.545	C44 H79 O10 N1 P1	32.1446	224285	402125	425694	946199	278064	2.40068e+06	469832	1.16634e+06	396946	1.21677e+06	224302	573389	2.58106e+06	1.75345e+06	1.38485e+06	1.2775e+06	521379	416426	1.17239e+06	569197	1.32131	0.428638
1032	0	PC(15:0_20:4)+Na	(15:0_20:4)	(15:0)	(20:4)	790.536	C43 H78 O8 N1 P1 Na1	32.1957	476057	1.05106e+06	751565	765099	850298	923045	601525	754537	492697	364234	404464	207108	1.47559e+06	720316	592520	924425	942074	387740	138902	125781	0.841938	0.476192
1033	1	PC(35:4)+H	(15:0_20:4)	(15:0)	(20:4)	768.554	C43 H79 O8 N1 P1	32.1623	1.14522e+07	1.5233e+07	7.48726e+06	2.38371e+07	5.19738e+06	5.01196e+07	9.01778e+06	2.36938e+07	1.25153e+07	2.23944e+07	6.05193e+06	1.11151e+07	6.61533e+07	3.06314e+07	3.26438e+07	4.13128e+07	1.15706e+07	9.20533e+06	2.43641e+07	2.13674e+07	1.40602	0.317539
1034	1	PC(35:4)+H	(35:4)	(35:4)		768.554	C43 H79 O8 N1 P1	34.1823	1.83231e+06	1.41158e+07	1.18623e+07	1.29755e+07	575309	3.39541e+07	6.74212e+06	1.03998e+07	7.56086e+06	2.22372e+07	6.57916e+06	8.77632e+06	4.09046e+07	1.82417e+07	3.05297e+07	4.57385e+07	2.02049e+07	5.99201e+06	3.54512e+07	3.06627e+07	1.9883	0.042559
1035	0	PC(35:4)+H	(35:4)	(35:4)		768.554	C43 H79 O8 N1 P1	35.0899	5.64218e+06	1.25831e+07	1.6718e+07	9.81723e+06	3.7272e+06	2.03779e+07	6.95063e+06	2.18784e+07	8.07243e+06	2.57509e+07	8.23646e+06	5.9477e+06	2.93175e+07	8.03856e+06	3.93223e+07	3.72568e+07	1.50858e+07	6.33032e+06	2.80169e+07	8.83533e+07	2.02182	0.124798
1036	0	PC(22:4_13:0)+H	(22:4_13:0)	(22:4)	(13:0)	768.554	C43 H79 O8 N1 P1	35.5177	4.31069e+06	5.68629e+06	3.14949e+06	5.72677e+06	4.78069e+06	2.51354e+07	7.54928e+06	2.0206e+07	6.22019e+06	5.35203e+06	3.68282e+06	2.48705e+06	1.21345e+07	4.83544e+06	1.85826e+07	3.68908e+07	9.59404e+06	3.52029e+06	1.50733e+07	1.98807e+07	1.43766	0.360938
1037	1	PC(35:4)+H	(35:4)	(35:4)		768.554	C43 H79 O8 N1 P1	36.1015	2.12767e+08	1.55869e+08	1.35367e+08	2.25504e+08	1.21557e+08	5.21829e+08	1.89569e+08	6.397e+08	2.2049e+08	1.99313e+08	1.29865e+08	1.39464e+08	8.52524e+08	2.86391e+08	7.89419e+08	8.6324e+08	2.09905e+08	1.58799e+08	4.07337e+08	4.21795e+08	1.62425	0.153311
1038	1	PC(35:4e)+H	(35:4e)	(35:4e)		754.575	C43 H81 O7 N1 P1	33.5966	520016	265562	473380	6.92517e+06	472790	2.12301e+06	1.53623e+06	1.0096e+06	1.74573e+06	4.46419e+06	1.26519e+06	547129	5.03597e+07	2.92176e+06	2.62015e+06	5.36724e+06	1.61347e+06	517133	4.92183e+06	1.05652e+06	3.64411	0.304023
1039	0	PC(35:5)+H	(35:5)	(35:5)		766.538	C43 H77 O8 N1 P1	30.6339	674339	1.99443e+06	772539	2.7949e+06	670624	2.64542e+06	730051	797195	1.04851e+06	2.24219e+06	588625	1.61799e+06	4.4606e+06	1.7055e+06	3.3976e+06	1.57709e+06	1.00899e+06	329468	3.22433e+06	1.72177e+06	1.36616	0.308438
1040	1	PC(15:0_20:5)+H	(15:0_20:5)	(15:0)	(20:5)	766.538	C43 H77 O8 N1 P1	34.8537	1.06751e+07	1.39584e+07	1.14936e+07	1.75968e+07	6.43272e+06	3.49648e+07	9.80058e+06	2.0611e+07	1.43689e+07	1.94874e+07	9.81134e+06	2.19415e+07	4.62676e+07	1.82763e+07	6.99075e+07	5.74044e+07	1.41946e+07	6.30297e+06	4.78565e+07	4.49117e+07	2.11353	0.0287245
1041	1	PC(35:5)+H	(35:5)	(35:5)		766.538	C43 H77 O8 N1 P1	35.9316	4.21136e+06	1.36872e+07	1.1288e+07	7.02505e+06	5.38321e+06	9.56866e+06	8.72183e+06	9.92189e+06	9.48962e+06	2.14527e+07	5.46176e+06	4.57349e+06	1.20054e+07	3.66562e+06	2.31306e+07	1.69579e+07	1.20304e+07	6.06008e+06	1.79178e+07	2.73562e+07	1.28198	0.360685
1042	0	PC(35:6)+H	(35:6)	(35:6)		764.522	C43 H75 O8 N1 P1	32.8602	4.05677e+06	1.10613e+07	8.96373e+06	1.34325e+07	1.83565e+06	1.55804e+07	3.94794e+06	656123	6.53345e+06	1.02189e+07	3.44674e+06	7.7319e+06	7.63866e+06	7.38652e+06	2.92738e+07	6.31038e+06	6.17071e+06	1.56908e+06	3.20063e+07	1.52415e+07	1.53074	0.290089
1043	0	PC(22:6_13:0)+H	(22:6_13:0)	(22:6)	(13:0)	764.522	C43 H75 O8 N1 P1	33.5589	1.53165e+07	4.72887e+07	2.79105e+07	3.82319e+07	2.23481e+07	1.33149e+08	3.03708e+07	6.03918e+07	2.90774e+07	6.33085e+07	2.01226e+07	3.88037e+07	1.15659e+08	6.11751e+07	1.5757e+08	1.3032e+08	5.88696e+07	1.42847e+07	6.85499e+07	5.5999e+07	1.54335	0.186865
1044	0	PC(36:0)+H	(36:0)	(36:0)		790.632	C44 H89 O8 N1 P1	38.7054	7.93503e+06	4.23338e+06	4.35476e+06	4.72529e+06	7.73763e+06	1.26229e+07	5.3998e+06	9.70825e+06	8.00975e+06	9.30567e+06	5.49949e+06	7.76716e+06	1.69453e+07	6.4298e+06	2.26045e+07	3.84319e+07	7.5531e+06	4.76163e+06	1.70924e+07	9.43524e+06	1.84406	0.0868764
1045	1	PC(36:0e)+H	(36:0e)	(36:0e)		776.653	C44 H91 O7 N1 P1	39.8605	309847	715777	1.05066e+06	1.22663e+06	838067	1.38889e+06	830428	526386	820717	3.86629e+06	694194	530840	4.98161e+06	1.17569e+06	2.97501e+06	5.27507e+06	2.49028e+06	486547	307998	2.40918e+06	1.84267	0.158435
1046	1	PC(36:0e)+H	(36:0e)	(36:0e)		776.653	C44 H91 O7 N1 P1	40.068	145612	107430	1.05066e+06	345584	42187	22922.9	134499	120254	28705.9	604564	694194	13302.4	409456	390886	560117	1.16683e+06	90953.5	72314.5	388966	772154	1.7519	0.220631
1047	1	PC(18:0_18:1)+HCOO	(18:0_18:1)	(18:0)	(18:1)	832.607	C45 H87 O10 N1 P1	37.1336	4.68279e+07	4.58248e+07	3.95786e+07	3.24257e+07	5.02472e+07	8.10393e+07	5.59548e+07	1.00841e+08	5.34679e+07	8.20454e+07	3.29135e+07	7.45216e+07	8.93023e+07	4.64975e+07	1.54518e+08	4.20281e+08	5.45805e+07	3.95598e+07	8.58296e+07	2.42644e+08	2.10904	0.113543
1048	0	PC(18:0_18:1)+Na	(18:0_18:1)	(18:0)	(18:1)	810.598	C44 H86 O8 N1 P1 Na1	37.1312	3.72519e+07	3.61304e+07	3.02228e+07	2.50708e+07	2.86906e+07	5.57742e+07	4.53262e+07	6.10512e+07	4.58953e+07	5.58826e+07	2.49197e+07	4.46508e+07	5.96701e+07	2.82738e+07	1.35786e+08	2.63833e+08	4.11023e+07	2.75984e+07	7.16797e+07	1.90789e+08	2.1085	0.0909491
1049	1	PC(36:1)+H	(18:0_18:1)	(18:0)	(18:1)	788.616	C44 H87 O8 N1 P1	37.1329	7.93779e+08	6.2187e+08	5.60241e+08	4.56666e+08	6.85318e+08	1.39634e+09	7.60351e+08	1.61048e+09	8.5951e+08	1.25169e+09	4.2351e+08	9.99386e+08	1.69572e+09	9.35014e+08	3.23435e+09	9.93053e+09	1.02278e+09	6.00256e+08	1.66483e+09	5.17666e+09	2.85486	0.0943651
1050	0	PC(36:1)+K	(18:0_18:1)	(18:0)	(18:1)	826.572	C44 H86 O8 N1 P1 K1	37.1322	1.51351e+08	1.08054e+08	1.02795e+08	9.06271e+07	1.30712e+08	2.47921e+08	1.21101e+08	2.73134e+08	1.55076e+08	2.17057e+08	7.21115e+07	1.74527e+08	2.84218e+08	2.41307e+08	7.09959e+08	1.65772e+09	2.64136e+08	1.27811e+08	3.85017e+08	1.02066e+09	3.09011	0.0512633
1051	1	PC(36:1)+H	(36:1)	(36:1)		788.616	C44 H87 O8 N1 P1	38.3796	522127	285831	307550	147026	192053	8.42253e+06	39132.2	1.07381e+07	5.7129e+06	9.96518e+06	373690	350542	9.60196e+06	7.43168e+06	2.43207e+07	5.09937e+07	7.38031e+06	752047	1.27678e+07	396805	3.14786	0.150991
1052	1	PC(18:0e_18:1)+HCOO	(18:0e_18:1)	(18:0e)	(18:1)	818.628	C45 H89 O9 N1 P1	38.3687	233958	295436	296718	554518	250918	381461	555670	204869	189657	4.30841e+06	376859	346283	823125	808073	1.61725e+06	2.90167e+06	1.91937e+06	264620	591564	2.10137e+06	1.6159	0.374301
1053	0	PC(36:1e)+Na	(18:0e_18:1)	(18:0e)	(18:1)	796.619	C44 H88 O7 N1 P1 Na1	38.352	116073	92653.9	40266	307145	44449.4	99102.5	376230	92411.3	13426.2	2.3279e+06	21715.9	170512	85729.7	1.46849e+06	980333	1.51824e+06	689266	193839	408951	1.48298e+06	2.00021	0.250845
1054	1	PC(36:1e)+H	(18:0e_18:1)	(18:0e)	(18:1)	774.637	C44 H89 O7 N1 P1	38.3642	6.36268e+06	6.83155e+06	4.85099e+06	1.02398e+07	5.53642e+06	8.27078e+06	9.47432e+06	3.74071e+06	4.06096e+06	7.89406e+07	6.80532e+06	6.20088e+06	2.08278e+07	1.71164e+07	3.24224e+07	6.07413e+07	3.02603e+07	4.08376e+06	1.45702e+07	4.09397e+07	1.69163	0.313282
1055	1	PC(36:1e)+H	(36:1e)	(36:1e)		774.637	C44 H89 O7 N1 P1	39.6236	231235	26845.1	158832	94797.6	21327.7	305658	163855	42606.8	89347.3	1.90775e+06	183390	310326	203923	184536	218491	528608	16405.4	0	90085.5	485791	0.730234	0.669358
1056	1	PC(18:1_18:1)+HCOO	(18:1_18:1)	(18:1)	(18:1)	830.592	C45 H85 O10 N1 P1	35.3857	2.93031e+07	4.05869e+07	3.79164e+07	3.14882e+07	3.31549e+07	4.77189e+07	4.58547e+07	5.07079e+07	3.87632e+07	8.93846e+07	2.7155e+07	2.09688e+07	1.9649e+08	3.72908e+07	1.52473e+08	2.03e+08	4.41386e+07	4.62156e+07	6.17928e+07	1.38978e+08	2.08709	0.0535458
1057	1	PC(18:1_18:1)+Na	(18:1_18:1)	(18:1)	(18:1)	808.583	C44 H84 O8 N1 P1 Na1	35.3919	1.68599e+07	2.88592e+07	2.41358e+07	1.91851e+07	2.93665e+07	2.88785e+07	3.53173e+07	3.07485e+07	2.56134e+07	5.76771e+07	1.71868e+07	9.06621e+06	8.92302e+07	1.85452e+07	9.97903e+07	1.08434e+08	3.07723e+07	2.42628e+07	4.57779e+07	7.9598e+07	1.76194	0.0886263
1058	1	PC(18:1_18:1)+H	(18:1_18:1)	(18:1)	(18:1)	786.601	C44 H85 O8 N1 P1	35.3778	6.32312e+08	7.93158e+08	7.32298e+08	6.11991e+08	6.56314e+08	1.09602e+09	7.2818e+08	1.04578e+09	8.46997e+08	1.90715e+09	4.68794e+08	3.78468e+08	4.79152e+09	9.54501e+08	4.0792e+09	6.04991e+09	1.15245e+09	8.05982e+08	1.7008e+09	3.59412e+09	2.64919	0.0362103
1059	1	PC(18:1_18:1)+K	(18:1_18:1)	(18:1)	(18:1)	824.557	C44 H84 O8 N1 P1 K1	35.3868	8.69824e+07	1.21154e+08	1.10526e+08	9.36129e+07	9.47581e+07	1.25484e+08	1.10682e+08	1.30368e+08	1.15771e+08	2.23714e+08	6.78828e+07	5.47625e+07	4.56734e+08	1.68636e+08	4.91558e+08	5.56534e+08	1.85937e+08	1.78488e+08	2.77025e+08	4.99334e+08	2.42108	0.0116657
1060	1	PC(18:1_18:1)+HCOO	(18:1_18:1)	(18:1)	(18:1)	830.592	C45 H85 O10 N1 P1	35.7306	1.18398e+08	9.34958e+07	7.87471e+07	5.57577e+07	8.1594e+07	1.11674e+08	7.04069e+07	8.06301e+07	1.00443e+08	1.03403e+08	5.65996e+07	1.07983e+08	2.00785e+08	1.31914e+08	2.67578e+08	3.31917e+08	1.03249e+08	8.02899e+07	1.36557e+08	9.69038e+07	1.69222	0.044236
1061	1	PC(18:1_18:1)+Na	(18:1_18:1)	(18:1)	(18:1)	808.583	C44 H84 O8 N1 P1 Na1	35.7359	7.41411e+07	6.16861e+07	5.22172e+07	3.65813e+07	5.26525e+07	7.46804e+07	4.32697e+07	5.3762e+07	6.59895e+07	6.62028e+07	3.3966e+07	6.21212e+07	1.19525e+08	8.37274e+07	1.56052e+08	1.76405e+08	6.87093e+07	6.53386e+07	9.02226e+07	7.21291e+07	1.59708	0.0295413
1062	1	PC(36:2)+H	(18:1_18:1)	(18:1)	(18:1)	786.601	C44 H85 O8 N1 P1	35.7276	2.306e+09	1.67481e+09	1.43173e+09	1.00168e+09	1.44077e+09	2.86974e+09	1.12442e+09	1.82979e+09	1.94641e+09	2.19526e+09	9.38968e+08	1.86241e+09	5.86587e+09	2.82337e+09	7.36964e+09	9.61375e+09	2.53197e+09	1.84736e+09	3.26841e+09	2.67531e+09	2.17709	0.0322745
1063	1	PC(36:2)+K	(18:1_18:1)	(18:1)	(18:1)	824.557	C44 H84 O8 N1 P1 K1	35.7319	3.42362e+08	2.75924e+08	2.39676e+08	1.61111e+08	2.30793e+08	3.68189e+08	1.63973e+08	2.55511e+08	2.97838e+08	3.35891e+08	1.38984e+08	2.87378e+08	5.41632e+08	5.82647e+08	1.04991e+09	1.14714e+09	4.97224e+08	3.73785e+08	6.58476e+08	5.0157e+08	2.16329	0.0068233
1064	1	PC(36:2)+H	(36:2)	(36:2)		786.601	C44 H85 O8 N1 P1	37.3207	209332	181619	386355	125669	98028.5	666358	7.7923e+06	342685	902136	508597	556943	660510	1.11763e+06	525175	641165	681856	692576	190040	75737.5	314924	0.486624	0.453581
1065	0	PC(18:1e_18:1)+HCOO	(18:1e_18:1)	(18:1e)	(18:1)	816.612	C45 H87 O9 N1 P1	36.6546	952881	1.1493e+06	254103	1.03405e+06	617105	526797	823054	308213	934824	5.6461e+06	733104	233346	8.99095e+06	2.04504e+06	1.89104e+06	4.625e+06	1.29118e+06	1.26043e+06	1.58149e+06	2.5452e+06	2.05748	0.19131
1066	0	PC(18:1e_18:1)+H	(18:1e_18:1)	(18:1e)	(18:1)	772.621	C44 H87 O7 N1 P1	36.6629	1.90159e+07	2.19592e+07	7.9821e+06	1.81556e+07	1.2191e+07	1.5456e+07	1.49086e+07	1.11549e+07	1.95932e+07	1.03589e+08	1.26181e+07	9.00862e+06	1.84737e+08	4.73236e+07	6.4916e+07	1.15733e+08	2.94638e+07	2.23186e+07	3.87034e+07	8.62956e+07	2.50452	0.0763713
1067	1	PC(18:2e_18:0)+H	(18:2e_18:0)	(18:2e)	(18:0)	772.621	C44 H87 O7 N1 P1	37.0243	1.59004e+07	1.23088e+07	1.1444e+07	1.31016e+07	7.78098e+06	2.16873e+07	9.92608e+06	4.83393e+06	9.78557e+06	6.51918e+07	9.79956e+06	1.22755e+07	2.31234e+07	5.25343e+07	4.81832e+07	7.73283e+07	6.01766e+07	1.21666e+07	2.65714e+07	8.4094e+06	1.92235	0.114095
1068	1	PC(18:1e_18:1)+HCOO	(18:1e_18:1)	(18:1e)	(18:1)	816.612	C45 H87 O9 N1 P1	38.1044	403867	233809	121767	110856	168193	137120	272998	146664	145293	1.85067e+06	217264	426955	501218	840095	929378	1.49573e+06	246044	60181.2	254160	3.18129e+06	2.27006	0.19708
1069	1	PC(36:2e)+H	(18:1e_18:1)	(18:1e)	(18:1)	772.621	C44 H87 O7 N1 P1	38.0881	6.7123e+06	4.25092e+06	3.46934e+06	2.21348e+06	3.30511e+06	6.25893e+06	4.96282e+06	3.28385e+06	2.9284e+06	3.26645e+07	3.39557e+06	7.27395e+06	9.40399e+06	1.77086e+07	2.2539e+07	3.56907e+07	4.41845e+06	2.45267e+06	5.74626e+06	7.03729e+07	2.55536	0.153266
1070	1	PC(36:2e)+Na	(18:1e_18:1)	(18:1e)	(18:1)	794.603	C44 H86 O7 N1 P1 Na1	38.101	411094	143316	128914	39428.6	188509	612537	237880	222519	124533	1.10516e+06	167352	130430	1.41304e+06	929659	1.01288e+06	2.023e+06	227238	72899.8	63608.8	2.24253e+06	2.57714	0.0895906
1071	1	PC(36:3)+H	(36:3)	(36:3)		784.585	C44 H83 O8 N1 P1	29.3001	0	22304.8	0	19878.8	0	33199.3	0	0	0	29818	0	0	874938	0	0	111294	0	0	219629	0	11.4625	0.222381
1072	1	PC(16:0_20:3)+H	(16:0_20:3)	(16:0)	(20:3)	784.585	C44 H83 O8 N1 P1	31.6921	210281	246778	373209	3.18394e+06	159334	552008	395831	1.26438e+06	103673	931549	388385	185743	2.16388e+07	1.74076e+06	1.53947e+06	1.65004e+06	234678	293413	5.42534e+06	445051	4.51985	0.232179
1073	0	PC(18:1_18:2)+HCOO	(18:1_18:2)	(18:1)	(18:2)	828.576	C45 H83 O10 N1 P1	33.8453	4.55183e+07	4.58538e+07	4.01022e+07	2.54999e+07	2.42018e+07	5.17222e+07	2.33349e+07	3.48856e+07	4.47641e+07	5.32502e+07	2.67858e+07	2.85966e+07	2.03498e+08	6.05445e+07	1.45828e+08	1.27438e+08	4.53731e+07	4.03358e+07	5.47741e+07	5.04386e+07	2.01374	0.054463
1074	0	PC(18:1_18:2)+Na	(18:1_18:2)	(18:1)	(18:2)	806.567	C44 H82 O8 N1 P1 Na1	33.8504	3.5429e+07	3.31535e+07	2.65682e+07	2.29302e+07	1.98638e+07	4.20821e+07	1.76006e+07	2.89922e+07	3.42579e+07	4.17627e+07	1.64206e+07	1.82976e+07	1.28589e+08	4.97387e+07	1.1288e+08	9.86327e+07	3.72899e+07	2.32174e+07	4.83966e+07	4.28327e+07	1.90423	0.0525006
1075	0	PC(36:3)+H	(18:1_18:2)	(18:1)	(18:2)	784.585	C44 H83 O8 N1 P1	33.8408	8.55185e+08	7.16809e+08	6.64923e+08	4.93587e+08	4.00383e+08	9.79686e+08	3.53532e+08	5.8627e+08	8.05822e+08	9.94344e+08	4.07598e+08	4.52908e+08	4.96145e+09	1.24406e+09	3.797e+09	2.96748e+09	1.01425e+09	7.45166e+08	1.28353e+09	9.17011e+08	2.59694	0.0426959
1076	0	PC(36:3)+K	(18:1_18:2)	(18:1)	(18:2)	822.541	C44 H82 O8 N1 P1 K1	33.8526	1.28436e+08	1.21867e+08	9.83388e+07	8.91886e+07	5.92693e+07	1.70426e+08	4.85919e+07	1.08809e+08	1.2787e+08	1.49295e+08	5.35708e+07	6.18733e+07	4.89583e+08	2.53476e+08	6.02284e+08	5.10925e+08	2.05081e+08	1.12823e+08	2.65194e+08	2.21603e+08	2.51922	0.0152174
1077	0	PC(18:1_18:2)+HCOO	(18:1_18:2)	(18:1)	(18:2)	828.576	C45 H83 O10 N1 P1	34.2216	4.14608e+07	3.14704e+07	3.78503e+07	3.21919e+07	2.03795e+07	6.69306e+07	1.93578e+07	5.06596e+07	3.32812e+07	4.08176e+07	2.35167e+07	1.79105e+07	4.28769e+07	6.11886e+07	7.85428e+07	9.43816e+07	4.06446e+07	1.98214e+07	3.77204e+07	7.95821e+07	1.32528	0.225782
1078	0	PC(18:1_18:2)+Na	(18:1_18:2)	(18:1)	(18:2)	806.567	C44 H82 O8 N1 P1 Na1	34.2223	2.65149e+07	1.78756e+07	2.19816e+07	2.00571e+07	8.78865e+06	4.88949e+07	1.29863e+07	3.12976e+07	2.0932e+07	2.9291e+07	1.2347e+07	1.15727e+07	2.73693e+07	4.27322e+07	6.91302e+07	6.68938e+07	2.92525e+07	1.01715e+07	3.07928e+07	5.46703e+07	1.48744	0.15551
1079	0	PC(36:3)+H	(18:1_18:2)	(18:1)	(18:2)	784.585	C44 H83 O8 N1 P1	34.2214	8.08751e+08	6.03382e+08	6.26028e+08	6.79096e+08	3.24734e+08	1.75294e+09	4.05446e+08	1.08065e+09	5.97564e+08	7.97072e+08	3.63771e+08	2.64752e+08	1.61618e+09	1.50247e+09	2.24313e+09	2.39552e+09	9.78546e+08	3.44228e+08	7.30979e+08	1.6499e+09	1.57504	0.131983
1080	0	PC(36:3)+K	(18:1_18:2)	(18:1)	(18:2)	822.541	C44 H82 O8 N1 P1 K1	34.2172	1.13941e+08	8.9803e+07	9.85717e+07	9.03716e+07	4.02337e+07	2.65684e+08	2.56697e+07	1.69873e+08	7.60842e+07	1.27297e+08	3.83585e+07	3.88482e+07	1.26186e+08	2.7369e+08	4.27028e+08	4.6665e+08	2.01726e+08	4.73834e+07	1.92409e+08	3.54883e+08	1.97458	0.0676432
1081	0	PC(16:0_20:3)+HCOO	(16:0_20:3)	(16:0)	(20:3)	828.576	C45 H83 O10 N1 P1	34.7842	1.19252e+06	194626	205760	1.48092e+06	858622	662206	2.7063e+06	2.29293e+06	185477	2.22924e+06	948712	377307	163226	457488	3.6155e+06	4.01062e+06	1.66239e+06	285498	4.59353e+06	2.80843e+06	1.57576	0.278778
1082	0	PC(36:3)+H	(36:3)	(36:3)		784.585	C44 H83 O8 N1 P1	36.8542	1.50246e+07	1.05776e+07	1.06253e+07	1.46489e+07	1.04829e+07	3.08955e+07	1.10785e+07	2.46858e+07	1.53098e+07	1.93227e+07	1.05689e+07	1.3852e+07	3.1467e+07	1.22978e+07	4.15451e+07	5.05393e+07	1.0508e+07	7.77594e+06	2.96797e+07	2.44512e+07	1.43057	0.190435
1083	0	PC(18:1e_18:2)+HCOO	(18:1e_18:2)	(18:1e)	(18:2)	814.597	C45 H85 O9 N1 P1	35.1581	789488	798352	412567	544688	281687	685588	1.12105e+06	291786	928296	2.56417e+06	465802	686305	6.19839e+06	3.62642e+06	1.31515e+06	1.65579e+06	1.19246e+06	2.19298e+06	1.36953e+06	399106	2.26927	0.0922028
1084	0	PC(36:3e)+H	(18:1e_18:2)	(18:1e)	(18:2)	770.606	C44 H85 O7 N1 P1	35.1591	3.52744e+07	3.33522e+07	1.17951e+07	1.532e+07	8.60738e+06	1.38114e+07	1.18903e+07	6.43991e+06	2.36733e+07	6.09061e+07	1.13319e+07	1.00527e+07	2.03175e+08	9.5286e+07	4.84154e+07	5.70631e+07	3.26253e+07	5.42404e+07	3.97104e+07	2.71935e+07	2.6195	0.0718513
1085	1	PC(18:3e_18:0)+H	(18:3e_18:0)	(18:3e)	(18:0)	770.606	C44 H85 O7 N1 P1	35.578	2.09649e+07	1.38898e+07	1.27457e+07	3.17569e+07	7.14518e+06	2.7932e+07	1.39141e+07	1.75535e+07	1.33973e+07	4.64445e+07	1.02819e+07	8.83942e+06	8.72506e+07	5.61617e+07	5.26907e+07	6.16149e+07	5.14647e+07	1.70581e+07	2.45169e+07	7.34797e+07	2.15491	0.0217133
1086	1	PC(18:3e_18:0)+HCOO	(18:3e_18:0)	(18:3e)	(18:0)	814.597	C45 H85 O9 N1 P1	35.5807	37283.2	551842	446575	1.90112e+06	222475	771145	331785	678627	364536	1.76533e+06	415025	139595	2.19467e+06	2.35995e+06	1.61517e+06	1.90012e+06	1.66524e+06	669885	894790	2.8903e+06	2.08532	0.0416511
1087	1	PC(18:2e_18:1)+HCOO	(18:2e_18:1)	(18:2e)	(18:1)	814.597	C45 H85 O9 N1 P1	36.3873	774608	418745	200250	46212.6	258699	264978	327104	198063	484702	1.30113e+06	182805	140178	544584	1.64422e+06	1.39493e+06	1.81172e+06	33424.5	209579	715545	2.25857e+06	2.09044	0.115684
1088	0	PC(18:2e_18:1)+H	(18:2e_18:1)	(18:2e)	(18:1)	770.606	C44 H85 O7 N1 P1	36.3697	1.20138e+07	6.93896e+06	2.34578e+06	4.1212e+06	4.02652e+06	5.19392e+06	5.98394e+06	4.99984e+06	7.11925e+06	1.94404e+07	2.75931e+06	3.34917e+06	2.66875e+07	3.14736e+07	3.35577e+07	4.7822e+07	3.88151e+06	4.81234e+06	6.96181e+06	9.60748e+07	3.56562	0.0659498
1089	0	PC(18:3e_18:0)+H	(18:3e_18:0)	(18:3e)	(18:0)	770.606	C44 H85 O7 N1 P1	36.7398	3.14184e+07	9.4564e+06	6.84799e+06	3.73191e+06	5.20526e+06	1.0356e+07	5.6297e+06	2.96456e+06	1.01776e+07	2.94869e+07	4.85059e+06	1.08507e+07	1.83923e+07	9.11209e+07	3.5078e+07	4.65805e+07	7.38211e+06	5.3685e+06	1.02023e+07	4.99836e+07	2.42733	0.0979208
1090	0	PC(18:3e_18:0)+HCOO	(18:3e_18:0)	(18:3e)	(18:0)	814.597	C45 H85 O9 N1 P1	36.7382	1.46924e+06	565331	310424	154725	232210	479696	66977	211734	479493	1.56202e+06	224074	702352	264699	4.43965e+06	1.3813e+06	1.71957e+06	351528	367268	383188	2.39189e+06	2.21002	0.161451
1091	1	PC(36:3e)+Na	(18:3e_18:0)	(18:3e)	(18:0)	792.588	C44 H84 O7 N1 P1 Na1	36.7127	191905	22330.2	2395.88	84167	24387.2	116295	9227.25	8031.23	38073.4	274360	28850	46871.1	51229.5	1.36967e+06	297552	444192	12827	29666.6	47551.8	558029	3.74293	0.14392
1092	1	PC(18:2_18:2)+HCOO	(18:2_18:2)	(18:2)	(18:2)	826.56	C45 H81 O10 N1 P1	32.2013	8.47554e+06	2.80769e+06	4.38774e+06	3.31581e+06	2.48006e+06	1.15277e+07	1.51653e+06	2.69771e+06	8.02515e+06	5.14031e+06	5.87062e+06	6.73256e+06	2.52193e+07	1.23469e+07	2.98184e+07	2.52223e+06	7.0512e+06	5.62408e+06	8.31195e+06	2.01822e+07	2.45521	0.0313622
1093	0	PC(18:2_18:2)+Na	(18:2_18:2)	(18:2)	(18:2)	804.551	C44 H80 O8 N1 P1 Na1	32.1944	5.1603e+06	4.08789e+06	1.46317e+06	2.74381e+06	3.89738e+06	5.51172e+06	1.93155e+06	1.81906e+06	7.044e+06	1.90035e+06	4.64167e+06	5.13094e+06	2.34704e+07	8.15863e+06	1.53308e+07	2.37189e+06	4.96815e+06	1.85236e+06	9.22965e+06	2.70885e+06	2.18968	0.0755094
1094	0	PC(36:4)+H	(18:2_18:2)	(18:2)	(18:2)	782.569	C44 H81 O8 N1 P1	32.2008	1.60754e+08	1.40284e+08	1.06894e+08	1.04414e+08	7.5917e+07	2.0762e+08	4.64306e+07	1.03047e+08	1.6517e+08	1.79745e+08	7.11971e+07	1.50294e+08	7.73888e+08	1.64731e+08	7.53625e+08	3.20654e+08	2.3766e+08	1.07844e+08	2.07132e+08	9.35726e+07	2.23254	0.0749379
1095	1	PC(36:4)+K	(18:2_18:2)	(18:2)	(18:2)	820.525	C44 H80 O8 N1 P1 K1	32.1899	2.58043e+07	1.66254e+07	9.2208e+06	1.35591e+07	6.64098e+06	3.15381e+07	3.62682e+06	1.61336e+07	1.29478e+07	1.99719e+07	1.149e+07	1.48213e+07	7.58585e+07	3.63271e+07	5.97088e+07	3.0768e+07	1.91652e+07	1.50841e+07	3.32158e+07	3.14138e+07	2.10069	0.0262215
1096	1	PC(18:2_18:2)+HCOO	(18:2_18:2)	(18:2)	(18:2)	826.56	C45 H81 O10 N1 P1	32.827	135694	102678	420650	1.24457e+06	306281	1.49812e+06	240743	112157	512780	2.38867e+06	287253	216983	1.83036e+06	303640	1.24513e+06	1.16616e+06	103374	44477.8	281871	2.2764e+06	1.11394	0.82325
1097	1	PC(36:4)+H	(18:2_18:2)	(18:2)	(18:2)	782.569	C44 H81 O8 N1 P1	32.808	1.4495e+07	1.29455e+07	8.23668e+06	2.45154e+07	7.76177e+06	2.90725e+07	4.36812e+06	1.00148e+07	2.68032e+06	1.57376e+07	1.19362e+06	3.43181e+06	4.5739e+07	3.58822e+06	3.7631e+07	3.52859e+07	1.31696e+07	1.31718e+06	1.51198e+07	6.27964e+06	1.25363	0.588413
1098	1	PC(16:0_20:4)+HCOO	(16:0_20:4)	(16:0)	(20:4)	826.56	C45 H81 O10 N1 P1	33.3424	9.18293e+07	9.76138e+07	5.74758e+07	1.17658e+08	9.12901e+07	2.33824e+08	8.5029e+07	1.23369e+08	1.03216e+08	7.91786e+07	5.079e+07	6.73932e+07	2.03315e+08	1.7386e+08	2.14892e+08	2.06504e+08	7.00835e+07	6.63044e+07	1.13177e+08	8.75898e+07	1.16051	0.513123
1099	0	PC(16:0_20:4)+Na	(16:0_20:4)	(16:0)	(20:4)	804.551	C44 H80 O8 N1 P1 Na1	33.3395	5.44223e+07	7.18946e+07	3.413e+07	6.79924e+07	4.52347e+07	1.20799e+08	5.98381e+07	8.89691e+07	5.25254e+07	5.35717e+07	3.5506e+07	3.79236e+07	8.69882e+07	7.90284e+07	1.14026e+08	1.1202e+08	4.57947e+07	4.69366e+07	5.57841e+07	6.27979e+07	1.04224	0.822877
1100	0	PC(16:0_20:4)+K	(16:0_20:4)	(16:0)	(20:4)	820.525	C44 H80 O8 N1 P1 K1	33.3435	2.09012e+08	2.42398e+08	1.15569e+08	2.61476e+08	1.80263e+08	4.28648e+08	1.81412e+08	3.07498e+08	2.12122e+08	1.94775e+08	1.32143e+08	1.21432e+08	4.12023e+08	4.54752e+08	6.06941e+08	5.88933e+08	2.30347e+08	2.34732e+08	3.63852e+08	3.46899e+08	1.4967	0.0724113
1101	0	PC(36:4)+H	(16:0_20:4)	(16:0)	(20:4)	782.569	C44 H81 O8 N1 P1	33.345	1.77182e+09	2.10113e+09	9.02119e+08	2.27188e+09	1.54325e+09	5.88068e+09	1.30692e+09	2.72638e+09	1.75058e+09	1.82701e+09	8.44642e+08	1.16829e+09	5.07042e+09	3.3103e+09	5.36218e+09	5.36581e+09	1.78459e+09	1.23426e+09	2.47951e+09	2.13643e+09	1.30227	0.36435
1102	0	PC(18:2_18:2)+K	(18:2_18:2)	(18:2)	(18:2)	820.525	C44 H80 O8 N1 P1 K1	33.4573	2.13751e+08	2.40055e+08	1.14022e+08	1.58937e+08	1.10594e+08	3.47737e+07	1.10523e+08	1.61852e+08	9.8056e+07	9.90341e+07	6.8299e+07	6.06914e+07	2.68236e+07	2.24108e+07	4.29425e+07	4.47704e+07	1.1586e+07	8.19386e+07	1.15414e+08	1.12525e+08	0.437837	0.00328008
1103	0	PC(36:4)+H	(36:4)	(36:4)		782.569	C44 H81 O8 N1 P1	35.1207	1.1359e+08	1.84917e+08	1.5291e+08	1.3138e+08	1.34372e+08	1.80659e+08	1.52398e+08	1.51758e+08	1.44015e+08	1.87598e+08	1.10987e+08	1.55288e+08	1.8109e+08	1.66176e+08	2.83569e+08	3.1122e+08	1.79832e+08	1.29472e+08	2.15281e+08	3.58435e+08	1.36369	0.0543421
1104	0	PC(18:1_18:3)+H	(18:1_18:3)	(18:1)	(18:3)	782.569	C44 H81 O8 N1 P1	37.1005	704974	645836	719187	704559	637145	4.54651e+06	1.09475e+06	3.87101e+06	501788	1.19795e+06	466124	1.07795e+06	6.71124e+06	1.56385e+06	1.13197e+06	2.72307e+06	362591	269003	2.27733e+06	1.1762e+06	1.21442	0.685644
1105	0	PC(16:0e_20:4)+HCOO	(16:0e_20:4)	(16:0e)	(20:4)	812.581	C45 H83 O9 N1 P1	34.7293	7.40901e+06	1.10383e+07	3.84628e+06	2.139e+07	3.67257e+06	1.18991e+07	1.02934e+07	5.65316e+06	6.21992e+06	1.03852e+07	6.3479e+06	3.96487e+06	6.44042e+07	2.00852e+07	1.41737e+07	1.82609e+07	1.46477e+07	9.46471e+06	8.03285e+06	5.95781e+06	1.80095	0.223225
1106	0	PC(36:4e)+Na	(16:0e_20:4)	(16:0e)	(20:4)	790.572	C44 H82 O7 N1 P1 Na1	34.7216	2.99472e+06	1.66343e+06	1.69643e+06	9.12741e+06	929560	554551	3.14031e+06	511908	3.65922e+06	2.6031e+06	1.58652e+06	603395	2.3788e+07	4.11552e+06	4.9305e+06	8.83473e+06	5.10232e+06	5.7424e+06	1.06655e+06	2.67028e+06	2.17406	0.184588
1107	1	PC(36:4e)+K	(16:0e_20:4)	(16:0e)	(20:4)	806.546	C44 H82 O7 N1 P1 K1	34.7259	2.76887e+07	2.42483e+07	1.14386e+07	2.61062e+07	1.02605e+07	1.9455e+07	2.9024e+07	1.43293e+07	1.92944e+07	3.1934e+07	1.87336e+07	1.10963e+07	1.19478e+08	5.00014e+07	5.09979e+07	6.76766e+07	5.27513e+07	3.81949e+07	1.44422e+07	2.22438e+07	2.08447	0.0415017
1108	0	PC(36:4e)+H	(16:0e_20:4)	(16:0e)	(20:4)	768.59	C44 H83 O7 N1 P1	34.7235	1.82235e+08	1.97979e+08	8.97701e+07	6.17243e+08	1.00001e+08	3.88693e+08	2.37166e+08	1.45892e+08	1.58585e+08	2.99011e+08	1.42639e+08	1.20219e+08	1.90426e+09	4.43275e+08	5.09283e+08	6.17375e+08	3.79418e+08	1.67874e+08	4.85036e+08	1.67046e+08	2.04274	0.164928
1109	0	PC(16:1e_20:3)+HCOO	(16:1e_20:3)	(16:1e)	(20:3)	812.581	C45 H83 O9 N1 P1	35.2304	1.59523e+06	135116	642870	1.20114e+06	285054	667579	343893	1.06019e+06	862514	1.92642e+06	806247	392674	1.13259e+06	6.13867e+06	826017	2.47451e+06	449953	885272	1.1501e+06	7.94413e+06	2.54589	0.132173
1110	0	PC(36:4e)+H	(16:1e_20:3)	(16:1e)	(20:3)	768.59	C44 H83 O7 N1 P1	35.2517	1.13751e+08	3.51495e+07	1.7452e+07	2.99325e+07	3.61155e+06	1.39269e+07	1.23306e+07	3.29995e+07	3.23604e+07	5.06418e+07	1.74451e+07	2.01262e+06	3.96061e+07	1.67967e+08	6.17824e+07	7.16136e+07	3.24556e+07	6.24212e+06	9.43867e+06	2.28777e+08	1.86272	0.270458
1111	1	PC(36:4e)+K	(16:1e_20:3)	(16:1e)	(20:3)	806.546	C44 H82 O7 N1 P1 K1	35.2501	1.1211e+07	2.31304e+06	1.06925e+06	586407	219835	1.01247e+06	1.20598e+06	2.72197e+06	2.92681e+06	4.2295e+06	2.11989e+06	1.46997e+06	6.77189e+06	1.98376e+07	5.90931e+06	3.58149e+06	3.80448e+06	1.13069e+06	4.86718e+06	3.06736e+07	2.91553	0.11771
1112	1	PC(18:3e_18:1)+H	(18:3e_18:1)	(18:3e)	(18:1)	768.59	C44 H83 O7 N1 P1	36.3543	7.73778e+06	8.61797e+06	4.80793e+06	5.16423e+06	3.70292e+06	1.08742e+07	6.10065e+06	5.1491e+06	8.29504e+06	1.94769e+07	4.87887e+06	3.34477e+06	3.82899e+07	1.292e+07	1.83482e+07	2.53135e+07	1.8187e+07	7.55141e+06	1.15481e+07	1.88064e+07	1.99167	0.0416453
1113	1	PC(18:3_18:2)+HCOO	(18:3_18:2)	(18:3)	(18:2)	824.545	C45 H79 O10 N1 P1	30.6575	274919	341007	54583.6	117663	60054.5	213692	138311	103963	334001	136753	166048	119238	2.17688e+06	250197	666971	801338	278646	74616	555372	49603.5	2.89524	0.118359
1114	1	PC(36:5)+H	(18:3_18:2)	(18:3)	(18:2)	780.554	C44 H79 O8 N1 P1	30.66	3.34912e+06	3.69202e+06	1.51279e+06	1.42874e+06	1.22047e+06	3.24946e+06	1.7946e+06	1.4614e+06	2.91929e+06	2.11081e+06	5.45038e+06	1.82606e+06	2.4408e+07	2.43844e+06	1.13168e+07	6.39107e+06	2.54587e+06	2.1856e+06	5.07641e+06	1.49046e+06	2.77628	0.0883424
1115	0	PC(16:1_20:4)+HCOO	(16:1_20:4)	(16:1)	(20:4)	824.545	C45 H79 O10 N1 P1	31.342	932683	2.47441e+06	830116	4.44226e+06	936269	1.85828e+06	1.35551e+06	1.08005e+06	697619	1.1051e+06	1.11955e+06	600189	1.27493e+07	2.37936e+06	4.85125e+06	6.65461e+06	2.52943e+06	1.55662e+06	3.54916e+06	643074	2.33146	0.107239
1116	1	PC(16:1_20:4)+K	(16:1_20:4)	(16:1)	(20:4)	818.51	C44 H78 O8 N1 P1 K1	31.3745	916490	2.60103e+06	831341	2.30855e+06	373856	215749	1.09861e+06	59915.4	497007	666248	449321	19086.6	9.52724e+06	1.92556e+06	3.52144e+06	4.13204e+06	1.38951e+06	339851	6.84205e+06	5.57569e+06	3.52414	0.0318228
1117	0	PC(16:1_20:4)+Na	(16:1_20:4)	(16:1)	(20:4)	802.536	C44 H78 O8 N1 P1 Na1	31.3887	417495	1.03727e+06	407735	2.10183e+06	380819	697625	610174	11800.4	929303	583144	648530	355838	3.56482e+06	395842	1.52802e+06	2.47471e+06	1.0671e+06	258916	2.68596e+06	2.30164e+06	2.12916	0.0635965
1118	1	PC(36:5)+H	(16:1_20:4)	(16:1)	(20:4)	780.554	C44 H79 O8 N1 P1	31.3434	9.96447e+06	3.24249e+07	1.00037e+07	5.55396e+07	1.05041e+07	4.07042e+07	1.47432e+07	1.0153e+07	1.28911e+07	1.39149e+07	1.45758e+07	6.87598e+06	1.62516e+08	3.43199e+07	3.26428e+07	4.25072e+07	287964	9.40666e+06	2.58232e+07	5.58937e+07	1.82529	0.281719
1119	1	PC(36:5)+H	(36:5)	(36:5)		780.554	C44 H79 O8 N1 P1	31.4843	4.45688e+06	3.98225e+06	722247	1.42467e+06	5.11962e+06	1.14603e+06	1.24638e+06	1.52217e+07	2.00531e+07	1.63794e+06	1.05791e+06	455841	3.55549e+07	3.92485e+06	6.10528e+06	2.06862e+07	3.19018e+07	2.16973e+06	7.71742e+07	1.34235e+07	3.49848	0.0985494
1120	1	PC(36:5)+K	(36:5)	(36:5)		818.51	C44 H78 O8 N1 P1 K1	31.5185	156896	167595	25028.1	210945	762284	215749	108255	1.09376e+06	1.60109e+06	1.32017e+06	1.0559e+06	23980.2	1.59646e+06	562854	8.59507e+06	1.09061e+07	666241	180488	8.83733e+06	1.47733e+06	5.98783	0.0519345
1121	1	PC(16:0_20:5)+HCOO	(16:0_20:5)	(16:0)	(20:5)	824.545	C45 H79 O10 N1 P1	31.9189	1.05871e+07	1.78025e+07	6.96539e+06	1.814e+07	1.42063e+07	3.01307e+07	6.96422e+06	5.90227e+06	1.27085e+07	1.51841e+07	6.06709e+06	1.44316e+07	3.53358e+07	1.43073e+07	4.1245e+07	1.78368e+07	8.31849e+06	3.6156e+06	2.45412e+07	1.45689e+07	1.30072	0.368319
1122	0	PC(16:0_20:5)+Na	(16:0_20:5)	(16:0)	(20:5)	802.536	C44 H78 O8 N1 P1 Na1	31.9177	5.89127e+06	9.92423e+06	3.37994e+06	8.79114e+06	7.16715e+06	1.48271e+07	3.84427e+06	2.87593e+06	6.16314e+06	7.33139e+06	2.85409e+06	6.04771e+06	1.42056e+07	7.39962e+06	1.87933e+07	8.08943e+06	4.08226e+06	1.49064e+06	1.25258e+07	7.29221e+06	1.17929	0.547232
1123	0	PC(16:0_20:5)+K	(16:0_20:5)	(16:0)	(20:5)	818.51	C44 H78 O8 N1 P1 K1	31.9197	1.51437e+07	1.32024e+07	5.01781e+06	1.43132e+07	1.08064e+07	4.80769e+07	4.69354e+06	2.87497e+06	1.71585e+07	1.14626e+07	3.56529e+06	1.74686e+07	5.17982e+07	3.08625e+07	9.84245e+07	3.78113e+07	1.822e+07	2.95387e+06	6.05951e+07	3.33086e+07	2.48692	0.0486929
1124	1	PC(36:5)+H	(16:0_20:5)	(16:0)	(20:5)	780.554	C44 H79 O8 N1 P1	31.9191	1.52553e+08	2.50097e+08	9.61657e+07	2.41091e+08	1.87676e+08	4.01438e+08	1.03292e+08	8.6363e+07	1.81177e+08	2.08695e+08	8.18035e+07	1.87902e+08	4.83943e+08	2.27607e+08	6.60299e+08	2.85959e+08	1.27933e+08	5.49331e+07	4.27697e+08	2.4493e+08	1.45818	0.213281
1125	1	PC(16:0_20:5)+K	(16:0_20:5)	(16:0)	(20:5)	818.51	C44 H78 O8 N1 P1 K1	32.1512	3.6061e+06	1.01276e+07	3.88989e+06	9.21642e+06	8.18209e+06	1.07842e+07	4.06624e+06	3.45617e+06	3.15467e+06	8.72839e+06	3.48202e+06	5.27278e+06	9.35754e+06	6.80901e+06	2.55664e+07	1.03114e+07	6.30527e+06	3.43685e+06	1.30256e+07	1.38819e+07	1.49434	0.182465
1126	0	PC(16:1_20:4)+H	(16:1_20:4)	(16:1)	(20:4)	780.554	C44 H79 O8 N1 P1	33.5085	1.39004e+08	1.75596e+08	1.08011e+08	1.00928e+08	7.95853e+07	1.1763e+08	7.42369e+07	6.81345e+07	1.31096e+08	1.22305e+08	7.85217e+07	1.01301e+08	1.83945e+08	2.25977e+08	1.6976e+08	1.84965e+08	1.61303e+08	9.14551e+07	1.65601e+08	1.31859e+08	1.33869	0.0528336
1127	1	PC(20:4e_16:1)+H	(20:4e_16:1)	(20:4e)	(16:1)	766.575	C44 H81 O7 N1 P1	32.7309	580125	497002	245923	3.097e+06	624574	1.25677e+06	749782	581918	930497	1.74602e+06	461912	679690	4.97555e+07	224457	1.48313e+06	3.7479e+06	760368	1.08326e+06	827521	988003	5.82095	0.321826
1128	1	PC(16:2e_20:3)+H	(16:2e_20:3)	(16:2e)	(20:3)	766.575	C44 H81 O7 N1 P1	33.3695	1.52375e+07	2.41675e+07	4.15864e+06	5.4213e+07	5.94088e+06	2.61955e+07	1.68558e+07	1.0466e+06	1.46785e+07	4.15161e+07	5.72381e+06	2.19921e+07	2.0105e+08	2.82643e+07	5.61553e+07	3.31347e+07	2.69469e+07	7.50104e+06	4.65945e+07	1.87182e+07	2.18657	0.215151
1129	1	PC(36:5e)+H	(36:5e)	(36:5e)		766.575	C44 H81 O7 N1 P1	33.8997	1.81946e+06	597235	211615	673500	828432	501404	1.26604e+06	93025.3	1.05772e+06	411357	401798	146081	9.41099e+06	817811	479290	3.40987e+06	432791	276216	2.46524e+06	5.44799e+06	3.12181	0.121772
1130	0	PC(16:1e_20:4)+HCOO	(16:1e_20:4)	(16:1e)	(20:4)	810.565	C45 H81 O9 N1 P1	34.4048	2.95487e+07	1.31022e+07	5.08079e+06	2.41808e+07	8.67346e+06	1.34659e+07	1.22088e+07	1.15815e+07	1.24995e+07	1.36167e+07	8.79204e+06	7.55171e+06	5.05724e+07	3.30634e+07	2.34445e+07	3.7837e+07	1.04229e+07	8.72719e+06	1.27197e+07	1.95027e+07	1.47705	0.203397
1131	1	PC(36:5e)+Na	(16:1e_20:4)	(16:1e)	(20:4)	788.556	C44 H80 O7 N1 P1 Na1	34.4076	1.80527e+07	9.35648e+06	2.93323e+06	1.6123e+07	5.1925e+06	9.00259e+06	6.66782e+06	7.32252e+06	9.9536e+06	1.1658e+07	5.6078e+06	1.44143e+06	4.67934e+07	3.7683e+07	1.75457e+07	4.66437e+07	8.88236e+06	6.94976e+06	1.21153e+07	1.61737e+07	2.07595	0.0829839
1132	1	PC(36:5e)+H	(16:1e_20:4)	(16:1e)	(20:4)	766.575	C44 H81 O7 N1 P1	34.4073	4.85835e+08	2.43829e+08	7.00417e+07	4.38224e+08	1.17504e+08	2.42297e+08	1.93424e+08	1.79892e+08	2.01404e+08	2.62675e+08	1.65758e+08	1.24089e+08	1.33871e+09	6.45865e+08	5.16797e+08	7.55481e+08	1.93609e+08	1.67137e+08	2.8137e+08	4.2741e+08	1.89569	0.101518
1133	1	PC(36:5e)+K	(16:1e_20:4)	(16:1e)	(20:4)	804.53	C44 H80 O7 N1 P1 K1	34.4064	8.57958e+07	3.28434e+07	1.11241e+07	6.55544e+07	1.88773e+07	4.09421e+07	2.36101e+07	3.30316e+07	3.50875e+07	3.44259e+07	1.96895e+07	1.5428e+07	1.57495e+08	1.30586e+08	1.19208e+08	1.63943e+08	4.6568e+07	2.01988e+07	5.91423e+07	8.65551e+07	2.14747	0.0383859
1134	1	PC(14:1e_22:4)+H	(14:1e_22:4)	(14:1e)	(22:4)	766.575	C44 H81 O7 N1 P1	37.182	574404	718053	256960	986911	562057	1.79833e+06	190916	768067	640730	594169	438010	309421	2.89862e+06	974446	691775	2.78304e+06	1.37112e+06	776488	502276	775239	1.62475	0.1945
1135	1	PC(16:1e_20:4)+H	(16:1e_20:4)	(16:1e)	(20:4)	766.575	C44 H81 O7 N1 P1	38.0488	1.10285e+06	536735	903789	779436	460730	2.04684e+06	533732	815739	690789	892865	458087	704201	2.58552e+06	1.73168e+06	1.9171e+06	1.43794e+06	680309	470775	999961	1.37724e+06	1.41072	0.190658
1136	1	PC(36:6)+H	(36:6)	(36:6)		778.538	C44 H77 O8 N1 P1	29.3714	72969.8	23934.9	18059.2	1.10839e+06	4921.45	180478	120327	32534.6	28852.4	314599	121601	52437.3	83105.5	30128.7	110453	86299.7	15912.2	0	411407	123414	0.54316	0.449862
1137	1	PC(14:0_22:6)+HCOO	(14:0_22:6)	(14:0)	(22:6)	822.529	C45 H77 O10 N1 P1	30.4665	9541.45	447955	228542	1.18222e+06	185434	200392	270422	374105	112951	550923	260363	360797	2.80199e+06	485053	1.54839e+06	890063	395124	53017.9	310419	563212	2.15255	0.162456
1138	0	PC(36:6)+H	(14:0_22:6)	(14:0)	(22:6)	778.538	C44 H77 O8 N1 P1	30.4772	1.33886e+06	5.55617e+06	1.80416e+06	1.66433e+07	1.55615e+06	9.31301e+06	2.42583e+06	4.07694e+06	2.57447e+06	5.52553e+06	2.71006e+06	5.48729e+06	1.37975e+07	4.69584e+06	2.71161e+07	1.48815e+07	9.33722e+06	1.00018e+06	9.70929e+06	7.00886e+06	1.88419	0.130839
1139	1	PC(36:6)+H	(36:6)	(36:6)		778.538	C44 H77 O8 N1 P1	31.5787	39117.9	3.36012e+06	1.636e+06	5.7076e+06	689369	221444	472103	11880.5	231196	2.04449e+06	1.49786e+06	249571	1.74941e+07	5.99073e+06	7.28812e+06	6.70473e+06	6.30045e+06	1.40534e+06	72140.4	5.95512e+06	3.67425	0.0389935
1140	1	PC(14:0_22:6)+H	(14:0_22:6)	(14:0)	(22:6)	778.538	C44 H77 O8 N1 P1	32.3644	798104	1.10591e+06	2.11354e+06	1.14309e+07	1.0459e+06	7.93073e+06	3.7073e+06	3.38609e+06	6.66771e+06	2.52892e+06	3.16218e+06	921596	335985	2.88893e+06	1.00473e+07	3.89885e+06	1.66382e+06	234470	1.36508e+07	5.82833e+06	1.04709	0.915856
1141	1	PC(36:6)+H	(36:6)	(36:6)		778.538	C44 H77 O8 N1 P1	34.2402	108029	202163	187258	107395	0	654762	97254	171322	33588.9	1.098e+06	72214.2	303698	2.44602e+06	0	1.8056e+06	1.34635e+06	130415	0	374368	1.15116e+06	2.86861	0.110301
1142	1	PC(14:0_22:6)+H	(14:0_22:6)	(14:0)	(22:6)	778.538	C44 H77 O8 N1 P1	34.6643	0	332952	1.67512e+06	549554	325676	7.77406e+06	331306	1.98825e+06	551096	2.56255e+06	430443	2.17021e+06	7.88517e+06	364107	8.68539e+06	1.07236e+07	1.07718e+06	441588	1.98734e+06	1.60499e+06	2.19818	0.20024
1143	1	PC(36:6e)+H	(36:6e)	(36:6e)		764.559	C44 H79 O7 N1 P1	32.4807	741520	1.14576e+06	42195.7	388258	554644	215133	500755	340616	780978	1.30296e+06	524772	836544	1.35779e+07	629546	1.36284e+06	5.34142e+06	347546	997789	1.50464e+06	1.54011e+06	4.43438	0.129714
1144	0	PC(16:1e_20:5)+HCOO	(16:1e_20:5)	(16:1e)	(20:5)	808.55	C45 H79 O9 N1 P1	33.0209	2.7153e+06	1.36075e+06	424993	1.87733e+06	471147	1.05096e+06	614238	278459	1.13031e+06	1.6263e+06	702945	1.47816e+06	5.60987e+06	2.98338e+06	2.52307e+06	1.76439e+06	583798	399595	1.43963e+06	1.97058e+06	1.68448	0.161821
1145	0	PC(36:6e)+H	(16:1e_20:5)	(16:1e)	(20:5)	764.559	C44 H79 O7 N1 P1	33.018	4.62108e+07	2.35653e+07	5.95809e+06	4.37569e+07	8.74802e+06	2.02591e+07	1.17802e+07	5.07905e+06	1.96217e+07	3.07193e+07	1.31676e+07	2.21264e+07	1.16227e+08	5.62712e+07	5.81064e+07	3.98045e+07	1.45656e+07	7.70692e+06	3.40705e+07	4.00379e+07	1.8641	0.111097
1146	0	PC(36:6e)+K	(16:1e_20:5)	(16:1e)	(20:5)	802.515	C44 H78 O7 N1 P1 K1	33.0127	3.84191e+06	2.80164e+06	226087	5.91306e+06	218528	2.79161e+06	905345	0	2.14291e+06	3.97401e+06	1.0212e+06	1.96754e+06	1.5912e+07	9.81765e+06	1.12998e+07	6.82223e+06	2.42733e+06	620838	5.79516e+06	7.39166e+06	2.76463	0.0292381
1147	0	PC(14:1e_22:5)+H	(14:1e_22:5)	(14:1e)	(22:5)	764.559	C44 H79 O7 N1 P1	36.328	2.4159e+06	2.66192e+06	2.36071e+06	2.39056e+06	1.79242e+06	7.62538e+06	1.87665e+06	2.33263e+06	2.76418e+06	4.72449e+06	1.60708e+06	4.18044e+06	1.02767e+07	4.07518e+06	8.47148e+06	1.37826e+07	3.07552e+06	1.64866e+06	4.63522e+06	3.98239e+06	1.80112	0.0894231
1148	1	PC(36:7)+H	(36:7)	(36:7)		776.522	C44 H75 O8 N1 P1	30.8851	270078	427437	241661	1.83502e+06	76314.2	1.32971e+06	290176	571636	312690	315528	319181	333004	1.02537e+06	765600	1.6679e+06	1.42905e+06	442696	113519	1.13379e+06	828420	1.42119	0.334022
1149	1	PC(36:7)+H	(36:7)	(36:7)		776.522	C44 H75 O8 N1 P1	32.7033	0	90655.4	207779	310408	29793.4	820836	75889.1	64411.5	65587.7	991259	17622.3	185111	1.90969e+06	51908	720820	969708	131496	0	119727	143029	1.59944	0.485678
1150	0	PC(14:1e_22:6)+H	(14:1e_22:6)	(14:1e)	(22:6)	762.543	C44 H77 O7 N1 P1	35.7312	2.79105e+06	4.77823e+06	6.66196e+06	4.22376e+06	4.17888e+06	1.84324e+07	2.76047e+06	4.97573e+06	3.3732e+06	8.79809e+06	3.06902e+06	1.06411e+07	2.21401e+07	1.23029e+07	1.68529e+07	2.06768e+07	5.97877e+06	2.59928e+06	7.11834e+06	3.30396e+06	1.71686	0.13011
1151	0	PC(37:0e)+H	(37:0e)	(37:0e)		790.668	C45 H93 O7 N1 P1	40.6032	0	0	23623.6	72833.3	0.363762	176942	0.0733936	0	0	200478	14329.7	91205.6	1.93457e+06	169027	148772	352961	70242.3	5.62953	72149.6	78527.4	6.18682	0.204586
1152	0	PC(19:0_18:1)+HCOO	(19:0_18:1)	(19:0)	(18:1)	846.623	C46 H89 O10 N1 P1	35.9129	0	0	9623.24	0	0	0	0	0	0	75589.8	0	68397.4	1.02118e+06	0	55299	62168.9	0	0.034827	0	34445.9	14.5692	0.264354
1153	1	PC(37:1)+H	(19:0_18:1)	(19:0)	(18:1)	802.632	C45 H89 O8 N1 P1	36.0241	170593	365749	70642.7	289652	959582	707993	39044.7	885305	983846	1.82965e+06	32597.8	2.26032e+06	3.32219e+07	563364	418491	4.31806e+06	43302.4	104511	1.43332e+06	1.65821e+06	6.99044	0.25835
1154	0	PC(17:0_20:1)+HCOO	(17:0_20:1)	(17:0)	(20:1)	846.623	C46 H89 O10 N1 P1	37.5925	6551.99	144895	8707.94	50877.3	24134.8	67503.7	70483.8	41101	24498.5	810421	41809.2	26879.4	41409.4	22773.7	131011	130093	26493.4	77281.9	23923.9	3.52732e+06	3.24134	0.441416
1155	1	PC(37:1)+H	(17:0_20:1)	(17:0)	(20:1)	802.632	C45 H89 O8 N1 P1	37.6459	38762.1	722873	442869	1.01041e+06	469273	224291	1.04849e+06	1.93439e+06	126144	4.35869e+07	788840	386903	5.71374e+06	136823	1.08968e+07	1.11121e+07	951795	599517	3.5121e+06	7.30824e+07	2.16071	0.494732
1156	1	PC(19:0_18:1)+HCOO	(19:0_18:1)	(19:0)	(18:1)	846.623	C46 H89 O10 N1 P1	38.0534	50282.6	231212	127027	16556	171605	357155	404800	526514	210677	349850	124555	511778	1.12805e+06	238725	1.14398e+06	2.18249e+06	226400	143050	470235	2.03443e+06	3.35436	0.0333372
1157	1	PC(37:1)+H	(19:0_18:1)	(19:0)	(18:1)	802.632	C45 H89 O8 N1 P1	38.0654	2.58528e+06	3.25085e+06	4.15003e+06	2.69503e+06	2.33331e+06	1.16466e+07	6.45702e+06	9.01463e+06	3.04497e+06	6.72981e+06	2.22032e+06	7.488e+06	1.86618e+07	3.81771e+06	2.34952e+07	3.92146e+07	3.98974e+06	2.55516e+06	9.07068e+06	3.99682e+07	2.89903	0.0531849
1158	0	PC(19:1_18:1)+HCOO	(19:1_18:1)	(19:1)	(18:1)	844.607	C46 H87 O10 N1 P1	36.3085	233946	257055	393279	82625.3	225858	213168	807135	503381	282347	3.30054e+06	204819	181570	3.17362e+06	229392	2.76665e+06	3.7731e+06	501982	269822	787988	4.81724e+06	2.65205	0.120164
1159	1	PC(19:1_18:1)+H	(19:1_18:1)	(19:1)	(18:1)	800.616	C45 H87 O8 N1 P1	36.3164	4.28497e+06	6.18538e+06	7.48364e+06	5.13406e+06	3.7627e+06	1.43479e+07	1.01805e+07	1.04797e+07	4.98886e+06	6.66737e+07	3.42392e+06	4.23427e+06	7.04572e+07	6.36918e+06	6.99048e+07	9.90286e+07	1.20981e+07	5.42502e+06	1.77617e+07	8.43442e+07	2.79391	0.0954561
1160	0	PC(19:0_18:2)+HCOO	(19:0_18:2)	(19:0)	(18:2)	844.607	C46 H87 O10 N1 P1	36.7374	250627	445315	468123	222588	124609	1.30501e+06	361306	339489	234711	1.2485e+06	126795	575039	1.84639e+06	627587	1.71139e+06	1.59012e+06	345200	204836	559820	512811	1.61991	0.221492
1161	1	PC(37:2)+H	(19:0_18:2)	(19:0)	(18:2)	800.616	C45 H87 O8 N1 P1	36.7379	3.629e+06	7.00666e+06	4.58349e+06	3.71369e+06	2.44341e+06	1.36488e+07	6.15249e+06	3.56512e+06	3.83121e+06	1.87499e+07	2.52908e+06	6.56464e+06	2.11577e+07	1.07659e+07	3.70352e+07	2.91609e+07	6.59153e+06	4.62062e+06	8.52765e+06	1.04112e+07	2.04035	0.0977064
1162	0	PC(37:2)+H	(37:2)	(37:2)		800.616	C45 H87 O8 N1 P1	37.5926	29135.1	246849	33350.6	149798	393581	843120	76206.1	422426	490000	534421	471500	385824	579748	246285	1.0432e+06	1.40605e+06	995095	236691	2.63229e+06	2.89032e+06	3.38223	0.0255881
1163	1	PC(37:2)+H	(37:2)	(37:2)		800.616	C45 H87 O8 N1 P1	39.8724	784906	308729	459716	166074	81190.3	790306	213334	32285.4	293305	228138	273975	411438	513238	919954	771439	389652	883299	32201.4	279108	132634	1.37194	0.345185
1164	0	PC(37:2e)+H	(37:2e)	(37:2e)		786.637	C45 H89 O7 N1 P1	41.6659	576797	460826	469328	472241	451281	547282	409197	244369	395047	1.06306e+06	619000	385763	2.07244e+06	554976	1.14476e+06	3.1203e+06	491086	241111	956662	2.64949e+06	2.40412	0.0445915
1165	1	PC(37:3)+H	(37:3)	(37:3)		798.601	C45 H85 O8 N1 P1	33.158	0	0	0	314715	124274	373590	0	635549	254042	1.08803e+06	0	86206.1	2.41804e+07	0	2.03861e+06	2.02974e+06	0	0	953942	207735	10.5715	0.275762
1166	0	PC(19:1_18:2)+HCOO	(19:1_18:2)	(19:1)	(18:2)	842.592	C46 H85 O10 N1 P1	34.8631	64558.3	132831	311235	74939	52216	371503	73138.1	255952	62250.4	1.44266e+06	9853.34	215832	2.65719e+06	325041	1.55997e+06	1.60673e+06	404719	155463	215123	1.61263e+06	3.08402	0.0774548
1167	0	PC(37:3)+H	(19:1_18:2)	(19:1)	(18:2)	798.601	C45 H85 O8 N1 P1	34.8634	5.11479e+06	3.72364e+06	7.2205e+06	4.87324e+06	1.54272e+06	1.04465e+07	3.70528e+06	6.23607e+06	3.86321e+06	3.59458e+07	2.86584e+06	5.62288e+06	6.55216e+07	1.04224e+07	4.50672e+07	4.68222e+07	7.95933e+06	4.36045e+06	9.73495e+06	2.96968e+07	2.75879	0.0774507
1168	1	PC(17:0_20:3)+HCOO	(17:0_20:3)	(17:0)	(20:3)	842.592	C46 H85 O10 N1 P1	35.3171	400335	286875	578445	338128	63561.1	1.34784e+06	383326	696198	198491	813816	346527	440381	729999	646429	1.59152e+06	1.09534e+06	529152	236692	580544	1.22881e+06	1.45396	0.213176
1169	0	PC(37:3)+H	(37:3)	(37:3)		798.601	C45 H85 O8 N1 P1	36.8462	1.49956e+07	1.62672e+07	7.3776e+06	5.59929e+06	8.51714e+06	2.50605e+07	6.02153e+06	2.98768e+06	1.74954e+07	5.56571e+06	1.09136e+07	7.24103e+06	1.60969e+07	2.22328e+07	1.92434e+07	1.56057e+07	3.42324e+07	1.20123e+07	4.11751e+07	8.97094e+06	1.70833	0.0776673
1170	1	PC(37:3)+H	(37:3)	(37:3)		798.601	C45 H85 O8 N1 P1	38.1637	557041	1.1678e+06	904060	801469	522133	1.43135e+06	1.08498e+06	787298	420120	1.34785e+06	663491	448930	2.55402e+06	1.51355e+06	2.50363e+06	1.38379e+06	1.10621e+06	608508	1.45819e+06	2.96095e+06	1.68452	0.0545294
1171	0	PC(15:0_22:3)+H	(15:0_22:3)	(15:0)	(22:3)	798.601	C45 H85 O8 N1 P1	38.6893	167349	571321	335504	660914	310020	2.48446e+06	1.1288e+06	1.39035e+06	88489.5	865196	475855	416306	437436	385003	1.91721e+06	6.97704e+06	423242	46923.9	1.89952e+06	6.11807e+06	2.38636	0.199976
1172	0	PC(37:3e)+H	(37:3e)	(37:3e)		784.621	C45 H87 O7 N1 P1	40.3545	61609.8	758228	87107	622672	562642	261280	56078.4	93092.3	809073	2.25769e+06	898501	411350	2.78579e+06	816381	2.17331e+06	5.28526e+06	443150	610750	1.48663e+06	6.51785e+06	3.84758	0.0385316
1173	1	PC(37:4)+H	(37:4)	(37:4)		796.585	C45 H83 O8 N1 P1	31.9189	0	0	0	79579.3	38063.6	2.58178	0	166483	83775.8	510724	0.402298	50286.7	4.38439e+06	0	180590	153259	0	1.25211	228447	29524.1	5.72085	0.353004
1174	1	PC(17:0_20:4)+HCOO	(17:0_20:4)	(17:0)	(20:4)	840.576	C46 H83 O10 N1 P1	34.0829	397192	191632	182384	875323	237667	1.31204e+06	253668	411751	91163.9	1.24561e+06	134605	317223	2.71006e+06	239848	1.73436e+06	920120	375034	387488	892439	1.78736e+06	1.82719	0.178697
1175	1	PC(37:4)+H	(17:0_20:4)	(17:0)	(20:4)	796.585	C45 H83 O8 N1 P1	34.0905	7.06379e+06	7.11644e+06	3.96029e+06	1.53386e+07	4.563e+06	2.64392e+07	5.92207e+06	1.36312e+07	3.65512e+06	2.18223e+07	3.81245e+06	5.79322e+06	6.5548e+07	6.7753e+06	4.26832e+07	3.58684e+07	1.23454e+07	7.02081e+06	2.13316e+07	3.20956e+07	2.13012	0.0911275
1176	1	PC(17:0_20:4)+HCOO	(17:0_20:4)	(17:0)	(20:4)	840.576	C46 H83 O10 N1 P1	34.4843	1.49855e+06	1.9164e+06	1.61639e+06	1.9976e+06	936434	8.73518e+06	2.06042e+06	3.35621e+06	2.05285e+06	2.64226e+06	1.0002e+06	2.36011e+06	7.47614e+06	3.09403e+06	5.58393e+06	7.11729e+06	1.62498e+06	1.56257e+06	2.36012e+06	1.69344e+06	1.26333	0.505472
1177	1	PC(37:4)+H	(17:0_20:4)	(17:0)	(20:4)	796.585	C45 H83 O8 N1 P1	34.4758	3.02544e+07	3.32465e+07	2.84305e+07	3.63031e+07	1.87167e+07	1.7897e+08	3.01785e+07	6.20774e+07	3.28861e+07	5.33158e+07	1.79706e+07	3.91177e+07	1.54219e+08	7.02379e+07	1.33465e+08	1.5844e+08	3.54948e+07	2.68336e+07	5.41557e+07	3.63293e+07	1.43992	0.343177
1178	0	PC(37:4)+H	(37:4)	(37:4)		796.585	C45 H83 O8 N1 P1	35.2567	1.422e+06	451115	99595.4	344291	34708	45976.1	310122	383282	2.28177e+06	460384	802734	870224	849475	2.26504e+06	275842	866088	738084	968145	1.69225e+06	421409	1.67133	0.197697
1179	0	PC(37:4)+H	(37:4)	(37:4)		796.585	C45 H83 O8 N1 P1	35.5811	697782	95923.4	166594	346457	252423	262797	1.0818e+06	2.80863e+06	232970	1.53308e+06	180674	817710	1.67212e+06	260836	1.67514e+06	3.0403e+06	233517	889941	4.43947e+06	2.02865e+06	2.03763	0.147945
1180	1	PC(37:4)+H	(37:4)	(37:4)		796.585	C45 H83 O8 N1 P1	36.2175	2.92044e+06	3.09944e+06	7.32186e+06	2.68066e+06	2.12924e+06	1.53862e+07	3.78556e+06	7.82846e+06	3.45861e+06	1.15981e+07	2.30903e+06	6.75491e+06	1.54148e+07	5.45489e+06	1.54475e+07	3.33327e+07	6.43317e+06	2.29627e+06	8.35889e+06	2.50889e+07	2.00787	0.104297
1181	0	PC(37:4)+H	(37:4)	(37:4)		796.585	C45 H83 O8 N1 P1	38.0155	1.86187e+06	915180	1.15544e+06	1.4665e+06	543980	3.83545e+06	1.22912e+06	2.16995e+06	911750	1.02636e+06	777261	945128	2.05398e+06	6.63479e+06	3.83435e+06	4.73167e+06	1.70082e+06	467128	2.47637e+06	3.68558e+06	1.80655	0.0952289
1182	0	PC(37:4e)+H	(37:4e)	(37:4e)		782.606	C45 H85 O7 N1 P1	35.8137	4.33607e+06	3.74606e+06	2.61191e+06	9.05644e+06	1.45075e+06	1.23811e+07	3.75944e+06	3.904e+06	2.72121e+06	1.28599e+07	2.74945e+06	4.49627e+06	4.36157e+07	9.281e+06	1.23705e+07	1.65959e+07	1.05966e+07	2.22247e+06	1.13849e+07	8.97471e+06	2.15193	0.118253
1183	1	PC(37:4e)+H	(37:4e)	(37:4e)		782.606	C45 H85 O7 N1 P1	38.6823	2.80574e+06	516171	1.08725e+06	1.06768e+06	456031	3.31037e+06	881609	1.09131e+06	868293	664418	574450	449850	2.37396e+06	519938	1.92586e+06	5.20867e+06	5.98372e+06	835731	1.45043e+06	132610	1.52603	0.363617
1184	1	PC(17:1_20:4)+HCOO	(17:1_20:4)	(17:1)	(20:4)	838.56	C46 H81 O10 N1 P1	32.5315	76385.1	86424	69746.8	312526	105054	689600	80160.3	148796	145443	665368	54704.8	355277	3.43637e+06	347086	712979	1.55363e+06	273034	146133	756400	823298	3.55491	0.0805228
1185	1	PC(17:1_20:4)+H	(17:1_20:4)	(17:1)	(20:4)	794.569	C45 H81 O8 N1 P1	32.5086	4.56749e+06	9.48841e+06	4.18877e+06	1.24957e+07	4.11942e+06	3.26198e+07	6.04522e+06	1.41183e+07	6.05249e+06	2.05241e+07	3.83927e+06	6.75248e+06	7.91539e+07	1.2879e+07	3.7323e+07	4.56923e+07	1.09258e+07	4.10859e+06	2.29297e+07	2.21526e+07	2.15161	0.119863
1186	0	PC(37:5)+H	(37:5)	(37:5)		794.569	C45 H81 O8 N1 P1	33.1253	1.88651e+06	5.27135e+06	3.69255e+06	6.48177e+06	2.54394e+06	6.10889e+06	2.17759e+06	886270	258057	7.87332e+06	1.30483e+06	7.06377e+06	1.58677e+07	2.88615e+06	2.04552e+07	1.59216e+07	4.00597e+06	1.76924e+06	1.2232e+07	4.37351e+06	2.30983	0.0522558
1187	1	PC(37:5)+H	(37:5)	(37:5)		794.569	C45 H81 O8 N1 P1	33.6191	266036	1.89743e+06	1.07051e+06	886789	243209	3.22125e+06	486735	2.32183e+06	2.00734e+06	1.34799e+06	1.10072e+06	890382	517572	1.60047e+06	3.58912e+06	5.47396e+06	1.11485e+06	924968	1.01531e+06	258916	1.19908	0.653239
1188	0	PC(37:5)+H	(37:5)	(37:5)		794.569	C45 H81 O8 N1 P1	35.7524	2.63246e+06	5.1322e+06	5.52109e+06	3.19651e+06	4.10204e+06	2.41058e+07	5.3465e+06	1.89428e+07	6.34365e+06	8.52136e+06	3.05367e+06	4.23446e+06	3.26661e+07	2.90221e+06	2.37792e+07	5.1686e+07	6.78305e+06	4.66101e+06	1.80947e+07	2.08688e+07	2.01241	0.144913
1189	1	PC(37:5)+H	(37:5)	(37:5)		794.569	C45 H81 O8 N1 P1	36.9413	1.06387e+06	1.56733e+06	1.42328e+06	1.91851e+06	2.92973e+06	1.70557e+07	3.31482e+06	2.36889e+07	1.9074e+06	2.66639e+06	1.45486e+06	1.45884e+06	5.44935e+06	1.50841e+06	7.83042e+06	3.59501e+07	3.09811e+06	1.21471e+06	5.083e+06	1.40428e+07	1.33987	0.647381
1190	1	PC(37:5e)+H	(37:5e)	(37:5e)		780.59	C45 H83 O7 N1 P1	35.0892	8.18133e+06	3.34251e+06	239928	9.34831e+06	2.03282e+06	5.11242e+06	896408	489765	265457	1.33237e+06	2.78986e+06	1.18584e+06	5.76863e+07	9.82228e+06	6.11922e+06	9.90676e+06	2.48554e+06	3.7268e+06	4.59393e+06	5.20774e+06	3.3137	0.200796
1191	0	PC(37:5e)+H	(37:5e)	(37:5e)		780.59	C45 H83 O7 N1 P1	35.4881	1.06949e+07	4.09604e+06	3.61263e+06	5.89232e+06	2.97296e+06	2.31794e+07	3.47521e+06	6.24835e+06	2.82234e+06	1.05834e+07	3.9899e+06	6.37729e+06	3.96633e+07	3.05066e+07	1.11185e+07	1.78974e+07	4.69602e+06	4.07714e+06	5.87737e+06	1.06072e+07	1.83222	0.179205
1192	1	PC(15:0_22:6)+HCOO	(15:0_22:6)	(15:0)	(22:6)	836.545	C46 H79 O10 N1 P1	31.7382	21046.7	183120	15916.3	120663	102019	353900	50389.7	69526.9	40225.7	545726	35841.6	189950	768055	180263	342654	346559	119262	12575.5	72765.1	149586	1.47585	0.43232
1193	0	PC(37:6)+H	(15:0_22:6)	(15:0)	(22:6)	792.554	C45 H79 O8 N1 P1	31.7524	712772	3.36585e+06	1.3062e+06	3.75391e+06	1.5047e+06	7.08601e+06	1.17144e+06	3.03125e+06	1.69688e+06	7.55973e+06	1.14479e+06	2.74652e+06	1.31038e+07	3.97134e+06	9.98796e+06	7.23753e+06	2.76807e+06	819244	4.83891e+06	3.73872e+06	1.61458	0.208193
1194	1	PC(38:0)+H	(38:0)	(38:0)		818.663	C46 H93 O8 N1 P1	40.3625	158899	21441	341240	238038	274493	1.11477e+06	465259	802168	226623	459554	104172	563228	1.54869e+06	787499	1.18223e+06	7.91744e+06	393300	126384	1.7316e+06	1.29082e+06	3.81363	0.134185
1195	1	PC(38:0e)+H	(38:0e)	(38:0e)		804.684	C46 H95 O7 N1 P1	41.4422	577123	542492	852531	1.13696e+06	472215	1.43781e+06	614355	350456	459174	2.61514e+06	652045	491060	1.17261e+07	2.10504e+06	2.49439e+06	5.65874e+06	1.80871e+06	306913	1.37926e+06	1.54761e+06	3.10985	0.105896
1196	0	PC(38:1)+H	(38:1)	(38:1)		816.648	C46 H91 O8 N1 P1	38.8186	9.12319e+06	1.10077e+07	9.64492e+06	7.95317e+06	1.32687e+07	2.03858e+07	1.82257e+07	1.68622e+07	1.13219e+07	3.00699e+07	6.95277e+06	1.63481e+07	3.59452e+07	1.13518e+07	7.60759e+07	1.16734e+08	1.47435e+07	8.62304e+06	2.86411e+07	9.15489e+07	2.7523	0.0561377
1197	0	PC(38:1)+K	(38:1)	(38:1)		854.604	C46 H90 O8 N1 P1 K1	38.8223	940938	1.37813e+06	1.06127e+06	1.06507e+06	2.18683e+06	3.10855e+06	2.11388e+06	1.74785e+06	1.49226e+06	4.09729e+06	503259	1.86946e+06	6.24635e+06	2.03279e+06	1.45188e+07	2.2004e+07	2.6564e+06	1.19768e+06	5.83467e+06	1.54284e+07	3.76675	0.0385028
1198	1	PC(38:1e)+H	(38:1e)	(38:1e)		802.668	C46 H93 O7 N1 P1	39.9374	1.32183e+06	901252	86693.2	271481	72928.5	1.18829e+06	273336	448873	805739	1.33078e+07	807442	376954	908205	1.34696e+06	2.9555e+06	1.38479e+06	1.59783e+06	225346	1.52853e+06	1.41328e+06	0.671627	0.643148
1199	1	PC(20:1_18:1)+Na	(20:1_18:1)	(20:1)	(18:1)	836.614	C46 H88 O8 N1 P1 Na1	37.2676	274485	2.38514e+06	1.21614e+06	995099	2.36044e+06	5.21607e+06	4.33018e+06	560568	2.37776e+06	1.60668e+06	629147	579841	1.02924e+07	3.86475e+06	2.02383e+07	6.12724e+06	3.50694e+06	1.78473e+06	1.0182e+06	1.59844e+07	3.00274	0.0732958
1200	0	PC(20:1_18:1)+HCOO	(20:1_18:1)	(20:1)	(18:1)	858.623	C47 H89 O10 N1 P1	37.3229	493945	3.68495e+06	3.76972e+06	2.08929e+06	3.29231e+06	5.85208e+06	7.37375e+06	6.26626e+06	1.38495e+06	1.31724e+07	2.17386e+06	414969	1.61291e+07	4.27093e+06	1.53049e+07	3.29769e+07	4.44677e+06	1.16547e+06	6.7159e+06	1.35928e+07	2.05134	0.158832
1201	1	PC(20:1_18:1)+H	(20:1_18:1)	(20:1)	(18:1)	814.632	C46 H89 O8 N1 P1	37.2475	1.62419e+07	5.18876e+07	5.56199e+07	2.93177e+07	5.08052e+07	3.07316e+07	9.93448e+07	9.93072e+07	5.50598e+07	2.0906e+08	2.98218e+07	1.13025e+07	3.0514e+08	7.05206e+07	3.2829e+08	9.69776e+08	7.99017e+07	2.14304e+07	1.26564e+08	3.62573e+08	3.3057	0.104994
1202	1	PC(38:2)+K	(20:1_18:1)	(20:1)	(18:1)	852.588	C46 H88 O8 N1 P1 K1	37.2376	2.57805e+06	1.90454e+06	3.58115e+06	1.54592e+06	3.85912e+06	2.88211e+06	5.53913e+06	1.46135e+07	4.11754e+06	2.01592e+07	1.63213e+06	1.16688e+06	4.79183e+07	1.3299e+07	1.20564e+08	3.66247e+07	1.79247e+07	7.934e+06	2.82299e+07	6.77833e+07	5.64455	0.02882
1203	0	PC(18:0_20:2)+HCOO	(18:0_20:2)	(18:0)	(20:2)	858.623	C47 H89 O10 N1 P1	37.4448	3.21618e+06	3.68495e+06	116284	2.08929e+06	650004	5.85208e+06	2.07929e+06	6.26626e+06	3.6517e+06	2.1962e+06	2.17386e+06	3.71779e+06	2.13981e+06	4.27093e+06	2.91271e+06	3.29769e+07	4.44677e+06	204677	6.7159e+06	2.27679e+06	2.07488	0.314051
1204	0	PC(18:0_20:2)+H	(18:0_20:2)	(18:0)	(20:2)	814.632	C46 H89 O8 N1 P1	37.4463	4.82691e+07	1.31458e+07	5.56251e+07	6.45243e+06	3.57401e+06	9.95167e+07	1.64775e+07	5.84499e+06	8.79767e+06	3.81543e+07	7.72188e+06	5.22894e+07	6.40095e+07	7.03633e+06	1.19878e+08	9.71631e+08	2.95383e+07	1.2343e+07	3.69771e+07	1.68569e+08	4.96858	0.225806
1205	0	PC(38:2)+Na	(18:0_20:2)	(18:0)	(20:2)	836.614	C46 H88 O8 N1 P1 Na1	37.4388	1.90687e+06	386498	442620	228474	307709	743062	651059	4.68764e+06	386824	1.33125e+06	731356	2.05699e+06	1.48594e+06	2.60454e+06	2.02992e+06	1.97771e+07	2.29451e+06	177367	4.15785e+06	3.57673e+06	3.51267	0.151125
1206	1	PC(38:2e)+H	(38:2e)	(38:2e)		800.653	C46 H91 O7 N1 P1	38.6544	362604	441390	2.32814e+06	330584	281910	263674	170097	2.77954e+06	206455	432812	740919	43282.2	9.11933e+06	346476	5.4855e+06	2.54277e+07	467413	1.90253e+06	5.60057e+06	448849	6.52642	0.109098
1207	1	PC(38:2e)+H	(38:2e)	(38:2e)		800.653	C46 H91 O7 N1 P1	38.8179	3.71212e+06	3.40241e+06	5.46848e+06	4.79097e+06	2.29997e+06	1.24302e+07	2.78128e+06	4.5207e+06	1.9511e+06	7.57158e+06	2.88165e+06	2.9543e+06	6.50346e+06	1.22261e+07	1.72481e+07	6.07675e+06	9.66632e+06	929900	8.6644e+06	1.67748e+07	1.71526	0.104699
1208	1	PC(38:2e)+H	(38:2e)	(38:2e)		800.653	C46 H91 O7 N1 P1	39.6938	409196	289201	223475	321659	178780	423705	361160	105127	308509	3.31656e+06	338735	308415	1.39137e+06	807234	1.82247e+06	2.62504e+06	367974	170583	489506	4.20722e+06	2.11012	0.215694
1209	1	PC(20:0_18:3)+Na	(20:0_18:3)	(20:0)	(18:3)	834.598	C46 H86 O8 N1 P1 Na1	35.195	1.0609e+08	2.38956e+08	8.75926e+07	1.53555e+08	2.30361e+08	4.0084e+08	1.29155e+08	3.06493e+08	1.4675e+08	2.28668e+08	8.67439e+07	1.67844e+08	5.93209e+08	1.39835e+08	7.45456e+08	7.53556e+08	1.34403e+08	1.14727e+08	2.54404e+08	2.56029e+08	1.60033	0.191547
1210	1	PC(20:1_18:2)+HCOO	(20:1_18:2)	(20:1)	(18:2)	856.607	C47 H87 O10 N1 P1	35.7739	901553	2.2607e+06	7.84671e+06	2.09198e+06	139751	1.89193e+06	369372	1.1947e+06	1.49453e+06	7.36009e+06	242880	1.00296e+06	3.64779e+07	2.57628e+06	2.08002e+07	1.6438e+07	3.5455e+06	99004.8	4.29283e+06	1.78844e+07	4.04519	0.0633761
1211	1	PC(20:1_18:2)+Na	(20:1_18:2)	(20:1)	(18:2)	834.598	C46 H86 O8 N1 P1 Na1	35.7337	1.05512e+06	2.5813e+06	270702	838690	2.55416e+06	3.79794e+06	978896	2.2807e+06	283631	451872	331618	403537	1.42838e+06	146315	1.50384e+06	2.01857e+06	116225	262610	16689.4	81101.6	0.418	0.064771
1212	1	PC(38:3)+H	(20:1_18:2)	(20:1)	(18:2)	812.616	C46 H87 O8 N1 P1	35.8025	4.28073e+07	2.00236e+07	1.34347e+08	2.65399e+07	2.12749e+06	2.25632e+07	1.84844e+07	8.78354e+06	5.49173e+07	2.42268e+08	1.35652e+07	1.91589e+07	4.41809e+08	8.12271e+07	9.90493e+08	1.06219e+09	7.31172e+07	4.8537e+07	4.45283e+07	1.81952e+08	5.16106	0.0842437
1213	1	PC(38:3)+K	(20:1_18:2)	(20:1)	(18:2)	850.572	C46 H86 O8 N1 P1 K1	35.7587	1.80358e+06	4.38503e+06	445677	3.82036e+06	7.1336e+06	2.02529e+06	4.03554e+06	918295	6.887e+06	2.05028e+07	745421	3.62095e+06	5.44523e+07	1.73503e+07	8.53288e+07	6.7366e+07	1.54038e+07	6.6924e+06	1.0836e+07	1.30357e+07	5.28958	0.0333631
1214	1	PC(18:0_20:3)+HCOO	(18:0_20:3)	(18:0)	(20:3)	856.607	C47 H87 O10 N1 P1	36.3432	1.55752e+07	1.0951e+07	1.22427e+07	1.17465e+07	1.01017e+07	3.05714e+07	9.65569e+06	3.42647e+07	1.45667e+07	1.81106e+07	6.63601e+06	8.11524e+06	2.5918e+07	1.45889e+07	2.9195e+07	4.93806e+07	1.48065e+07	9.23991e+06	1.22858e+07	4.5471e+07	1.28519	0.405322
1215	0	PC(18:0_20:3)+Na	(18:0_20:3)	(18:0)	(20:3)	834.598	C46 H86 O8 N1 P1 Na1	36.3482	9.17332e+06	5.86698e+06	6.87127e+06	5.7363e+06	5.74551e+06	2.06509e+07	6.49955e+06	2.06116e+07	8.3222e+06	1.17003e+07	4.3079e+06	4.34448e+06	1.38356e+07	7.95108e+06	2.2742e+07	3.74785e+07	6.85542e+06	5.29525e+06	1.04936e+07	3.23919e+07	1.44	0.309844
1216	0	PC(18:0_20:3)+K	(18:0_20:3)	(18:0)	(20:3)	850.572	C46 H86 O8 N1 P1 K1	36.3379	4.07793e+07	1.53013e+07	3.18438e+07	2.64009e+07	2.14143e+07	1.08713e+08	1.51734e+07	9.80309e+07	3.8277e+07	5.35054e+07	1.62599e+07	1.66872e+07	8.41688e+07	6.27016e+07	1.72988e+08	3.48764e+08	7.54631e+07	2.7118e+07	5.3537e+07	2.31089e+08	2.42252	0.0932825
1217	1	PC(38:3)+H	(18:0_20:3)	(18:0)	(20:3)	812.616	C46 H87 O8 N1 P1	36.3434	2.63629e+08	1.7977e+08	1.49481e+08	1.85547e+08	1.59752e+08	5.90625e+08	2.18477e+08	4.50242e+08	2.41653e+08	2.57278e+08	1.29817e+08	1.21875e+08	5.50229e+08	2.84487e+08	7.65271e+08	1.70545e+09	3.16071e+08	1.6136e+08	2.26319e+08	7.78573e+08	1.86892	0.162924
1218	0	PC(18:0_20:3)+HCOO	(18:0_20:3)	(18:0)	(20:3)	856.607	C47 H87 O10 N1 P1	36.7673	812278	209145	378673	917376	417012	1.58313e+06	1.93013e+06	1.83822e+06	612989	786064	117752	385553	1.00053e+06	928664	1.12412e+06	4.56617e+06	175288	217202	2.17801e+06	2.08661e+06	1.34738	0.498277
1219	0	PC(38:3)+H	(18:0_20:3)	(18:0)	(20:3)	812.616	C46 H87 O8 N1 P1	36.7516	1.8986e+07	1.61618e+07	1.6676e+07	7.7349e+06	5.35777e+06	2.75254e+07	3.38334e+07	3.12552e+07	1.61006e+07	1.59806e+07	9.33592e+06	8.35423e+06	2.18235e+07	1.06129e+07	3.40524e+07	4.98965e+07	6.36363e+06	5.40473e+06	5.23121e+07	2.70045e+07	1.18748	0.583461
1220	0	PC(38:3)+H	(38:3)	(38:3)		812.616	C46 H87 O8 N1 P1	37.7991	949313	1.71456e+06	150346	8457.97	690902	1.62694e+06	167497	253553	133378	175326	360605	213468	7.15286e+06	1.04199e+06	695317	2.27354e+06	2.9307e+06	1.34813e+06	3.76774e+06	205668	3.4053	0.0649738
1221	1	PC(20:1e_18:2)+HCOO	(20:1e_18:2)	(20:1e)	(18:2)	842.628	C47 H89 O9 N1 P1	37.0269	106922	183185	57299.2	21791.7	54862.8	316211	60464.9	18989.1	65754.6	382982	102599	31500.7	203644	225391	1.34579e+06	363496	11329.8	72501.5	167487	253433	2.1894	0.260735
1222	0	PC(38:3e)+H	(20:1e_18:2)	(20:1e)	(18:2)	798.637	C46 H89 O7 N1 P1	37.0155	507938	182445	1.26556e+06	97403.7	599645	2.15617e+06	54597	487864	473873	3.89154e+06	132185	426888	5.13418e+06	1.86348e+06	1.89364e+07	1.22734e+06	1.1822e+06	3.22522e+06	373467	210803	3.36648	0.229936
1223	0	PC(18:2e_20:1)+H	(18:2e_20:1)	(18:2e)	(20:1)	798.637	C46 H89 O7 N1 P1	37.6026	3.0379e+06	1.44015e+06	3.64662e+06	6.47226e+06	953580	5.69125e+06	2.51433e+06	3.13551e+06	1.49283e+06	6.95895e+06	5.33415e+06	2.57564e+06	6.25133e+06	7.49644e+06	6.9264e+06	2.83561e+07	9.85706e+06	1.43772e+06	4.68297e+06	2.92225e+07	2.88994	0.0552669
1224	1	PC(18:1_20:3)+H	(18:1_20:3)	(18:1)	(20:3)	810.601	C46 H85 O8 N1 P1	32.103	367248	179984	111262	547120	185767	232119	91013	134225	5109.01	1.28482e+06	72360.1	77984.3	8.7709e+06	2.06174e+06	173569	1.20239e+06	678.948	23430.1	1.49953e+06	0	4.42309	0.228693
1225	1	PC(18:1_20:3)+HCOO	(18:1_20:3)	(18:1)	(20:3)	854.592	C47 H85 O10 N1 P1	34.5052	6.84726e+06	5.96373e+06	7.36008e+06	5.94049e+06	3.57449e+06	1.14526e+07	5.78599e+06	1.39348e+07	7.57829e+06	1.18815e+07	4.21357e+06	3.88447e+06	2.86497e+07	9.79225e+06	2.56081e+07	3.07559e+07	8.2819e+06	4.43133e+06	9.18565e+06	2.79136e+07	1.90137	0.0696563
1226	1	PC(18:1_20:3)+Na	(18:1_20:3)	(18:1)	(20:3)	832.583	C46 H84 O8 N1 P1 Na1	34.5188	4.24804e+06	3.73379e+06	4.4199e+06	2.96855e+06	2.40509e+06	8.01885e+06	2.76678e+06	9.19895e+06	4.1821e+06	7.54336e+06	2.22145e+06	1.0291e+06	2.04763e+07	4.93542e+06	1.96646e+07	2.13503e+07	4.17773e+06	2.61176e+06	5.98153e+06	1.63201e+07	1.99591	0.0931252
1227	1	PC(38:4)+H	(18:1_20:3)	(18:1)	(20:3)	810.601	C46 H85 O8 N1 P1	34.5108	1.43305e+08	1.07688e+08	1.31108e+08	1.03984e+08	6.3809e+07	2.64406e+08	8.32349e+07	2.57911e+08	1.24279e+08	2.3587e+08	6.81811e+07	6.60083e+07	7.24844e+08	2.13344e+08	6.71532e+08	7.78344e+08	1.75187e+08	8.7046e+07	2.01642e+08	5.99202e+08	2.36562	0.0458704
1228	0	PC(38:4)+K	(18:1_20:3)	(18:1)	(20:3)	848.557	C46 H84 O8 N1 P1 K1	34.5501	1.79352e+07	1.57874e+07	2.00473e+07	1.46263e+07	7.6608e+06	4.10418e+07	2.22569e+06	3.79193e+07	1.81822e+07	3.5754e+07	8.2681e+06	2.398e+06	9.2798e+07	3.94248e+07	1.31511e+08	1.42292e+08	3.57186e+07	1.30592e+07	4.27096e+07	1.13955e+08	2.94599	0.0286309
1229	0	PC(16:0_22:4)+HCOO	(16:0_22:4)	(16:0)	(22:4)	854.592	C47 H85 O10 N1 P1	34.9366	2.85123e+06	3.88472e+06	2.37264e+06	4.40451e+06	2.85323e+06	8.43598e+06	5.34345e+06	9.47396e+06	5.0479e+06	3.14075e+06	2.4171e+06	1.61417e+06	1.09639e+07	3.64103e+06	9.17107e+06	2.30172e+07	3.65851e+06	2.69095e+06	3.32571e+06	6.62054e+06	1.40394	0.390473
1230	1	PC(16:0_22:4)+K	(16:0_22:4)	(16:0)	(22:4)	848.557	C46 H84 O8 N1 P1 K1	34.9336	4.20572e+06	5.56428e+06	5.46616e+06	1.17725e+07	8.05839e+06	2.29539e+07	1.02883e+07	2.04026e+07	1.01184e+07	1.03789e+07	9.12866e+06	6.04264e+06	1.81072e+07	9.8433e+06	2.47076e+07	4.17412e+07	8.22302e+06	9.21227e+06	1.59597e+07	2.58909e+07	1.54617	0.157544
1231	0	PC(38:4)+H	(16:0_22:4)	(16:0)	(22:4)	810.601	C46 H85 O8 N1 P1	34.9531	5.14701e+07	6.36444e+07	4.2953e+07	9.03375e+07	5.89481e+07	2.72667e+08	8.81664e+07	2.2241e+08	9.87489e+07	9.53043e+07	5.12204e+07	3.25159e+07	3.0701e+08	9.02263e+07	2.91333e+08	6.21144e+08	9.98983e+07	5.59926e+07	1.16691e+08	1.90087e+08	1.71126	0.23071
1232	1	PC(18:0_20:4)+HCOO	(18:0_20:4)	(18:0)	(20:4)	854.592	C47 H85 O10 N1 P1	35.5507	5.275e+07	5.54988e+07	3.12275e+07	5.38931e+07	6.76833e+07	1.2296e+08	6.73986e+07	1.22503e+08	7.00177e+07	4.88563e+07	3.50243e+07	4.16136e+07	1.22437e+08	5.4124e+07	1.29546e+08	1.4587e+08	3.91663e+07	6.78766e+07	6.7283e+07	5.21149e+07	1.08988	0.705083
1233	0	PC(18:0_20:4)+Na	(18:0_20:4)	(18:0)	(20:4)	832.583	C46 H84 O8 N1 P1 Na1	35.5592	3.1831e+07	3.20665e+07	1.98301e+07	3.32542e+07	3.55449e+07	7.43283e+07	3.53649e+07	6.93813e+07	3.62768e+07	2.99892e+07	1.96518e+07	2.57723e+07	5.85967e+07	2.96069e+07	7.15485e+07	6.90735e+07	2.89637e+07	3.75031e+07	4.26326e+07	2.92595e+07	1.03705	0.857851
1234	1	PC(18:0_20:4)+K	(18:0_20:4)	(18:0)	(20:4)	848.557	C46 H84 O8 N1 P1 K1	35.556	1.79955e+08	1.87437e+08	1.02897e+08	1.75625e+08	2.20403e+08	4.08886e+08	1.68881e+08	3.78453e+08	2.33794e+08	1.6661e+08	9.74499e+07	1.3065e+08	3.386e+08	2.75164e+08	5.55382e+08	5.42661e+08	2.22916e+08	2.96444e+08	3.48841e+08	2.79321e+08	1.38889	0.14427
1235	1	PC(38:4)+H	(18:0_20:4)	(18:0)	(20:4)	810.601	C46 H85 O8 N1 P1	35.5516	1.05108e+09	1.01023e+09	5.60284e+08	9.42357e+08	1.22858e+09	3.0355e+09	1.08936e+09	2.5551e+09	1.38706e+09	1.04134e+09	5.45174e+08	7.52389e+08	3.13711e+09	1.18526e+09	3.41456e+09	4.13144e+09	9.83823e+08	1.26391e+09	1.63589e+09	1.39825e+09	1.32709	0.341032
1236	1	PC(38:4)+H	(38:4)	(38:4)		810.601	C46 H85 O8 N1 P1	37.1312	3.72519e+07	3.61304e+07	3.02228e+07	2.50708e+07	2.86906e+07	5.57742e+07	4.53262e+07	6.10512e+07	4.58953e+07	5.58826e+07	2.49197e+07	4.46508e+07	5.96701e+07	2.82738e+07	1.35786e+08	2.63833e+08	4.11023e+07	2.75984e+07	7.16797e+07	1.90789e+08	2.1085	0.0909491
1237	0	PC(38:4)+H	(38:4)	(38:4)		810.601	C46 H85 O8 N1 P1	38.8939	165012	87142.8	150382	235065	282995	442671	77980.5	313084	66246.1	32874.8	98238.6	326469	396732	1.06084e+06	42037.2	160648	34393.3	104335	238276	124277	1.39536	0.495131
1238	0	PC(18:1e_20:3)+HCOO	(18:1e_20:3)	(18:1e)	(20:3)	840.612	C47 H87 O9 N1 P1	35.8128	566988	328851	249767	613082	51850.1	333141	233265	458630	326112	1.2071e+06	189708	152682	2.11494e+06	1.54646e+06	777083	692447	572960	519054	519775	992075	1.84884	0.10458
1239	1	PC(38:4e)+H	(18:1e_20:3)	(18:1e)	(20:3)	796.621	C46 H87 O7 N1 P1	35.7936	1.13468e+07	6.74381e+06	7.00237e+06	1.06958e+07	3.54755e+06	1.36484e+07	6.63104e+06	1.12224e+07	7.20598e+06	2.64033e+07	4.72343e+06	3.67684e+06	4.63081e+07	3.40088e+07	2.07242e+07	3.99194e+07	1.45971e+07	8.38429e+06	1.65896e+07	4.16219e+07	2.20737	0.0334657
1240	1	PC(16:0e_22:4)+HCOO	(16:0e_22:4)	(16:0e)	(22:4)	840.612	C47 H87 O9 N1 P1	36.2668	462200	797799	348499	1.84701e+06	365610	1.57523e+06	1.02335e+06	803198	733977	1.09964e+06	605279	231807	5.30835e+06	720038	937499	4.85009e+06	1.10047e+06	809892	1.11413e+06	376621	1.77267	0.264559
1241	0	PC(38:4e)+H	(16:0e_22:4)	(16:0e)	(22:4)	796.621	C46 H87 O7 N1 P1	36.2652	9.87627e+06	1.06797e+07	3.2161e+06	2.42842e+07	5.0328e+06	2.85279e+07	1.19767e+07	9.58933e+06	1.00669e+07	1.41048e+07	6.05683e+06	2.71168e+06	1.19649e+08	9.03673e+06	3.01489e+07	1.37382e+08	2.47684e+07	9.84839e+06	1.98118e+07	8.74921e+06	2.89084	0.144409
1242	1	PC(38:4e)+K	(16:0e_22:4)	(16:0e)	(22:4)	834.577	C46 H86 O7 N1 P1 K1	36.2628	972893	586379	339488	2.6624e+06	443143	1.86245e+06	718091	1.9686e+06	441606	1.30079e+06	246726	200421	1.09335e+07	2.05166e+06	3.1638e+06	1.53643e+07	5.30392e+06	1.38882e+06	3.24929e+06	4.24554e+06	4.08539	0.0392875
1243	1	PC(18:0e_20:4)+HCOO	(18:0e_20:4)	(18:0e)	(20:4)	840.612	C47 H87 O9 N1 P1	36.8325	1.42148e+06	1.35736e+06	1.11304e+06	4.0699e+06	1.30965e+06	5.44564e+06	2.1971e+06	1.44347e+06	1.07054e+06	3.01776e+06	1.44943e+06	1.4551e+06	9.45851e+06	3.11901e+06	4.88532e+06	5.49134e+06	4.05967e+06	1.3953e+06	3.04927e+06	1.51324e+06	1.59834	0.167723
1244	1	PC(38:4e)+H	(18:0e_20:4)	(18:0e)	(20:4)	796.621	C46 H87 O7 N1 P1	36.8237	3.24415e+07	2.5468e+07	2.56825e+07	7.02142e+07	2.30368e+07	1.13539e+08	3.8869e+07	4.37457e+07	2.65506e+07	8.00675e+07	2.65565e+07	2.90503e+07	2.05881e+08	6.83298e+07	1.19268e+08	1.55836e+08	9.01452e+07	2.59475e+07	7.10824e+07	2.88758e+07	1.71173	0.134275
1245	0	PC(38:4e)+K	(18:0e_20:4)	(18:0e)	(20:4)	834.577	C46 H86 O7 N1 P1 K1	36.8273	5.11539e+06	1.91689e+06	2.65039e+06	7.65572e+06	2.32621e+06	1.27719e+07	2.51748e+06	4.38599e+06	3.80896e+06	9.78285e+06	3.43657e+06	3.14109e+06	2.5401e+07	1.48218e+07	2.08004e+07	3.15084e+07	1.85418e+07	3.30859e+06	1.21296e+07	6.9473e+06	2.6456	0.0186217
1246	1	PC(18:1e_20:3)+HCOO	(18:1e_20:3)	(18:1e)	(20:3)	840.612	C47 H87 O9 N1 P1	37.2279	232778	40186	143448	98025.2	20357.1	143698	76909.2	286914	71131.9	662487	167762	30288.7	651551	1.50097e+06	76483.2	1.21503e+06	206189	96409.2	63410.1	2.29421e+06	3.54872	0.0929969
1247	1	PC(38:4e)+H	(18:1e_20:3)	(18:1e)	(20:3)	796.621	C46 H87 O7 N1 P1	37.1399	1.157e+07	4.1208e+06	1.79296e+06	1.109e+07	1.45332e+06	9.4105e+06	6.13456e+06	4.48808e+06	5.14847e+06	5.47225e+06	3.05969e+06	4.70304e+06	2.74442e+07	2.75098e+07	1.60358e+07	3.17465e+07	1.06938e+07	3.30636e+06	7.45018e+06	6.00297e+07	3.16374	0.0359443
1248	1	PC(38:4e)+H	(38:4e)	(38:4e)		796.621	C46 H87 O7 N1 P1	38.3149	26036	72581.1	39587.6	66858.4	160547	103046	377807	55528.7	11651.1	2.00296e+06	74560.3	151296	121724	990005	810911	3.22406e+06	236246	172921	369267	1.29739e+06	2.55379	0.226537
1249	0	PC(38:5)+H	(38:5)	(38:5)		808.585	C46 H83 O8 N1 P1	31.9894	8.75155e+06	2.77239e+06	1.79821e+06	4.22265e+06	1.72106e+06	1.00365e+07	2.94392e+06	1.5743e+07	4.02148e+06	2.54989e+06	2.04664e+06	2.46689e+06	1.904e+07	4.42532e+06	1.94829e+07	1.4003e+07	3.61629e+06	4.13013e+06	4.98228e+06	7.26941e+06	1.49307	0.312321
1250	0	PC(16:0_22:5)+H	(16:0_22:5)	(16:0)	(22:5)	808.585	C46 H83 O8 N1 P1	32.237	218611	5.2858e+06	2.12538e+06	4.27326e+06	3.31822e+06	4.71802e+06	605757	747600	4.25419e+06	7.93889e+06	2.10561e+06	3.76891e+06	2.24885e+07	1.07196e+06	1.6444e+07	432626	1.67782e+06	294318	1.82689e+07	1.54905e+07	2.45009	0.110607
1251	0	PC(18:0_20:5)+H	(18:0_20:5)	(18:0)	(20:5)	808.585	C46 H83 O8 N1 P1	32.9477	4.19195e+07	6.86046e+07	3.16741e+07	5.87066e+07	4.31717e+07	1.52344e+08	3.46274e+07	1.02235e+08	4.68802e+07	7.42647e+07	3.10878e+07	3.59083e+07	2.52599e+08	6.8304e+07	2.74869e+08	2.01277e+08	6.86085e+07	2.61338e+07	8.22758e+07	1.20429e+08	1.77482	0.128341
1252	0	PC(18:1_20:4)+HCOO	(18:1_20:4)	(18:1)	(20:4)	852.576	C47 H83 O10 N1 P1	33.645	1.89933e+07	2.82751e+07	1.66682e+07	2.63169e+07	2.48892e+07	5.60215e+07	3.13713e+07	4.5821e+07	3.24571e+07	3.07822e+07	1.90781e+07	1.82353e+07	1.06e+08	2.84581e+07	7.97472e+07	9.57573e+07	2.22487e+07	2.87228e+07	3.54199e+07	4.2789e+07	1.52909	0.157431
1253	1	PC(18:1_20:4)+Na	(18:1_20:4)	(18:1)	(20:4)	830.567	C46 H82 O8 N1 P1 Na1	33.6578	1.02717e+07	1.7318e+07	1.00949e+07	1.55143e+07	1.49652e+07	2.72369e+07	1.76872e+07	2.27401e+07	1.85699e+07	1.81893e+07	1.07849e+07	1.00231e+07	4.13471e+07	1.28576e+07	4.05687e+07	4.89847e+07	1.29131e+07	1.69365e+07	1.91076e+07	2.70298e+07	1.3938	0.180399
1254	0	PC(18:1_20:4)+K	(18:1_20:4)	(18:1)	(20:4)	846.541	C46 H82 O8 N1 P1 K1	33.655	5.37891e+07	8.16731e+07	4.49181e+07	7.85439e+07	6.65398e+07	1.50178e+08	6.80903e+07	1.28128e+08	8.76317e+07	8.66206e+07	4.44271e+07	4.51588e+07	2.15703e+08	1.04166e+08	2.73756e+08	3.16354e+08	8.43261e+07	9.49163e+07	1.51279e+08	1.82721e+08	1.78795	0.0485197
1255	0	PC(38:5)+H	(18:1_20:4)	(18:1)	(20:4)	808.585	C46 H83 O8 N1 P1	33.635	4.21266e+08	5.73996e+08	3.28702e+08	5.48943e+08	4.9113e+08	1.47653e+09	5.01295e+08	1.00643e+09	6.4297e+08	7.25421e+08	3.22696e+08	3.37734e+08	3.09866e+09	7.51031e+08	2.44767e+09	2.8001e+09	5.52055e+08	5.40387e+08	9.08087e+08	9.90932e+08	1.89816	0.107219
1256	1	PC(18:1_20:4)+HCOO	(18:1_20:4)	(18:1)	(20:4)	852.576	C47 H83 O10 N1 P1	34.2874	6.01234e+06	7.76031e+06	3.55746e+06	6.76516e+06	9.49433e+06	1.33811e+07	4.88726e+06	9.69229e+06	6.74729e+06	7.91649e+06	3.49754e+06	7.62302e+06	1.61097e+07	4.24532e+06	2.1534e+07	1.64425e+07	4.38144e+06	3.58824e+06	1.2846e+07	8.56262e+06	1.29675	0.322467
1257	0	PC(18:1_20:4)+Na	(18:1_20:4)	(18:1)	(20:4)	830.567	C46 H82 O8 N1 P1 Na1	34.2582	1.73267e+06	2.06205e+06	803893	1.2568e+06	3.33677e+06	3.50294e+06	1.11365e+06	3.84778e+06	1.93604e+06	1.2112e+06	828026	2.24904e+06	4.01484e+06	845776	3.67758e+06	2.13721e+06	1.58326e+06	790384	3.24387e+06	1.40241e+06	0.998491	0.995217
1258	0	PC(38:5)+K	(18:1_20:4)	(18:1)	(20:4)	846.541	C46 H82 O8 N1 P1 K1	34.2806	1.65992e+07	2.07475e+07	9.77005e+06	1.82509e+07	1.81417e+07	4.3809e+07	8.35173e+06	2.86125e+07	1.63033e+07	2.34221e+07	6.08433e+06	1.42275e+07	5.20363e+07	1.90199e+07	1.02214e+08	4.94799e+07	2.08644e+07	8.61312e+06	6.43263e+07	4.24356e+07	1.85925	0.09988
1259	1	PC(38:5)+H	(18:1_20:4)	(18:1)	(20:4)	808.585	C46 H83 O8 N1 P1	34.2837	1.08628e+08	1.37591e+08	6.13654e+07	1.17654e+08	1.43334e+08	2.77397e+08	7.84637e+07	1.58916e+08	1.14744e+08	1.48351e+08	5.27529e+07	1.18619e+08	3.73058e+08	9.1947e+07	4.79206e+08	4.12395e+08	9.26471e+07	5.65117e+07	2.70234e+08	2.08415e+08	1.6011	0.14859
1260	1	PC(38:5)+H	(38:5)	(38:5)		808.585	C46 H83 O8 N1 P1	35.7359	7.41411e+07	6.16861e+07	5.22172e+07	3.65813e+07	5.26525e+07	7.46804e+07	4.32697e+07	5.3762e+07	6.59895e+07	6.62028e+07	3.3966e+07	6.21212e+07	1.19525e+08	8.37274e+07	1.56052e+08	1.76405e+08	6.87093e+07	6.53386e+07	9.02226e+07	7.21291e+07	1.59708	0.0295413
1261	0	PC(18:1e_20:4)+HCOO	(18:1e_20:4)	(18:1e)	(20:4)	838.597	C47 H85 O9 N1 P1	34.951	7.02327e+06	8.10567e+06	4.09369e+06	1.74735e+07	5.01095e+06	9.54641e+06	9.74774e+06	5.97652e+06	7.13658e+06	1.06918e+07	6.50303e+06	3.99566e+06	7.14657e+07	1.01111e+07	1.57585e+07	1.56545e+07	6.39969e+06	1.26362e+07	1.39805e+07	3.55828e+06	1.8874	0.25815
1262	1	PC(38:5e)+K	(18:1e_20:4)	(18:1e)	(20:4)	832.562	C46 H84 O7 N1 P1 K1	34.9412	1.39677e+07	1.76935e+07	7.02645e+06	3.28414e+07	1.35114e+07	1.38944e+07	2.09706e+07	9.0586e+06	1.53736e+07	2.16026e+07	1.36695e+07	1.09067e+07	1.35836e+08	3.10802e+07	3.57197e+07	2.9419e+07	1.79494e+07	4.04628e+07	3.03696e+07	1.16428e+07	2.15172	0.123877
1263	0	PC(38:5e)+Na	(18:1e_20:4)	(18:1e)	(20:4)	816.588	C46 H84 O7 N1 P1 Na1	34.9502	3.72271e+06	2.17289e+06	924448	7.65665e+06	1.80727e+06	1.52122e+06	5.63619e+06	1.21283e+06	5.89631e+06	4.43193e+06	3.12717e+06	1.02579e+06	2.31645e+07	4.24404e+06	4.69064e+06	3.87717e+06	3.98908e+06	2.01356e+06	3.33172e+06	139641	1.41795	0.515131
1264	1	PC(38:5e)+H	(18:1e_20:4)	(18:1e)	(20:4)	794.606	C46 H85 O7 N1 P1	34.9547	2.18848e+08	2.16391e+08	9.0269e+07	4.26656e+08	1.25234e+08	2.78946e+08	2.004e+08	1.7396e+08	2.19975e+08	3.10511e+08	1.48424e+08	9.19219e+07	2.18762e+09	3.73733e+08	5.53039e+08	5.42104e+08	2.03119e+08	2.25602e+08	4.06307e+08	1.71799e+08	2.16862	0.198145
1265	1	PC(38:5e)+H	(38:5e)	(38:5e)		794.606	C46 H85 O7 N1 P1	35.5897	9.17122e+06	4.64352e+06	3.2186e+06	6.50237e+06	2.49596e+06	5.35273e+06	3.88167e+06	4.61564e+06	2.04413e+06	1.02678e+07	976558	4.74564e+06	5.70615e+06	3.83699e+07	9.78464e+06	1.71629e+07	9.17657e+06	2.13371e+06	9.20368e+06	4.64229e+07	2.75288	0.0838596
1266	0	PC(16:1e_22:4)+HCOO	(16:1e_22:4)	(16:1e)	(22:4)	838.597	C47 H85 O9 N1 P1	35.9691	620250	664568	196183	1.23625e+06	669324	855822	1.1799e+06	627126	522479	787294	699165	214693	3.53014e+06	843214	1.18743e+06	4.0084e+06	650750	24494.7	520060	1.40031e+06	1.77718	0.211884
1267	1	PC(38:5e)+H	(16:1e_22:4)	(16:1e)	(22:4)	794.606	C46 H85 O7 N1 P1	35.9659	1.14462e+07	1.05953e+07	4.04493e+06	1.72088e+07	8.09252e+06	2.03405e+07	1.32103e+07	1.27194e+07	1.24861e+07	1.46151e+07	1.02356e+07	5.83361e+06	7.94861e+07	1.71445e+07	3.26285e+07	1.33097e+08	1.16057e+07	1.14342e+07	1.42376e+07	4.14304e+07	2.86258	0.0900683
1268	0	PC(18:1e_20:4)+HCOO	(18:1e_20:4)	(18:1e)	(20:4)	838.597	C47 H85 O9 N1 P1	36.5228	3.1806e+06	690676	520360	653184	1.25225e+06	5.81331e+06	1.21432e+06	2.13473e+06	934546	2.16223e+06	976912	1.51906e+06	4.10189e+06	6.58816e+06	3.27754e+06	6.57145e+06	862735	674025	964131	3.56124e+06	1.56806	0.251908
1269	0	PC(38:5e)+H	(18:1e_20:4)	(18:1e)	(20:4)	794.606	C46 H85 O7 N1 P1	36.5265	5.72914e+07	1.79279e+07	1.37262e+07	1.86903e+07	2.23339e+07	1.2662e+08	2.22616e+07	3.82801e+07	1.77207e+07	4.57739e+07	1.60499e+07	2.40095e+07	1.00127e+08	1.26852e+08	7.6944e+07	1.69452e+08	2.26143e+07	1.27192e+07	2.28738e+07	7.77024e+07	1.70599	0.202865
1270	1	PC(38:5e)+K	(18:1e_20:4)	(18:1e)	(20:4)	832.562	C46 H84 O7 N1 P1 K1	36.5305	8.50276e+06	1.89895e+06	1.03974e+06	1.17405e+06	2.78473e+06	1.22076e+07	2.45704e+06	5.77807e+06	659462	3.08277e+06	1.76646e+06	3.27962e+06	1.37866e+07	1.50271e+07	1.03945e+07	4.11978e+07	2.04393e+06	1.28571e+06	2.10282e+06	1.02273e+07	2.55429	0.143394
1271	0	PC(38:5e)+Na	(18:1e_20:4)	(18:1e)	(20:4)	816.588	C46 H84 O7 N1 P1 Na1	36.5163	2.18342e+06	1.186e+06	695240	668508	1.0846e+06	4.61656e+06	647833	1.60593e+06	1.07344e+06	1.72786e+06	648237	887050	4.90632e+06	5.05299e+06	2.71967e+06	4.93965e+06	715058	1.01875e+06	1.47431e+06	2.81941e+06	1.62572	0.180771
1272	0	PC(18:1e_20:4)+H	(18:1e_20:4)	(18:1e)	(20:4)	794.606	C46 H85 O7 N1 P1	39.7674	153026	137310	223256	80987.1	48781.7	449549	91194.6	44762.7	97137.2	176551	133946	90996.1	1.67738e+06	157022	407777	87167.3	105162	41895.7	217615	271978	2.12367	0.303084
1273	1	PC(18:2_20:4)+HCOO	(18:2_20:4)	(18:2)	(20:4)	850.56	C47 H81 O10 N1 P1	31.9949	6.08315e+06	2.78793e+06	1.24615e+06	2.77943e+06	1.33269e+06	9.88727e+06	2.22441e+06	9.28676e+06	3.92933e+06	1.80492e+06	4.0046e+06	2.27652e+06	3.69488e+07	3.69075e+06	9.71872e+06	1.74023e+07	4.75038e+06	4.63692e+06	93052.4	479825	2.03089	0.263532
1274	1	PC(18:2_20:4)+Na	(18:2_20:4)	(18:2)	(20:4)	828.551	C46 H80 O8 N1 P1 Na1	32.0084	2.57598e+06	1.12461e+06	988890	952534	794817	7.01417e+06	1.02692e+06	4.58422e+06	2.06371e+06	302033	810261	978323	1.27049e+07	1.52366e+06	8.22978e+06	6.57009e+06	1.56749e+06	1.35758e+06	129635	79234.8	1.58443	0.41801
1275	1	PC(18:2_20:4)+K	(18:2_20:4)	(18:2)	(20:4)	844.525	C46 H80 O8 N1 P1 K1	32.0969	2.81278e+06	6.98036e+06	1.24815e+06	2.59216e+06	1.18749e+06	3.36224e+07	2.04361e+06	7.43481e+06	5.73836e+06	9.03941e+06	1.19458e+06	4.10898e+06	3.39763e+07	5.92505e+06	3.58624e+07	4.48194e+07	1.56761e+06	1.0173e+06	3.91143e+06	6.2345e+06	1.90672	0.303213
1276	1	PC(38:6)+H	(18:2_20:4)	(18:2)	(20:4)	806.569	C46 H81 O8 N1 P1	32.0329	3.96134e+07	2.48435e+07	1.95726e+07	2.70452e+07	1.63062e+07	9.65809e+07	2.32096e+07	8.07766e+07	3.07158e+07	3.84403e+07	1.53502e+07	1.8354e+07	1.99763e+08	3.05152e+07	5.21103e+06	1.11218e+08	1.8909e+06	2.41018e+07	1.11166e+07	1.24788e+07	1.08284	0.881759
1277	1	PC(38:6)+H	(38:6)	(38:6)		806.569	C46 H81 O8 N1 P1	32.2335	1.47984e+07	5.84321e+07	2.77055e+07	1.15374e+08	3.95759e+07	3.74663e+07	3.05076e+07	2.95264e+07	5.32889e+07	6.25257e+07	5.57596e+07	3.59137e+07	2.24415e+08	3.92857e+07	1.33061e+08	5.7838e+07	2.46835e+07	5.34023e+06	9.02765e+07	4.12266e+07	1.50852	0.299859
1278	1	PC(16:0_22:6)+HCOO	(16:0_22:6)	(16:0)	(22:6)	850.56	C47 H81 O10 N1 P1	32.9642	1.11429e+07	4.16782e+07	1.41702e+07	2.67878e+07	3.05328e+07	5.70362e+07	1.52522e+07	2.27616e+07	2.04136e+07	3.49975e+07	1.4077e+07	1.97299e+07	7.60893e+07	2.89671e+07	7.3198e+07	5.83051e+07	2.29776e+07	1.03591e+07	2.5846e+07	2.9514e+07	1.30676	0.353944
1279	1	PC(16:0_22:6)+Na	(16:0_22:6)	(16:0)	(22:6)	828.551	C46 H80 O8 N1 P1 Na1	32.9685	5.97024e+06	2.32217e+07	7.93812e+06	1.61184e+07	1.88507e+07	3.2456e+07	9.28614e+06	1.44661e+07	1.18782e+07	1.89072e+07	7.2397e+06	9.86106e+06	4.3726e+07	1.51827e+07	5.0167e+07	3.3397e+07	1.41313e+07	5.2775e+06	1.73158e+07	1.61678e+07	1.33548	0.348621
1280	1	PC(16:0_22:6)+K	(16:0_22:6)	(16:0)	(22:6)	844.525	C46 H80 O8 N1 P1 K1	32.9619	2.36235e+07	8.71989e+07	2.76765e+07	6.91839e+07	5.31008e+07	1.23838e+08	2.87679e+07	5.53374e+07	4.16749e+07	7.60719e+07	2.52771e+07	3.51535e+07	1.79734e+08	9.31326e+07	3.20017e+08	1.97732e+08	8.48225e+07	2.36737e+07	1.18608e+08	8.46346e+07	1.98267	0.0803041
1281	0	PC(38:6)+H	(16:0_22:6)	(16:0)	(22:6)	806.569	C46 H81 O8 N1 P1	32.9571	1.77988e+08	6.38746e+08	2.11618e+08	4.57492e+08	4.62811e+08	1.02443e+09	2.31664e+08	4.02171e+08	3.07913e+08	5.5056e+08	2.08966e+08	2.98806e+08	1.36479e+09	5.01274e+08	1.75102e+09	1.02395e+09	4.64766e+08	1.70028e+08	6.18562e+08	5.49846e+08	1.55686	0.192463
1282	1	PC(16:0_22:6)+H	(16:0_22:6)	(16:0)	(22:6)	806.569	C46 H81 O8 N1 P1	33.8504	3.53791e+07	3.45013e+07	2.76657e+07	2.25286e+07	1.91673e+07	4.59253e+07	1.75069e+07	2.73e+07	3.4247e+07	4.07546e+07	1.61423e+07	1.86915e+07	1.34376e+08	4.58483e+07	1.16769e+08	9.822e+07	3.69567e+07	2.32174e+07	4.66791e+07	3.97152e+07	1.89069	0.0653286
1283	0	PC(38:6)+H	(38:6)	(38:6)		806.569	C46 H81 O8 N1 P1	34.2223	2.65149e+07	1.78756e+07	2.19816e+07	2.00571e+07	8.78865e+06	4.88949e+07	1.29863e+07	3.12976e+07	2.0932e+07	2.9291e+07	1.2347e+07	1.15727e+07	3.05625e+07	4.27322e+07	6.91302e+07	6.68938e+07	2.92525e+07	1.01715e+07	3.07928e+07	5.46703e+07	1.50082	0.143628
1284	0	PC(18:2e_20:4)+HCOO	(18:2e_20:4)	(18:2e)	(20:4)	836.581	C47 H83 O9 N1 P1	33.248	106743	79812.1	0	135583	0	107249	0	0	95453.1	143444	47538.7	0	2.70728e+06	231584	76926.5	156778	0	96000.9	138495	0	5.16936	0.305595
1285	1	PC(38:6e)+H	(18:2e_20:4)	(18:2e)	(20:4)	792.59	C46 H83 O7 N1 P1	33.3306	3.15112e+06	2.54091e+06	649793	3.22478e+06	1.10438e+06	4.20467e+06	2.39723e+06	3.1289e+06	2.58256e+06	4.13071e+06	1.11115e+06	1.51992e+06	5.62623e+07	1.69874e+06	7.5949e+06	1.00358e+07	623180	3.45546e+06	5.40006e+06	780964	3.26323	0.268635
1286	1	PC(16:2e_22:4)+H	(16:2e_22:4)	(16:2e)	(22:4)	792.59	C46 H83 O7 N1 P1	33.6065	1.10951e+07	1.40031e+07	7.03889e+06	3.61639e+07	5.25787e+06	3.56855e+07	7.24022e+06	3.35015e+06	8.74905e+06	4.03544e+07	9.397e+06	1.54215e+07	1.96185e+08	2.70616e+07	3.74468e+07	1.97662e+07	1.04979e+07	1.25604e+07	3.77657e+07	1.64625e+07	2.26452	0.261493
1287	1	PC(38:6e)+H	(38:6e)	(38:6e)		792.59	C46 H83 O7 N1 P1	33.9845	1.01098e+06	1.91502e+06	589028	2.87367e+06	1.34291e+06	2.80315e+06	1.23041e+06	1.65606e+06	1.33823e+06	3.8124e+06	1.72419e+06	1.65516e+06	1.61578e+07	6.71676e+06	6.81377e+06	6.31924e+06	1.69298e+06	1.79261e+06	1.75408e+06	4.04738e+06	2.62084	0.0562829
1288	0	PC(16:0e_22:6)+HCOO	(16:0e_22:6)	(16:0e)	(22:6)	836.581	C47 H83 O9 N1 P1	34.3344	910763	1.91735e+06	393571	3.9404e+06	489056	2.51675e+06	1.22624e+06	1.2457e+06	769255	3.65586e+06	798336	988683	1.78525e+07	1.80827e+06	4.84314e+06	5.06809e+06	3.33564e+06	836234	2.41127e+06	1.18213e+06	2.29267	0.205095
1289	1	PC(38:6e)+H	(16:0e_22:6)	(16:0e)	(22:6)	792.59	C46 H83 O7 N1 P1	34.3434	1.72169e+07	2.81238e+07	1.51331e+07	7.85572e+07	8.55612e+06	5.53248e+07	1.86967e+07	2.37043e+07	1.46949e+07	6.19824e+07	1.38006e+07	1.48239e+07	4.05264e+08	3.5326e+07	1.21717e+08	1.30502e+08	8.24455e+07	1.38991e+07	5.83739e+07	2.46015e+07	2.79746	0.149288
1290	0	PC(38:6e)+K	(16:0e_22:6)	(16:0e)	(22:6)	830.546	C46 H82 O7 N1 P1 K1	34.3629	1.12508e+06	2.64284e+06	1.92381e+06	1.00706e+07	373418	6.93494e+06	1.46542e+06	2.12826e+06	1.54027e+06	8.18248e+06	820142	756023	4.98345e+07	6.84525e+06	2.07266e+07	2.17695e+07	1.76869e+07	1.36482e+06	1.03214e+07	3.62791e+06	3.67584	0.0637156
1291	1	PC(18:2e_20:4)+HCOO	(18:2e_20:4)	(18:2e)	(20:4)	836.581	C47 H83 O9 N1 P1	34.6461	5.61909e+06	3.42966e+06	1.69193e+06	3.62688e+06	2.68163e+06	5.17809e+06	2.9478e+06	2.33638e+06	2.839e+06	5.5705e+06	2.43977e+06	2.19917e+06	1.61914e+07	1.3119e+07	7.7199e+06	1.27893e+07	2.51955e+06	2.58011e+06	2.57589e+06	3.80175e+06	1.83558	0.108989
1292	0	PC(38:6e)+H	(18:2e_20:4)	(18:2e)	(20:4)	792.59	C46 H83 O7 N1 P1	34.6587	1.19179e+08	6.9654e+07	3.20103e+07	7.7612e+07	6.60598e+07	1.29664e+08	6.40369e+07	5.25385e+07	6.44528e+07	1.11256e+08	5.40909e+07	4.50554e+07	4.47269e+08	2.91684e+08	2.1353e+08	3.48736e+08	6.57438e+07	7.35044e+07	7.70848e+07	1.49883e+08	2.24624	0.0480595
1293	0	PC(38:6e)+Na	(18:2e_20:4)	(18:2e)	(20:4)	814.572	C46 H82 O7 N1 P1 Na1	34.6578	4.37844e+06	3.4212e+06	9.25901e+06	3.14135e+06	4.41685e+06	1.2418e+07	7.53398e+06	1.8644e+07	1.28064e+07	1.08559e+07	4.64316e+06	4.43227e+06	2.54e+07	1.08484e+07	1.46507e+07	2.59548e+07	1.33701e+07	8.92431e+06	1.20518e+07	2.70047e+07	1.69531	0.0704096
1294	1	PC(38:6e)+H	(38:6e)	(38:6e)		792.59	C46 H83 O7 N1 P1	35.2736	7.74588e+06	4.4997e+06	2.63207e+06	4.75116e+06	2.20007e+06	1.01136e+07	3.3732e+06	4.63617e+06	4.36837e+06	7.62368e+06	1.94116e+06	6.54195e+06	1.85043e+07	2.20247e+07	1.29226e+07	2.75496e+07	1.09611e+06	523418	4.72958e+06	1.474e+07	2.12871	0.076443
1295	1	PC(20:5_18:2)+HCOO	(20:5_18:2)	(20:5)	(18:2)	848.545	C47 H79 O10 N1 P1	30.4748	423606	380688	191453	337359	189088	872016	259451	233164	459667	404842	276540	559388	2.60534e+06	292611	1.76719e+06	813178	321864	147685	934388	329909	2.14539	0.114456
1296	1	PC(20:5_18:2)+Na	(20:5_18:2)	(20:5)	(18:2)	826.536	C46 H78 O8 N1 P1 Na1	30.5079	75097.1	49303.7	49182.6	23022.4	63041.3	306349	51023.2	73309.1	116070	212941	62983.2	22848.8	654445	88663.5	521499	36352.3	81315	35985.8	91767.6	352874	1.91176	0.248585
1297	0	PC(38:7)+H	(20:5_18:2)	(20:5)	(18:2)	804.554	C46 H79 O8 N1 P1	30.4774	5.66081e+06	6.03603e+06	2.85269e+06	6.33916e+06	2.45122e+06	1.15416e+07	4.20217e+06	3.82113e+06	7.08279e+06	5.60153e+06	3.31562e+06	7.70335e+06	2.92313e+07	2.84766e+06	2.57569e+07	1.03289e+07	4.24146e+06	2.95757e+06	1.25748e+07	5.8419e+06	1.88525	0.133891
1298	0	PC(16:1_22:6)+HCOO	(16:1_22:6)	(16:1)	(22:6)	848.545	C47 H79 O10 N1 P1	30.9472	166996	1.10706e+06	273243	2.10704e+06	155343	144767	412700	118087	574130	752036	383718	450177	5.24864e+06	530975	2.87369e+06	27726.6	62674.7	127961	2.23731e+06	160877	2.08276	0.292903
1299	1	PC(38:7)+H	(16:1_22:6)	(16:1)	(22:6)	804.554	C46 H79 O8 N1 P1	30.9755	2.14646e+06	1.25794e+07	3.38053e+06	2.53366e+07	3.03963e+06	1.26035e+07	3.99164e+06	9.95272e+06	6.12153e+06	6.85956e+06	4.00115e+06	4.36654e+06	6.85049e+07	5.57055e+06	3.40897e+07	2.57392e+07	1.14594e+07	2.78545e+06	3.20214e+07	2.80209e+07	2.51779	0.0747723
1300	1	PC(38:7)+K	(16:1_22:6)	(16:1)	(22:6)	842.51	C46 H78 O8 N1 P1 K1	30.9714	105129	262291	201474	111127	214420	1.1941e+06	83843.8	4250.05	137728	336883	315470	295175	4.91776e+06	366051	1.34657e+06	3.66987e+06	635689	176074	701010	120050	4.73126	0.0824229
1301	1	PC(38:7)+Na	(16:1_22:6)	(16:1)	(22:6)	826.536	C46 H78 O8 N1 P1 Na1	30.9496	24583.4	111139	102003	64571.2	12622.1	42992.7	37772.7	34709.7	26931.3	279667	51670.2	37471.1	803501	151235	135127	168715	114354	67304.1	279892	57286	2.53266	0.157151
1302	0	PC(38:7)+H	(38:7)	(38:7)		804.554	C46 H79 O8 N1 P1	31.7114	194326	156083	93021.1	113775	208241	1.11921e+06	125414	160763	129032	299718	345774	106074	759314	457295	624166	866230	143924	89452	452601	719359	1.75574	0.154976
1303	0	PC(38:7)+H	(38:7)	(38:7)		804.554	C46 H79 O8 N1 P1	32.1947	5.39624e+06	1.46955e+06	1.50524e+06	2.63682e+06	1.98085e+06	5.64105e+06	1.95034e+06	1.81976e+06	7.18369e+06	1.92261e+06	3.88401e+06	5.27982e+06	2.35977e+07	8.24476e+06	1.60523e+07	2.37189e+06	5.22035e+06	1.81644e+06	9.09509e+06	2.7045e+06	2.48418	0.0576295
1304	0	PC(20:5_18:2)+H	(20:5_18:2)	(20:5)	(18:2)	804.554	C46 H79 O8 N1 P1	33.3395	5.44223e+07	7.18946e+07	3.413e+07	6.79924e+07	4.52347e+07	1.20799e+08	5.98381e+07	8.89691e+07	5.25254e+07	5.35717e+07	3.5506e+07	3.79236e+07	8.69882e+07	7.90284e+07	1.14026e+08	1.1202e+08	4.57947e+07	4.69366e+07	5.57841e+07	6.27979e+07	1.04224	0.822877
1305	1	PC(20:5_18:2)+H	(20:5_18:2)	(20:5)	(18:2)	804.554	C46 H79 O8 N1 P1	33.5174	5.43911e+07	6.02158e+06	2.86763e+07	6.48546e+06	5.93832e+06	1.2224e+06	2.94437e+07	4.01718e+07	7.147e+06	1.9515e+07	1.69238e+07	3.01105e+06	1.76464e+06	5.74294e+06	4.6368e+06	1.14979e+07	2.09012e+06	1.42234e+07	4.73378e+06	1.18058e+07	0.384046	0.0518012
1306	1	PC(16:2e_22:5)+H	(16:2e_22:5)	(16:2e)	(22:5)	790.575	C46 H81 O7 N1 P1	33.2782	9.5269e+06	1.26807e+06	1.22796e+06	5.23132e+06	159274	1.78305e+06	2.50666e+06	868414	4.73119e+06	9.37965e+06	742781	3.58813e+06	1.77591e+06	1.27938e+07	778019	1.2611e+07	1.621e+06	3.45985e+06	9.20817e+06	1.32208e+07	1.63019	0.265259
1307	1	PC(16:1e_22:6)+HCOO	(16:1e_22:6)	(16:1e)	(22:6)	834.565	C47 H81 O9 N1 P1	33.9993	1.2334e+06	2.71041e+06	900990	3.38743e+06	1.24148e+06	2.40184e+06	1.42655e+06	1.51042e+06	1.52797e+06	3.77977e+06	1.28415e+06	2.29232e+06	1.6207e+07	5.31676e+06	6.80183e+06	7.55491e+06	1.52597e+06	1.04641e+06	1.66581e+06	3.32633e+06	2.33702	0.0924723
1308	1	PC(38:7e)+H	(16:1e_22:6)	(16:1e)	(22:6)	790.575	C46 H81 O7 N1 P1	33.9929	2.37757e+07	5.0706e+07	1.7322e+07	6.86184e+07	2.08274e+07	6.45276e+07	2.87051e+07	3.44685e+07	3.07308e+07	8.13409e+07	2.23329e+07	3.71891e+07	3.64455e+08	1.15084e+08	2.00463e+08	1.97539e+08	4.05986e+07	2.23352e+07	4.42948e+07	8.42907e+07	2.68058	0.0638927
1309	1	PC(16:2e_22:5)+H	(16:2e_22:5)	(16:2e)	(22:5)	790.575	C46 H81 O7 N1 P1	34.7055	3.00934e+06	4.26115e+06	1.77058e+06	1.02239e+07	1.77456e+06	3.12831e+06	5.28258e+06	1.85611e+06	2.7205e+06	6.60776e+06	2.70755e+06	1.37355e+06	2.8422e+07	2.03039e+06	7.25169e+06	1.02439e+07	6.82373e+06	5.1489e+06	4.09229e+06	3.5446e+06	1.76299	0.257616
1310	1	PC(38:8e)+H	(38:8e)	(38:8e)		788.559	C46 H79 O7 N1 P1	31.6819	428141	104896	32350.1	39557.4	19304.2	64820.4	188786	23469	85626.6	71806.9	245349	75891	1.98143e+06	805273	339233	387895	17044.3	67596.1	960744	141833	4.74357	0.0586796
1311	1	PC(39:0)+Li	(39:0)	(39:0)		838.687	C47 H94 O8 N1 P1 Li1	40.4205	2.07715e+07	1.22172e+07	4.84586e+06	1.28387e+07	1.36515e+07	2.07178e+07	1.10828e+07	5.78414e+06	1.76635e+07	8.1654e+06	1.48891e+07	8.50156e+06	4.06419e+07	1.28352e+07	1.85148e+07	3.88033e+07	2.38071e+07	9.59093e+06	2.32123e+07	7.34867e+06	1.55118	0.109346
1312	0	PC(39:1)+H	(39:1)	(39:1)		830.663	C47 H93 O8 N1 P1	39.2282	16054.1	0	9645.35	23213.7	9018.95	47721.8	24305.1	21739.6	0	1.07926e+06	0	64235.1	219450	40070.1	461098	135366	36136.2	61306.9	35014.7	5.60592e+06	5.40926	0.345923
1313	1	PC(39:1)+H	(39:1)	(39:1)		830.663	C47 H93 O8 N1 P1	39.655	93568.1	102831	78300.2	79429.1	39266.3	26013.4	218577	362461	26460.4	670534	99912.3	160675	1.509e+06	416018	1.82524e+06	119999	111057	40488.3	80964.9	904959	3.10368	0.118538
1314	0	PC(39:2)+H	(39:2)	(39:2)		828.648	C47 H91 O8 N1 P1	38.1215	51469.8	258854	118420	31504.2	128955	595763	276660	121754	51601.6	5.038e+06	25015.8	46196.5	3.8179e+06	326321	4.6545e+06	4.83823e+06	331868	19199.2	379642	6.92965e+06	3.20224	0.145262
1315	0	PC(18:1_21:1)+H	(18:1_21:1)	(18:1)	(21:1)	828.648	C47 H91 O8 N1 P1	40.9316	498274	607073	421685	602783	397549	860217	857390	522162	984222	1.1877e+06	505124	405596	3.8653e+06	391616	1.75412e+06	2.81873e+06	622387	534788	1.10595e+06	2.26286e+06	2.05597	0.0779277
1316	0	PC(39:2)+H	(39:2)	(39:2)		828.648	C47 H91 O8 N1 P1	41.3803	677325	92085.5	233623	103449	7284.82	345759	82503.2	77176.8	185676	152209	69955.8	182845	582841	406274	588824	269871	379581	21792.1	237138	146682	1.47454	0.303436
1317	1	PC(39:2e)+H	(39:2e)	(39:2e)		814.668	C47 H93 O7 N1 P1	42.9913	936865	41749.5	106183	65514.7	55643.5	192447	133399	23505.5	466266	85281	476165	125274	92097.5	157994	126147	1.21046e+06	12688.6	27882.9	60767.1	147996	1.15692	0.82364
1318	1	PC(39:3)+H	(39:3)	(39:3)		826.632	C47 H89 O8 N1 P1	36.7308	18376.5	104027	88477.9	273064	31144	1.94624e+06	574678	74466.3	339391	3.94409e+06	263891	142911	4.47323e+06	64576.3	1.04608e+06	5.72667e+06	374285	118136	402243	4.08742e+06	2.25853	0.259747
1319	1	PC(39:3)+H	(39:3)	(39:3)		826.632	C47 H89 O8 N1 P1	38.7302	3.27694e+07	3.44006e+07	1.02592e+07	2.11333e+07	2.6696e+07	4.70213e+07	1.96974e+07	8.12033e+06	3.61151e+07	1.65064e+07	2.99648e+07	1.21678e+07	6.23805e+07	3.42039e+07	5.20137e+07	6.69675e+07	6.89287e+07	2.79004e+07	8.11134e+07	1.61289e+07	1.78764	0.0323894
1320	1	PC(39:4)+H	(39:4)	(39:4)		824.616	C47 H87 O8 N1 P1	36.5718	999194	1.3788e+06	2.62167e+06	1.46833e+06	743911	1.05239e+07	1.6544e+06	7.30481e+06	1.39514e+06	2.05032e+06	611814	2.55899e+06	7.15472e+06	2.43356e+06	7.33033e+06	3.7951e+06	1.05098e+06	1.49098e+06	2.45817e+06	1.55801e+06	1.01003	0.981326
1321	1	PC(39:5)+H	(39:5)	(39:5)		822.601	C47 H85 O8 N1 P1	32.7555	1.10688e+06	3.90055e+06	1.16079e+06	922631	3.00706e+06	3.39497e+06	442910	9.46696e+06	2.06184e+06	9.70607e+06	243302	7.36633e+06	4.61485e+07	2.65934e+06	1.42943e+07	1.27678e+07	246757	447266	8.41918e+06	4.0406e+06	2.74756	0.188048
1322	0	PC(19:1_20:4)+HCOO	(19:1_20:4)	(19:1)	(20:4)	866.592	C48 H85 O10 N1 P1	34.6478	0	202113	54947.2	0	10937.3	324738	91338.1	144956	56425.8	182941	0	77636.5	1.38754e+06	258598	1.02788e+06	696543	133234	23666	129679	90183.4	3.58009	0.0963373
1323	1	PC(39:5)+H	(19:1_20:4)	(19:1)	(20:4)	822.601	C47 H85 O8 N1 P1	34.7067	2.1409e+06	5.80758e+06	4.43241e+06	4.9307e+06	3.64846e+06	1.71999e+07	6.04948e+06	8.63718e+06	4.89797e+06	1.3617e+07	2.7173e+06	8.08429e+06	3.63198e+07	6.74167e+06	2.97127e+07	4.09754e+07	4.03022e+06	4.43683e+06	9.16638e+06	1.47194e+07	2.19872	0.0918249
1324	1	PC(39:5)+H	(39:5)	(39:5)		822.601	C47 H85 O8 N1 P1	35.4824	101321	2.24043e+06	416886	366211	305253	393162	33280.7	2.09274e+06	460898	709815	163994	782904	1.84394e+06	723382	1.36146e+06	1.18595e+06	90297	68904.8	367216	264353	0.962416	0.933342
1325	1	PC(17:0_22:6)+HCOO	(17:0_22:6)	(17:0)	(22:6)	864.576	C48 H83 O10 N1 P1	34.0999	0	143244	175525	206220	134377	1.23191e+06	137492	222172	94051	317463	118285	467739	1.51695e+06	362633	772739	1.27275e+06	129868	156009	432319	139278	2.0164	0.177512
1326	1	PC(39:6)+H	(17:0_22:6)	(17:0)	(22:6)	820.585	C47 H83 O8 N1 P1	34.1193	2.36293e+06	8.65678e+06	5.72151e+06	6.1367e+06	3.86963e+06	2.65918e+07	3.58546e+06	8.69333e+06	4.00168e+06	1.44646e+07	3.1425e+06	9.51161e+06	3.36622e+07	9.17579e+06	3.43848e+07	3.33854e+07	6.70582e+06	3.10777e+06	1.02117e+07	7.74513e+06	1.7962	0.175893
1327	1	PC(39:7)+H	(39:7)	(39:7)		818.569	C47 H81 O8 N1 P1	32.1736	0.493201	1.27847e+06	213498	1.30793e+06	84836.5	2.8368e+06	203179	682568	113637	139390	131736	710244	1.17428e+07	275895	4.18719e+06	5.87623e+06	653286	24644.2	3.09025e+06	2.09207e+06	4.19577	0.084034
1328	0	PC(39:7)+H	(39:7)	(39:7)		818.569	C47 H81 O8 N1 P1	34.4839	972138	887185	627769	659924	259987	5.00119e+06	723585	1.7569e+06	933819	1.23684e+06	469335	1.00755e+06	5.97872e+06	1.46391e+06	3.25499e+06	4.16773e+06	829554	546517	918675	732717	1.48321	0.401478
1329	1	PC(17:1_22:6)+H	(17:1_22:6)	(17:1)	(22:6)	818.569	C47 H81 O8 N1 P1	35.8484	328339	2.69859e+06	1.60353e+06	229468	781253	4.03917e+06	1.16478e+06	2.72511e+06	1.30011e+06	4.55124e+06	678049	845263	3.3149e+06	424171	8.27837e+06	6.63572e+06	433455	237564	1.56801e+06	4.12903e+06	1.36675	0.496087
1330	0	PC(40:0)+H	(40:0)	(40:0)		846.695	C48 H97 O8 N1 P1	41.8712	291215	125488	325671	337342	266442	360571	488165	871083	494098	474171	217154	661463	1.90886e+06	901837	2.51602e+06	5.43212e+06	1.08797e+06	184026	884219	2.6417e+06	4.07396	0.0248719
1331	1	PC(40:0e)+H	(40:0e)	(40:0e)		832.715	C48 H99 O7 N1 P1	40.1265	833521	162988	115934	711697	157626	496597	36916.3	272881	132363	595721	96654.3	165669	262798	1.42302e+06	701222	183533	120799	17678.9	161332	63432.7	0.908963	0.846918
1332	1	PC(40:0e)+H	(40:0e)	(40:0e)		832.715	C48 H99 O7 N1 P1	42.8669	237144	358901	523271	680061	259589	925018	345862	333611	423574	1.58125e+06	286495	300221	7.77187e+06	1.57766e+06	1.67571e+06	5.74699e+06	1.06044e+06	100016	628778	2.95286e+06	3.89907	0.0629177
1333	1	PC(16:0_24:1)+HCOO	(16:0_24:1)	(16:0)	(24:1)	888.67	C49 H95 O10 N1 P1	40.3601	21694.8	118720	35213.2	37403.3	34102.2	91395.9	72368.9	244666	75274.6	174463	25077.4	93252.6	801870	36490.5	579844	1.33517e+06	104191	46258	220336	910897	4.58784	0.0421655
1334	0	PC(40:1)+H	(16:0_24:1)	(16:0)	(24:1)	844.679	C48 H95 O8 N1 P1	40.3606	760839	1.94387e+06	1.31598e+06	511116	1.65078e+06	4.03628e+06	879669	3.46224e+06	2.24447e+06	4.47431e+06	561253	2.02128e+06	1.36423e+07	155243	1.14667e+07	2.32854e+07	2.96532e+06	1.08295e+06	4.91758e+06	1.56366e+07	3.55903	0.0470499
1335	1	PC(40:1e)+H	(40:1e)	(40:1e)		830.7	C48 H97 O7 N1 P1	41.3818	930499	1.88427e+06	658711	2.54852e+06	1.16496e+06	1.40198e+06	1.28083e+06	601855	1.06997e+06	1.27891e+07	1.21926e+06	67679.5	2.25155e+07	5.10889e+06	7.54054e+06	2.77726e+07	3.80089e+06	822895	3.1526e+06	3.44594e+06	3.10089	0.133557
1336	1	PC(40:1e)+K	(40:1e)	(40:1e)		868.656	C48 H96 O7 N1 P1 K1	41.3685	77562.4	56810.5	5903.74	16888.4	31582.7	58221	35488.2	12957.2	10854.9	189968	31407	21608.6	1.45645e+06	78351.5	87658	2.8423e+06	39986.7	18528.4	45574.2	115000	9.54558	0.17242
1337	0	PC(18:1_22:1)+HCOO	(18:1_22:1)	(18:1)	(22:1)	886.654	C49 H93 O10 N1 P1	38.9817	124857	136418	82393.9	15421.4	157539	233032	421552	272821	172557	378567	40701.6	47512.1	1.57669e+06	63935.5	1.07886e+06	1.80978e+06	163663	47722.3	356321	1.60658e+06	3.40412	0.0614624
1338	1	PC(40:2)+H	(18:1_22:1)	(18:1)	(22:1)	842.663	C48 H93 O8 N1 P1	39.0014	1.56132e+06	2.94147e+06	1.9183e+06	2.19914e+06	3.00349e+06	3.53576e+06	6.51015e+06	4.34258e+06	3.17192e+06	1.02567e+07	1.93647e+06	3.01187e+06	2.56151e+07	2.6548e+06	2.69323e+07	3.22684e+07	4.20497e+06	2.99638e+06	7.35777e+06	2.86676e+07	3.43922	0.0332653
1339	0	PC(40:2)+H	(40:2)	(40:2)		842.663	C48 H93 O8 N1 P1	39.3777	925294	72234.5	50105.6	334889	25697.7	1.26554e+06	539964	504147	258823	136351	76295.7	60468.1	2.60252e+06	1.65628e+06	1.97671e+06	1.94247e+06	61020.8	160949	651921	1.72089e+06	2.65242	0.0590852
1340	1	PC(40:2e)+H	(40:2e)	(40:2e)		828.684	C48 H95 O7 N1 P1	40.1207	145860	871447	193509	1.31914e+06	774668	352304	535771	63538	332987	1.36457e+07	919890	96139.1	1.52016e+07	3.29711e+06	5.31032e+06	1.33381e+07	1.14835e+06	226866	956979	4.91706e+06	2.49041	0.227491
1341	1	PC(40:2e)+H	(40:2e)	(40:2e)		828.684	C48 H95 O7 N1 P1	40.4651	6.88489e+06	4.2364e+06	6.03916e+06	3.47918e+06	1.39938e+06	1.92233e+07	2.75675e+06	9.9051e+06	4.42546e+06	1.02984e+07	1.81059e+06	6.4659e+06	9.05737e+06	1.21892e+07	2.41905e+07	1.72998e+07	1.19121e+07	1.09725e+06	8.92718e+06	2.88203e+07	1.77383	0.12416
1342	1	PC(40:2e)+H	(40:2e)	(40:2e)		828.684	C48 H95 O7 N1 P1	41.1794	162253	204851	37400.8	302445	143041	28150	160906	70588.3	91025.1	2.21797e+06	219266	60798.6	1.51869e+06	650828	527786	1.75418e+06	5448.73	24900.8	389878	1.42296e+06	1.92321	0.302742
1343	0	PC(18:0_22:3)+HCOO	(18:0_22:3)	(18:0)	(22:3)	884.639	C49 H91 O10 N1 P1	37.685	195948	196324	196038	35239.9	24265.1	419828	357398	14314.2	167839	283844	105540	243563	2.72225e+06	132967	1.95102e+06	2.71939e+06	149191	73665.3	345710	1.03412e+06	5.01175	0.044553
1344	0	PC(40:3)+H	(18:0_22:3)	(18:0)	(22:3)	840.648	C48 H91 O8 N1 P1	37.6784	3.26067e+06	2.75968e+06	2.14661e+06	654438	1.92338e+06	6.9778e+06	4.25786e+06	5.39642e+06	3.61638e+06	1.15834e+07	1.89223e+06	3.42352e+06	4.57929e+07	4.94479e+06	4.33601e+07	5.47818e+07	4.59379e+06	2.37997e+06	6.43488e+06	2.62044e+07	4.55199	0.0380141
1345	0	PC(18:0_22:3)+HCOO	(18:0_22:3)	(18:0)	(22:3)	884.639	C49 H91 O10 N1 P1	38.2287	30218.9	28119.4	53057.8	79353.4	44953.1	107600	213868	198388	24757.5	24334.2	11886.2	9157.81	58884.8	26792.1	328438	904366	49080.7	14465.1	167521	806067	2.95365	0.170604
1346	1	PC(40:3)+H	(18:0_22:3)	(18:0)	(22:3)	840.648	C48 H91 O8 N1 P1	38.2165	194721	164002	877241	217801	80028.2	1.31801e+06	1.32384e+06	1.56424e+06	234635	558335	272310	180159	1.20041e+06	179888	2.85206e+06	8.30411e+06	1.45254e+06	186731	1.22243e+06	1.3891e+07	4.55262	0.127351
1347	1	PC(40:3)+H	(40:3)	(40:3)		840.648	C48 H91 O8 N1 P1	39.6181	6.00819e+06	5.10191e+06	2.52212e+06	9.01431e+06	2.01667e+06	1.10887e+07	3.92103e+06	2.93324e+06	4.63362e+06	4.18721e+06	3.72922e+06	2.99428e+06	2.9488e+07	7.94794e+06	1.44524e+07	1.17177e+07	9.07162e+06	3.89594e+06	1.57805e+07	5.61488e+06	2.03575	0.0646157
1348	0	PC(40:3e)+H	(40:3e)	(40:3e)		826.668	C48 H93 O7 N1 P1	38.8049	4.81155e+06	5.90515e+06	1.55597e+06	4.5712e+06	2.51001e+06	7.10221e+06	2.61826e+06	2.79363e+06	3.60712e+06	2.35461e+07	2.72191e+06	1.81702e+06	2.50244e+07	7.55102e+06	1.71611e+07	2.81606e+07	6.80783e+06	2.52768e+06	9.7443e+06	1.31605e+07	1.94297	0.138346
1349	0	PC(40:3e)+H	(40:3e)	(40:3e)		826.668	C48 H93 O7 N1 P1	39.1747	1.95057e+06	1.86401e+06	1.02705e+06	97828.5	53054.4	2.63875e+06	419302	1.56264e+06	1.44474e+06	1.25062e+06	127699	2.0295e+06	857183	2.57239e+06	870530	1.22295e+06	4.12291e+06	190870	546876	2.39242e+06	1.21325	0.592889
1350	1	PC(18:3e_22:0)+H	(18:3e_22:0)	(18:3e)	(22:0)	826.668	C48 H93 O7 N1 P1	39.7767	395443	13104.9	33559.5	147824	72024.6	18974.3	61109.6	24410.9	7422.58	2.40981e+06	26107.9	33353.5	89608.9	115641	1.27988e+06	335325	95674.7	27221.3	80779.6	4.81537e+06	2.16697	0.491596
1351	1	PC(20:1_20:3)+HCOO	(20:1_20:3)	(20:1)	(20:3)	882.623	C49 H89 O10 N1 P1	36.5389	442076	550666	407093	621999	309871	1.43212e+06	778958	1.84433e+06	858815	1.52897e+06	318801	285346	4.10251e+06	657285	3.34071e+06	4.95198e+06	664643	364609	898846	3.73498e+06	2.2017	0.102064
1352	1	PC(40:4)+H	(20:1_20:3)	(20:1)	(20:3)	838.632	C48 H89 O8 N1 P1	36.5273	5.92747e+06	5.24606e+06	6.1786e+06	6.55843e+06	3.26013e+06	1.53151e+07	8.86451e+06	2.00272e+07	7.55422e+06	1.86314e+07	4.6973e+06	918014	8.21496e+07	9.91889e+06	4.53049e+07	1.25232e+08	1.0308e+07	4.60022e+06	9.16702e+06	6.4131e+07	3.65329	0.0723174
1353	1	PC(40:4)+Na	(20:1_20:3)	(20:1)	(20:3)	860.614	C48 H88 O8 N1 P1 Na1	36.4842	36497.8	31621.7	35958.5	46943.4	45119.3	129089	80656	667145	35053.8	45656.1	39298.7	13586.3	952298	44293.4	319220	1.0276e+06	93491	19870	43619.9	1.47135e+06	3.48833	0.131488
1354	0	PC(18:0_22:4)+HCOO	(18:0_22:4)	(18:0)	(22:4)	882.623	C49 H89 O10 N1 P1	36.9819	838196	1.37402e+06	841908	975622	2.02794e+06	4.09647e+06	2.12037e+06	4.44858e+06	2.3417e+06	1.50107e+06	860875	764142	3.97596e+06	1.00739e+06	3.75889e+06	1.09838e+07	1.61725e+06	1.43296e+06	1.74687e+06	3.11526e+06	1.42291	0.419154
1355	0	PC(18:0_22:4)+Na	(18:0_22:4)	(18:0)	(22:4)	860.614	C48 H88 O8 N1 P1 Na1	36.9856	119382	136246	106033	69497.7	703244	2.29611e+06	757722	2.24341e+06	677343	576950	142874	120084	1.28808e+06	322379	1.33931e+06	3.88826e+06	437789	368765	473188	1.18974e+06	1.24519	0.676976
1356	0	PC(40:4)+H	(18:0_22:4)	(18:0)	(22:4)	838.632	C48 H89 O8 N1 P1	36.991	1.52735e+07	1.36222e+07	1.04046e+07	1.76939e+07	2.6752e+07	8.76112e+07	2.82297e+07	7.00658e+07	2.68457e+07	2.29431e+07	1.16042e+07	1.27348e+07	7.70133e+07	1.97637e+07	8.48406e+07	3.73218e+08	2.7359e+07	1.95497e+07	3.26935e+07	6.24289e+07	2.2577	0.272088
1357	0	PC(40:4)+K	(18:0_22:4)	(18:0)	(22:4)	876.588	C48 H88 O8 N1 P1 K1	36.9965	3.00683e+06	3.52038e+06	2.12126e+06	3.61362e+06	6.20495e+06	1.73714e+07	4.70883e+06	1.43596e+07	6.09752e+06	4.86512e+06	2.38161e+06	3.03747e+06	1.39522e+07	5.21672e+06	2.01686e+07	5.13739e+07	8.40082e+06	3.98277e+06	7.75257e+06	1.56524e+07	2.00273	0.195162
1358	1	PC(20:0_20:4)+HCOO	(20:0_20:4)	(20:0)	(20:4)	882.623	C49 H89 O10 N1 P1	37.538	186072	147854	126685	193279	283999	726863	428231	729730	112506	277150	83189.3	208588	674830	359749	828285	450583	172725	147260	357940	454921	1.16365	0.625026
1359	1	PC(40:4)+H	(20:0_20:4)	(20:0)	(20:4)	838.632	C48 H89 O8 N1 P1	37.5134	928432	834749	959386	921284	4.99775e+06	1.39527e+07	4.05209e+06	1.05386e+07	534890	919487	505914	2.47302e+06	2.7622e+06	2.46448e+06	2.23495e+07	3.3594e+06	1.02557e+06	782833	2.28733e+06	1.33284e+07	1.32866	0.643263
1360	1	PC(40:4)+H	(40:4)	(40:4)		838.632	C48 H89 O8 N1 P1	37.7869	1.51753e+06	1.37616e+06	25203.4	1.23949e+06	794199	1.59858e+06	756465	3.84072e+06	1.88641e+06	4.69867e+06	939514	803326	1.31118e+07	1.63326e+06	5.90458e+06	1.08988e+07	2.566e+06	2.16593e+06	5.39853e+06	3.99361e+06	2.67378	0.0500574
1361	1	PC(40:4)+H	(40:4)	(40:4)		838.632	C48 H89 O8 N1 P1	39.1421	9454.07	19706.5	89601.6	0	58735.6	94317.5	127555	67887.2	71385.4	21943.2	9846.34	47512.3	187672	38209.3	220395	414009	47815.7	0	107039	138649	2.1605	0.14161
1362	0	PC(40:4e)+H	(40:4e)	(40:4e)		824.653	C48 H91 O7 N1 P1	37.469	1.02388e+06	697767	151039	318947	579700	1.51033e+06	219412	791075	756836	9.69561e+06	162140	880962	4.90175e+06	4.60535e+06	2.53963e+06	4.81077e+06	1.42719e+06	281966	1.03717e+06	3.17196e+06	1.51283	0.468315
1363	1	PC(20:0e_20:4)+H	(20:0e_20:4)	(20:0e)	(20:4)	824.653	C48 H91 O7 N1 P1	37.8019	967191	4.87813e+06	342041	3.60992e+06	454270	1.29435e+06	926318	460321	906348	733400	3.13999e+06	60583.3	3.1125e+07	929036	2.1854e+06	9.54427e+06	1.17179e+06	954953	1.4753e+06	1.60688e+06	3.58167	0.231577
1364	1	PC(18:0e_22:4)+HCOO	(18:0e_22:4)	(18:0e)	(22:4)	868.644	C49 H91 O9 N1 P1	38.1721	37140.5	20793.4	10275.6	76650.9	21172.6	74787.2	87170.3	36760.6	41704.4	147298	209980	3477.09	132411	42741	170922	515996	217347	74946.6	60008.2	36153.6	2.64374	0.080835
1365	0	PC(40:4e)+H	(18:0e_22:4)	(18:0e)	(22:4)	824.653	C48 H91 O7 N1 P1	38.1697	634895	483842	235188	512657	363173	1.53317e+06	961364	847225	424385	866274	391899	287136	3.769e+06	555421	1.66559e+06	1.10655e+07	1.24159e+06	400866	834520	596920	3.03234	0.20394
1366	1	PC(20:0e_20:4)+HCOO	(20:0e_20:4)	(20:0e)	(20:4)	868.644	C49 H91 O9 N1 P1	38.666	89811.2	82357.6	67650.9	622382	156919	166242	73233.8	84174.3	31452.5	400214	19463.6	43513.7	1.06472e+06	977196	198488	607326	246270	76567.2	1.99876e+06	147038	3.03158	0.104708
[truncated: 1,229 more rows]
